# Supplementary material for: Using DNA Barcoding to Assess Caribbean Reef Fish Biodiversity: Expanding Taxonomic and Geographic Coverage
Source: PLoS One. 2012 Jul 17;7(7):e41059. doi: 10.1371/journal.pone.0041059 (PMC3398874; doi:10.1371/journal.pone.0041059)
Supplement: Table S1 — Aligned fasta-format file of all specimens. “Missing” sequence data from beginning and end of any sequences has been filled with “N’s” to avoid generating any alignment discrepancies. Title line for each specimen indicates Field Identification number and taxonomic identification. (TXT) [file pone.0041059.s001.txt]

>BAH8001_Coryphaena_hippurus
NNNNNNNNNNNNNNTCGGTGTCTTAGCAGGGATAACAGGAACAGGTTTAAGTCTTCTCATTCGAGCTGAGTTAAGCCAGCCTGGGTCACTTCTAGGAGATGACCAAACCTATAATGTCATCGTTACAGCACATGCCTTCGTAATAATTTTCTTTATAGTTATGCCAATTATGATCGGAGGCTTCGGGAACTGATTAATCCCACTAATGCTTGGCGCTCCTGATATAGCATTCCCTCGAATAAATAACATAAGCTTTTGACTTCTTCCACCATCATTTCTTCTCCTTCTAGCCTCTTCAGGGGTAGAAGCAGGAGCAGGAACTGGTTGAACGGTCTACCCACCTCTGGCGGGTAACTTAGCCCATGCTGGGGCCTCTGTAGATTTAACAATTTTCTCCCTGCATTTAGCCGGGGTATCATCAATTCTTGGGGCAATCAATTTTATTACAACTATTATTAATATAAAACCCCCCACAGTAACGATATACCAAATTCCACTATTCGTGTGAGCTGTACTAATTACAGCTGTACTACTACTCCTATCACTTCCTGTCCTAGCTGCGGGAATTACAATACTGCTAACAGACCGAAATTTAAATACAGCTTTCTTTGACCCAGCGGGAGGAGGGGATCCTATCCTATATCAACACCTGTTT
>BAH8002_Coryphaena_hippurus
CCTTTATTTAATTTTCGGTGTCTTAGCAGGGATAACAGGAACAGGTTTAAGTCTTCTCATTCGAGCTGAGTTAAGCCAGCCTGGGTCACTTCTAGGAGATGACCAAACCTATAATGTCATCGTTACAGCACATGCCTTCGTAATAATTTTCTTTATAGTTATGCCAATTATGATCGGAGGCTTCGGGAACTGATTAATCCCACTAATGCTTGGCGCTCCTGATATAGCATTCCCTCGAATAAATAACATAAGCTTTTGACTTCTTCCACCATCATTTCTTCTCCTTCTAGCCTCTTCAGGGGTAGAAGCAGGAGCAGGAACTGGTTGAACGGTCTACCCACCTCTGGCGGGTAACTTAGCCCATGCTGGGGCCTCTGTAGATTTAACAATTTTCTCCCTGCATTTAGCCGGGGTATCATCAATTCTTGGGGCAATCAATTTTATTACAACTATTATTAATATAAAACCCCCCACAGTAACGATATACCAAATTCCACTATTCGTGTGAGCTGTACTAATTACAGCTGTACTACTACTCCTATCACTTCCTGTCCTAGCTGCGGGAATTACAATACTGCTAACAGACCGAAATTTAAATACAGCTTTCTTTGACCCAGCGGGAGGAGGGGATCCTATCCTATACCAACACCTGTTT
>BAH8003_Coryphaena_hippurus
NNNNNNNNNNNNNNTCGGTGTCTTAGCAGGGATAACAGGAACAGGTTTAAGTCTTCTCATTCGAGCTGAGTTAAGCCAGCCTGGGTCACTTCTAGGAGATGACCAAACCTATAATGTCATCGTTACAGCACATGCCTTCGTAATAATTTTCTTTATAGTTATGCCAATTATGATCGGAGGCTTCGGGAACTGATTAATCCCACTGATGCTTGGCGCTCCTGATATAGCATTCCCTCGAATAAATAACATAAGCTTTTGACTTCTTCCACCATCATTTCTTCTCCTTCTAGCCTCTTCAGGGGTAGAAGCAGGAGCAGGAACTGGTTGAACGGTCTACCCACCTCTGGCGGGTAACTTAGCCCATGCTGGGGCCTCTGTAGATTTAACAATTTTCTCCCTGCATTTAGCCGGGGTATCATCAATTCTTGGGGCAATCAATTTTATTACAACTATTATTAATATAAAACCCCCCACAGTAACGATATACCAAATTCCACTATTCGTGTGAGCTGTACTAATTACAGCTGTACTACTACTCCTATCACTTCCTGTCCTAGCTGCGGGAATTACAATGCTGCTAACAGACCGAAATTTAAATACAGCTTTCTTTGACCCAGCGGGAGGAGGGGATCCTATCCTATACCAACACCTGTTT
>BAH8004_Ocyurus_chrysurus
CCTTTATCTAGTATTTGGTGCCTGGGCCGGAATAGTAGGCACGGCCCTAAGCCTGCTCATTCGAGCAGAACTAAGCCAGCCAGGAGCTCTTCTTGGAGACGACCAGATTTATAATGTAATTGTTACAGCGCATGCATTTGTAATAATTTTCTTTATAGTAATACCAATCATGATCGGAGGATTCGGGAACTGACTGATCCCACTAATGATCGGGGCCCCCGACATGGCATTCCCTCGAATAAATAACATGAGCTTTTGACTCCTCCCGCCATCATTCCTATTGCTACTCGCCTCTTCTGGGGTAGAAGCCGGTGCTGGAACTGGGTGAACAGTTTACCCTCCCCTAGCAGGAAACCTAGCACACGCAGGAGCATCTGTAGACCTAACTATTTTCTCCCTGCATCTAGCAGGTGTTTCCTCAATTCTGGGAGCAATCAACTTCATTACAACAATCATCAACATGAAACCTCCTGCCATTTCCCAGTATCAAACGCCCCTATTCGTCTGAGCCGTCCTAATTACTGCTGTTCTACTTCTTCTCTCCCTACCAGTTTTAGCGGCCGGAATTACAATGCTTCTTACAGACCGAAATCTAAACACAACCTTCTTTGACCCAGCAGGAGGAGGGGATCCCATCCTCTACCAACATCTGTTC
>BAH8005_Ocyurus_chrysurus
CCTTTATCTAGTATTTGGTGCCTGGGCCGGAATAGTAGGCACGGCCCTAAGCCTGCTCATTCGAGCAGAACTAAGCCAGCCAGGAGCTCTTCTTGGAGACGACCAGATTTATAATGTAATTGTTACAGCGCATGCATTTGTAATAATTTTCTTTATAGTAATACCAATCATGATCGGAGGATTCGGGAACTGACTGATCCCACTAATGATCGGGGCCCCCGATATGGCATTCCCTCGAATAAATAACATGAGCTTTTGACTCCTCCCGCCATCATTCCTATTGCTACTCGCCTCTTCTGGGGTAGAAGCCGGTGCTGGAACTGGGTGAACAGTTTACCCTCCCCTAGCAGGAAACCTAGCACACGCAGGAGCATCTGTAGACCTAACTATTTTCTCCCTGCATCTAGCAGGTGTTTCCTCAATTCTGGGAGCAATCAACTTCATTACAACAATCATCAACATGAAACCTCCTGCCATTTCCCAGTATCAAACGCCCCTATTCGTCTGAGCCGTCCTAATTACTGCTGTTCTACTTCTTCTCTCCCTACCAGTTTTAGCGGCCGGAATTACAATGCTTCTTACAGACCGAAATCTAAACACAACCTTCTTTGACCCAGCAGGAGGAGGGGATCCCATCCTCTACCAACATCTGTTC
>BAH8006_Ocyurus_chrysurus
CCTTTATCTAGTATTTGGTGCCTGGGCCGGAATAGTAGGCACGGCCCTAAGCCTGCTCATTCGAGCAGAACTAAGCCAGCCAGGAGCTCTTCTTGGAGACGACCAGATTTATAATGTAATTGTTACAGCGCATGCATTTGTAATAATTTTCTTTATAGTAATACCAATCATGATCGGAGGATTCGGGAACTGACTGATCCCACTAATGATCGGGGCCCCCGATATGGCATTCCCTCGAATAAATAACATGAGCTTTTGACTCCTCCCGCCATCATTTCTATTGCTACTCGCCTCTTCTGGGGTAGAAGCCGGTGCTGGAACTGGGTGAACAGTTTACCCTCCCCTAGCAGGAAACCTAGCACACGCAGGAGCATCTGTAGACCTAACTATTTTCTCCCTGCATCTAGCAGGTGTTTCCTCAATTCTGGGAGCAATCAACTTCATTACAACAATCATCAACATGAAACCTCCTGCCATTTCCCAGTATCAAACGCCCCTATTCGTCTGAGCCGTCCTAATTACTGCTGTTCTACTTCTTCTCTCCCTACCAGTTTTAGCGGCCGGAATTACAATGCTTCTTACAGACCGAAATCTAAACACAACCTTCTTTGACCCAGCAGGAGGAGGGGATCCCATCCTCTACCAACATCTGTTC
>BAH8007_Scomberomorus_regalis
CCTCTATCTAGTATTTGGTGCATGAGCTGGAATAGTTGGCACAGCCCTAAGCCTTCTTATCCGAGCTGAACTAAGCCAACCAGGAGCCCTTCTTGGAGATGACCAAATTTACAATGTAATCGTTACAGCCCATGCCTTTGTAATGATTTTCTTTATAGTAATACCAATCATAATCGGAGGGTTTGGAAACTGACTTATTCCTTTAATGATCGGGGCCCCTGATATAGCATTCCCCCGAATGAACAACATGAGCTTCTGACTCTTACCCCCCTCTTTCCTGCTTCTCCTCGCCTCTTCTGGAGTCGAAGCCGGGGCCGGAACTGGTTGAACAGTTTACCCACCCCTTGCCGGTAATCTAGCCCACGCTGGAGCATCCGTCGATTTAACCATCTTCTCTCTTCATCTCGCAGGTATTTCTTCAATTCTTGGGGCAATTAACTTTATCACAACAATTATTAACATGAAACCCCCAGCCATCTCCCAGTACCAAACACCTTTATTTGTATGAGCAGTACTAATTACAGCTGTTCTACTCCTTCTGTCACTTCCAGTTCTTGCCGCCGGCATTACAATGCTCCTTACAGACCGAAATCTAAATACAACCTTCTTTGACCCCGCAGGAGGGGGAGACCCAATCCTGTATCAGCACCTATTC
>BAH8008_Epinephelus
NNNNNNNNNNGTATTTGGTGCCTGAGCTGGTATAGTAGGAACAGCCCTAAGCCTGCTCATTCGAGCTGAGCTCAGCCAACCAGGGGCACTCCTCGGCGATGATCAGATCTATAATGTAATTGTCACTGCACATGCGTTTGTAATAATTTTTTTTATAGTAATGCCAATTATGATTGGTGGCTTCGGAAACTGGCTCATTCCACTTATAATTGGAGCTCCAGATATAGCTTTCCCTCGAATAAACAACATAAGCTTCTGACTCCTCCCCCCATCTTTTCTGCTTCTCTTAGCTTCGTCTGGAGTTGAAGCCGGTGCTGGTACAGGTTGGACGGTATATCCCCCTTTAGCTGGAAATCTAGCCCATGCGGGTGCATCCGTAGATTTAACTATTTTCTCTTTGCATCTGGCAGGTATTTCATCGATTCTAGGAGCAATTAACTTTATTACAACAATCATTAACATGAAACCTCCCGCCATCTCTCAATATCAAACACCTTTATTTGTATGAGCCGTCTTAATTACAGCAGTGCTTCTACTCCTATCCCTTCCAGTCCTTGCTGCCGGCATTACAATACTTCTAACAGATCGTAATCTCAATACTACTTTCTTTGACCCAGCTGGAGGAGGAGATCCAATTCTCTATCAACACTTGTTC
>BAH8009_Epinephelus
CCTCTATCTTGTATTTGGTGCCTGAGCTGGTATAGTAGGAACAGCCCTAAGCCTGCTCATTCGAGCTGAGCTCAGCCAACCAGGGGCACTCCTCGGCGATGATCAGATCTATAATGTAATTGTCACTGCACATGCGTTTGTAATAATTTTTTTTATAGTAATGCCAATTATGATTGGTGGCTTCGGAAACTGGCTCATTCCACTTATAATTGGAGCTCCAGATATAGCTTTCCCTCGAATAAACAACATAAGCTTCTGACTCCTCCCCCCATCTTTTCTGCTTCTCTTAGCTTCGTCTGGAGTTGAAGCCGGTGCTGGTACAGGTTGGACGGTATATCCCCCTTTAGCTGGAAATCTAGCCCATGCGGGTGCATCCGTAGATTTAACTATTTTCTCTTTGCATCTGGCAGGTATTTCATCGATTCTAGGAGCAATTAACTTTATTACAACAATCATTAACATGAAACCTCCCGCCATCTCTCAATATCAAACACCTTTATTTGTATGAGCCGTCTTAATTACAGCAGTGCTTCTACTCCTATCCCTTCCAGTCCTTGCTGCCGGCATTACAATACTTCTAACAGATCGTAATCTCAATACTACTTTCTTTGACCCAGCTGGAGGAGGAGATCCNNNNNNNNNNNNNNNNNNNNNN
>BAH8010_Epinephelus
NNNNNNNNNNNNNNNNGGTGCCTGAGCTGGTATAGTAGGAACAGCCCTAAGCCTGCTCATTCGAGCTGAGCTCAGCCAACCAGGGGCACTCCTCGGCGATGATCAGATCTATAATGTAATTGTCACTGCACATGCGTTTGTAATAATTTTTTTTATAGTAATGCCAATTATGATTGGTGGCTTCGGAAACTGGCTCATTCCACTTATAATTGGAGCTCCAGATATAGCTTTCCCTCGAATAAACAACATAAGCTTCTGACTCCTCCCCCCATCTTTTCTGCTTCTCTTAGCTTCGTCTGGAGTTGAAGCCGGTGCTGGTACAGGTTGGACGGTATATCCCCCTTTAGCTGGAAATCTAGCCCATGCGGGTGCATCCGTAGATTTAACTATTTTCTCTTTGCATCTGGCAGGTATTTCATCGATTCTAGGAGCAATTAACTTTATTACAACAATCATTAACATGAAACCTCCCGCCATCTCTCAATATCAAACACCTTTATTTGTATGAGCCGTCTTAATTACAGCAGTGCTTCTACTCCTATCCCTTCCAGTCCTTGCTGCCGGCATTACAATACTTCTAACAGATCGTAATCTCAATACTACTTTCTTTGACCCAGCTGGAGGAGGAGATCCAATTCTCTATCAACACTTGTTC
>BAH8011_Calamus
CCTTTACCTTGTATTTGGTGCTTGAGCCGGAATAGTGGGAACTGCCCTAAGCCTGCTAATTCGAGCAGAACTAAGCCAGCCCGGTGCTCTCCTCGGAGATGATCAAATTTATAATGTTATTGTTACAGCACATGCGTTTGTAATAATTTTCTTTATAGTCATGCCTATTATGATTGGAGGTTTCGGAAATTGACTTATTCCTCTAATGATCGGAGCCCCCGACATGGCTTTTCCTCGAATAAATAATATAAGCTTTTGATTACTACCTCCTTCTTTCCTCCTGCTACTCGCCTCTTCTGGAGTTGAAGCCGGGGCCGGAACCGGATGGACAGTCTATCCCCCCTTAGCAGGGAATCTTGCCCACGCAGGTGCATCAGTCGACTTAACCATTTTTTCTCTTCACTTAGCCGGGATTTCATCCATTCTTGGTGCCATCAATTTTATCACCACTATTATTAATATGAAACCCCCAGCTATCTCACAATATCAGACCCCACTGTTTGTGTGAGCTGTTTTAATTACTGCTGTCCTTCTTCTTTTATCTCTCCCAGTGCTTGCTGCTGGAATTACAATGCTCCTTACAGATCGAAACCTGAATACCACCTTCTTCGACCCAGCTGGAGGAGGGGACCCAATTCTTTATCAGCACCTATTC
>BAH8012_Calamus
NNNNNNNNNNNNNNNNNNNNNTTGAGCCGGAATAGTGGGAACTGCCCTAAGCCTGCTAATTCGAGCAGAACTAAGCCAGCCCGGTGCTCTCCTCGGAGATGATCAAATTTATAATGTTATTGTTACAGCACATGCGTTTGTAATAATTTTCTTTATAGTCATGCCTATTATGATTGGAGGTTTCGGAAATTGACTTATTCCTCTAATGATCGGAGCCCCCGACATGGCTTTTCCTCGAATAAATAATATAAGCTTTTGATTACTACCTCCTTCTTTCCTCCTGCTACTCGCCTCTTCTGGAGTTGAAGCCGGGGCCGGAACCGGATGGACAGTCTATCCCCCCTTAGCAGGGAATCTTGCCCACGCAGGTGCATCAGTCGACTTAACCATTTTTTCTCTTCACTTAGCCGGGATTTCATCCATTCTTGGTGCCATCAATTTTATCACCACTATTATTAATATGAAACCCCCAGCTATCTCACAATATCAGACCCCACTGTTTGTGTGAGCTGTTTTAATTACTGCTGTCCTTCTTCTTTTATCTCTCCCAGTGCTTGCTGCTGGAATTACAATGCTCCTTACAGATCGAAACCTGAATACCACCTTCTTCNNNNNNNNNNNNNNNNNNNNNNNNNNNNNNNNNNNNNNNNNNNNN
>BAH8013_Haemulon_plumieri
NNNNNNNNNNNNNNNNGGTGCCTGGGCTGGGATAGTAGGAACAGCCCTCAGTCTGCTTATCCGGGCAGAACTAAGCCAGCCAGGCGCACTCCTCGGGGACGACCAAACCTATAACGTAATTGTTACTGCGCATGCGTTCGTAATAATTTTCTTTATAGTAATGCCAATCCTCATTGGAGGATTTGGAAACTGACTCGTTCCCCTAATGATTGGGGCGCCCGACATGGCATTCCCCCGAATGAATAACATGAGCTTTTGACTCCTCCCTCCTTCTTTCCTTCTCCTTCTCGCTTCTTCAGGTGTAGAAGCTGGGGCCGGAACTGGGTGGACTGTTTACCCCCCTCTAGCCGGAAATCTAGCACATGCTGGGGCATCAGTTGACCTTACAATTTTCTCCCTTCACTTAGCAGGTGTTTCATCAATCCTCGGGGCTATTAACTTCATCACAACAATTATTAACATGAAACCTCCCGCTATCTCCCAGTATCAAACCCCCCTATTCGTGTGGTCAGTCCTCGTTACTGCTGTGCTCCTTCTTCTCTCCCTTCCAGTACTCGCGGCAGGCATTACGATGCTCCTTACAGACCGAAACCTAAACACCACCTTCTTTGACCCCGCCGGAGGGGGTGACCCTATTCTTTACCAACACCTGTTC
>BAH8014_Haemulon_plumieri
CCTTTATCTAGTATTTGGTGCCTGGGCTGGGATAGTAGGAACAGCCCTCAGTCTGCTTATCCGGGCAGAACTAAGCCAGCCAGGCGCACTCCTCGGGGACGACCAGATCTATAACGTAATTGTTACTGCGCATGCGTTCGTAATAATTTTCTTTATAGTAATGCCAATCCTCATTGGAGGATTTGGAAACTGACTCGTTCCCCTAATGATTGGGGCGCCCGACATGGCATTCCCCCGAATGAATAACATGAGCTTTTGACTCCTCCCTCCTTCTTTCCTTCTCCTTCTCGCTTCTTCAGGTGTAGAAGCTGGGGCCGGAACTGGGTGGACTGTTTACCCCCCTCTAGCCGGAAATCTAGCACATGCTGGGGCATCAGTTGACCTTACAATTTTCTCCCTTCACTTAGCAGGTGTCTCATCAATCCTCGGGGCTATTAACTTCATCACAACAATTATTAACATGAAACCTCCCGCTATCTCCCAGTATCAAACCCCCCTATTCGTATGGTCAGTCCTCGTTACTGCTGTACTCCTTCTTCTCTCCCTTCCAGTACTCGCGGCAGGCATTACGATGCTCCTTACAGACCGAAACCTAAACACCACCTTCTTTGACCCCGCCGGAGGGGGTGACCCTATTCTTTACCAACACCTGTTC
>BAH8015_Haemulon_plumieri
CCTTTATCTAGTATTTGGTGCCTGGGCTGGGATAGTAGGAACAGCCCTCAGTCTGCTTATCCGGGCAGAACTAAGCCAGCCAGGCGCACTCCTCGGGGACGACCAAATCTATAACGTAATTGTTACTGCGCATGCGTTCGTAATAATTTTCTTTATAGTAATGCCAATCCTCATTGGAGGATTTGGAAACTGACTCGTTCCCCTAATGATTGGGGCGCCCGACATGGCATTCCCCCGAATGAATAACATGAGCTTTTGACTCCTCCCTCCTTCTTTCCTTCTCCTTCTCGCTTCTTCAGGTGTAGAGGCTGGGGCCGGAACTGGGTGGACTGTTTACCCCCCTCTAGCCGGAAATCTAGCACATGCTGGGGCATCAGTTGACCTTACAATTTTCTCCCTTCACTTAGCAGGTGTTTCATCAATCCTCGGGGCTATTAACTTCATCACAACAATTATTAACATGAAACCTCCCGCTATCTCCCAGTATCAAACCCCCCTATTCGTGTGGTCAGTCCTCGTTACTGCTGTACTCCTTCTTCTCTCCCTTCCAGTACTCGCGGCAGGCATTACGATGCTCCTTACAGACCGAAACCTAAACACCACCTTCTTTGACCCCGCCGGAGGGGGTGACCCTATTCTTTACCAACACCTGTTC
>BAH8016_Holocentrus
CCTTTATTTAGTATTTGGTGCCTGAGCCGGAATAGTTGGTACAGCCCTTAGCCTTCTAATCCGAGCTGAACTGAGCCAACCCGGAGCTCTTCTGGGGGACGACCAGATTTATAATGTTATTGTTACAGCACACGCATTTGTAATAATTTTCTTTATAGTAATACCAATTATGATCGGAGGATTTGGTAATTGACTAATTCCTTTAATAATCGGAGCCCCTGACATAGCATTCCCCCGAATAAATAATATGAGCTTCTGATTACTTCCCCCTTCATTCCTACTTCTATTAGCCTCCTCTGGTGTAGAAGCTGGTGCTGGGACAGGATGAACAGTTTATCCACCCCTTGCAGGAAACCTAGCACACGCAGGGGCCTCTGTAGATTTAACCATCTTCTCCCTCCACCTAGCAGGTATTTCCTCAATTCTAGGAGCTATTAACTTCATTACAACCATCATTAATATGAAACCTCCCGCTATTTCTCAGTATCAAACGCCTCTCTTCGTATGAGCCGTTCTGATTACAGCTGTTCTTCTCCTTCTATCCCTGCCTGTACTTGCAGCAGGTATTACCATGCTACTAACAGACCGAAACCTAAATACAACATTCTTCGACCCGGCAGGTGGGGGAGACCCAATTCTTTACCAACATCTATTC
>BAH8017_Gnatholepis_thompsoni
CCTTTACCTAGTTTTCGGTGCCTGAGCCGGAATAGTAGGCACAGCTCTGAGCCTTCTTATTCGAGCCGAACTTAGCCAACCTGGAGCTCTTCTAGGGGACGACCAAATTTATAATGTAATTGTTACTGCTCATGCCTTTGTAATAATTTTCTTTATAGTAATACCAATCATGATTGGAGGCTTTGGAAATTGACTGATCCCTTTAATGATCGGGGCCCCTGACATGGCCTTTCCTCGAATGAACAACATGAGCTTTTGACTGCTTCCTCCCTCATTTCTTCTCCTTTTAGCCTCCTCTGGGGTTGAGGCAGGGGCAGGGACAGGCTGAACAGTGTACCCCCCACTATCGGGGAATCTTGCCCATGCTGGGGCCTCTGTTGATCTCACAATTTTTTCCCTACACTTAGCTGGTATTTCATCAATTTTAGGTGCAATCAACTTTATTACAACTATCCTGAATATGAAACCTCCTGCAATCTCGCAGTACCAAACCCCTTTATTTGTTTGGGCCGTTCTAATTACAGCTGTTCTCCTACTTCTGTCCCTCCCTGTTCTTGCAGCTGGCATTACAATGCTACTCACAGATCGAAACCTAAACACAACCTTCTTTGACCCTTCAGGAGGGGGAGACCCAATTCTGTACCAACACCTCTTC
>BAH8018_Gnatholepis_thompsoni
NNNNNNNNNNNNNNNNNNNNNNNGAGCCGGAATAGTAGGCACAGCTCTGAGCCTTCTTATTCGAGCCGAACTTAGCCAACCTGGAGCTCTTCTAGGGGACGACCAAATTTATAATGTAATTGTTACTGCTCATGCCTTTGTAATAATTTTCTTTATAGTAATACCAATCATGATTGGAGGCTTTGGAAATTGACTGATCCCTTTAATGATCGGGGCCCCTGACATGGCCTTTCCTCGAATGAACAACATGAGCTTTTGACTGCTTCCTCCCTCATTTCTTCTCCTTTTAGCCTCCTCTGGGGTTGAGGCAGGGGCAGGGACAGGCTGAACAGTGTACCCCCCACTATCGGGGAATCTTGCCCATGCTGGGGCCTCTGTTGATCTCACAATTTTTTCCCTACACTTAGCTGGTATTTCATCAATTTTAGGTGCAATCAACTTTATTACAACTATCCTGAATATGAAACCTCCTGCAATCTCGCAGTACCAAACCCCTTTATTTGTTTGGGCCGTTCTAATTACAGCTGTTCTCCTACTTCTGTCCCTCCCTGTTCTTGCAGCTGGCATTACAATGCTACTCACAGATCGAAACCTAAACACAACCTTCTTTGACCCTTCAGGAGGGGGAGACCCAATTCTGTACCAACACCTCTTC
>BAH8019_Gnatholepis_thompsoni
CCTTTACCTAGTTTTCGGTGCCTGAGCCGGAATAGTAGGCACAGCTCTGAGCCTTCTTATTCGAGCCGAACTTAGCCAACCTGGAGCTCTTCTAGGGGACGACCAAATTTATAATGTAATTGTTACTGCTCATGCCTTTGTAATAATTTTCTTTATAGTAATACCAATCATGATTGGAGGCTTTGGAAATTGACTGATCCCTTTAATGATCGGGGCCCCTGACATGGCCTTTCCTCGAATGAACAACATGAGCTTTTGACTGCTTCCTCCCTCATTTCTTCTCCTTTTAGCCTCCTCTGGGGTTGAGGCAGGGGCAGGGACAGGCTGAACAGTGTACCCCCCACTATCGGGGAATCTTGCCCATGCTGGGGCCTCTGTTGATCTTACAATTTTTTCCCTACACTTAGCTGGTATTTCATCAATTTTAGGTGCAATCAACTTTATTACAACTATCCTGAATATGAAACCTCCTGCAATCTCGCAGTACCAAACCCCTTTATTTGTTTGGGCCGTTCTAATTACAGCTGTTCTCCTACTTCTGTCCCTCCCTGTTCTTGCGGCTGGCATTACAATGCTACTCACAGATCGAAACCTGAACACAACCTTCTTTGACCCTTCAGGAGGGGGAGACCCAATTCTGTACCAACACCTCTTC
>BAH8020_Canthigaster_rostrata
NNNNNNNNNNNNNNNNGGTGCCTGAGCCGGAATAGTAGGAACAGCTTTAAGCCTCCTTATTCGAGCTGAGCTCAGCCAACCCGGCGCACTTTTAGGTGACGACCAAATTTACAATGTAATCGTCACAGCCCATGCATTCGTAATAATTTTCTTTATAGTAATGCCAATCATGATCGGCGGCTTTGGAAACTGGCTAGTGCCCCTTATAATCGGAGCACCCGACATGGCATTCCCCCGAATAAATAATATAAGTTTCTGACTACTACCCCCCTCTTTCCTGCTCCTTCTAGCATCTTCCGGAGTAGAAGCAGGAGCTGGTACAGGCTGAACAGTCTACCCACCACTAGCAGGCAACCTAGCCCACGCAGGAGCATCTGTTGACCTCACAATTTTCTCCCTCCACCTGGCAGGTGTCTCATCAATTCTAGGTGCTATTAATTTTATTACTACAATTATTAACATGAAACCCCCAGCCATTTCTCAATACCAAACCCCCCTTTTCGTATGAGCTGTCCTAATTACTGCTGTTCTACTATTATTATCACTACCAGTTCTCGCAGCCGGAATTACGATACTTCTCACAGATCGAAACCTAAACACCACCTTCTTTGACCCAGCGGGAGGAGGGGACCCCATTCTTTATCAACACCTATTT
>BAH8021_Canthigaster_rostrata
NNNNNNNNNNNNNNNNGGTGCCTGAGCCGGAATAGTAGGAACAGCTTTAAGCCTCCTTATTCGAGCTGAGCTCAGCCAACCCGGCGCACTTTTAGGTGACGACCAAATTTACAATGTAATCGTCACAGCCCATGCATTCGTAATAATTTTCTTTATAGTAATGCCAATCATGATCGGCGGCTTTGGAAACTGGCTAGTACCCCTTATAATCGGAGCACCCGACATGGCATTCCCCCGAATAAATAATATAAGTTTCTGACTACTACCCCCCTCTTTCCTGCTCCTTCTAGCATCTTCCGGAGTAGAAGCAGGAGCTGGTACAGGCTGAACAGTCTACCCACCACTAGCAGGCAACCTAGCCCACGCAGGAGCATCTGTTGACCTCACAATTTTCTCCCTCCACCTGGCAGGTGTCTCATCAATTCTAGGTGCTATTAATTTTATTACTACAATTATTAACATGAAACCCCCAGCCATTTCTCAATACCAAACCCCCCTTTTCGTATGAGCTGTCCTAATTACTGCTGTTCTACTATTATTATCACTACCAGTTCTCGCAGCCGGAATTACGATACTTCTCACAGATCGAAACCTAAACACCACCTTCTTTGACCCAGCGGGAGGAGGGGACCCCATTCTTTATCAACACCTATTT
>BAH8022_Canthigaster_rostrata
NNNNNNNNNNNNNNNNNNNNNNTGAGCCGGAATAGTAGGAACAGCTTTAAGCCTCCTTATTCGAGCTGAGCTCAGCCAACCCGGCGCACTTTTAGGTGACGACCAAATTTACAATGTAATCGTCACAGCCCATGCATTCGTAATAATTTTCTTTATAGTAATGCCAATCATGATCGGCGGCTTTGGAAACTGGCTAGTGCCCCTTATAATCGGAGCACCCGACATGGCATTCCCCCGAATAAATAATATAAGTTTCTGACTACTACCCCCCTCTTTCCTGCTCCTTCTAGCATCTTCCGGAGTAGAAGCAGGAGCTGGTACAGGCTGAACAGTCTACCCACCACTAGCAGGCAACCTAGCCCACGCAGGAGCATCTGTTGACCTCACAATTTTCTCCCTCCACCTGGCAGGTGTCTCATCAATTCTAGGTGCTATTAATTTTATTACTACAATTATTAACATGAAACCCCCAGCCATTTCTCAATACCAAACCCCCCTTTTCGTATGAGCTGTCCTAATTACTGCTGTTCTACTATTATTATCACTACCAGTTCTCGCAGCCGGAATTACGATACTTCTCACAGATCGAAACCTAAACACCACCTTCTTTGACCCAGCAGGAGGAGGGGACCCCATTCTTTATCAACACCTATTT
>BAH8023_Plectrypops_retrospinis
CCTCTACTTAGTATTTGGTGCCTGAGCCGGAATAGTCGGCACTGCCCTAAGCCTCCTCATCCGGGCTGAATTAAGCCAACCTGGAGCCCTTCTGGGAGATGATCAAATCTACAACGTTATCGTTACAGCACACGCATTTGTAATAATTTTCTTTATAGTAATACCAATTATAATCGGTGGCTTCGGAAACTGACTGATTCCTCTAATGATCGGCGCCCCCGACATGGCATTCCCTCGAATAAACAATATAAGCTTCTGACTTCTTCCCCCCTCCTTCCTCCTGTTATTAGCCTCCTCTGGAGTAGAAGCCGGAGCCGGGACAGGATGAACAGTATACCCGCCCCTGGCAGGAAACTTAGCACACGCAGGAGCTTCCGTTGATCTAACCATCTTTTCTCTTCACCTGGCAGGTATTTCCTCAATCCTAGGGGCCATTAATTTTATTACAACAATTATTAACATAAAACCCCCAGCTATTTCTCAATACCAAACACCTCTCTTTGTATGAGCTGTTCTAATCACAGCCGTACTTCTTCTCCTCTCTCTCCCCGTCCTTGCCGCCGGCATTACCATGCTCCTAACGGATCGAAATCTTAATACCACCTTCTTCGACCCATCTGGAGGAGGGGACCCCATTCTCTACCAGCACTTGTTC
>BAH8024_Gramma_loreto
NNNNNNNNNNNNNNNNNNTGCTTGAGCCGGTATAGTAGGAACTGCCCTAAGCCTACTAATCCGAGCAGAACTAAATCAACCCGGCTCCCTCCTAGGGGATGACCAGATTTACAATGTTATCGTTACAGCACACGCCTTTGTAATGATCTTTTTTATAGTTATGCCAATCATAATTGGAGGGTTCGGAAACTGACTAATCCCTCTCATAATTGGGGCTCCTGACATAGCCTTCCCCCGAATAAATAATATGAGCTTTTGACTCCTCCCCCCATCCTTCATCCTTTTACTTGCCTCTTCCGCAGTCGAAGCTGGTGCCGGCACAGGGTGGACTGTTTACCCCCCTTTATCTAGCAATCTAGCCCACGCCGGAGCATCCGTTGACCTCACAATTTTTTCCCTGCATTTAGCAGGTATCTCCTCTATCCTGGGGGCTATTAACTTCATCACTACTATCATTAACATGAAACCCCCGGCTATTACCCAATATCAAACACCCCTTTTCGTTTGAGCCGTCCTAATTACAGCCGTGCTCCTTCTCCTATCCCTACCCGTTCTTGCCGCAGGCATTACAATACTCCTAACTGATCGAAATCTAAATACCTCCTTCTTTGACCCGGCGGGGGGGGGGGACCCGANNNNNNNNNNNNNNNNNNNN
>BAH8025_Gramma_loreto
CCTCTACCTATTATTTGGTGCTTGAGCCGGTATAGTAGGAACTGCCCTAAGCCTACTAATCCGAGCAGAACTAAATCAACCCGGCTCCCTCCTAGGGGATGACCAGATTTACAATGTTATCGTTACAGCACACGCCTTTGTAATGATCTTTTTTATAGTTATGCCAATCATAATTGGAGGGTTCGGAAACTGACTAATCCCTCTCATAATTGGGGCTCCTGACATAGCCTTCCCCCGAATAAATAATATGAGCTTTTGACTCCTCCCCCCATCCTTCATCCTTTTACTTGCCTCTTCCGCAGTCGAAGCTGGTGCCGGCACAGGGTGGACTGTTTACCCACCTTTATCTAGCAATCTAGCCCACGCCGGAGCATCCGTTGACCTCACAATTTTTTCCCTGCATTTAGCAGGTATCTCCTCTATCCTGGGGGCTATTAACTTCATCACTACTATCATTAACATGAAACCCCCGGCTATTACCCAATATCAAACACCCCTTTTCGTTTGAGCCGTCCTAATTACAGCCGTGCTCCTTCTCCTATCCCTACCCGTTCTTGCCGCAGGCATTACAATACTCCTAACTGATCGAAATCTAAATACCTCCTTCTTTGACCCGGCGGGGGGGGGGGACCCNNNNNNNNNNNNNNNNNNNNNN
>BAH8026_Gramma_loreto
NNNNNNCCTATTATTTGGTGCTTGAGCCGGTATAGTAGGAACTGCCCTAAGCCTACTAATCCGAGCAGAACTAAATCAACCCGGCTCCCTCCTAGGGGATGACCAGATTTACAATGTTATCGTTACAGCACACGCCTTTGTAATGATCTTTTTTATAGTTATGCCAATCATAATTGGAGGGTTCGGAAACTGATTAATCCCTCTTATAATTGGGGCTCCTGACATAGCCTTCCCCCGAATAAATAATATGAGCTTTTGACTCCTCCCCCCATCCTTCATCCTTTTACTTGCCTCTTCCGCAGTCGAAGCTGGTGCCGGCACAGGGTGGACTGTTTACCCCCCTTTATCTAGCAATCTAGCCCACGCCGGAGCATCCGTTGACCTCACAATTTTTTCCCTGCATTTAGCAGGTATCTCCTCTATCCTGGGGGCTATTAACTTCATCACTACTATCATTAACATGAAACCCCCGGCTATTACCCAATATCAAACACCCCTTTTCGTTTGAGCCGTCCTAATTACAGCCGTGCTCCTTCTCCTATCCCTACCCGTTCTTGCCGCAGGCATTACAATACTCCTAACTGATCGAAATCTAAATACCTCCTTCTTTGACCCGGCGGGGGGGGGGGANNNNNNNNNNNNNNNNNNNNNNNNN
>BAH8027_Clepticus_parrae
CCTTTACCTAGTATTCGGCGCCTGAGCAGGAATAGTCGGTACCGCACTAAGCTTACTTATCCGGGCCGAGCTAAGCCAACCTGGGGCTCTCCTCGGAGACGACCAGATTTACAATGTCATCGTCACGGCGCATGCATTCGTAATAATTTTCTTTATAGTAATACCAATCATGATTGGTGGCTTTGGAAACTGACTTATTCCCCTAATAATTGGAGCCCCCGACATAGCCTTCCCCCGAATAAACAACATAAGCTTCTGACTACTTCCACCTTCATTCCTTCTTCTACTTGCCTCTTCTGGTGTAGAAGCCGGGGCAGGGACTGGATGAACCGTCTACCCCCCTTTGGCTGGTAATCTGGCCCACGCAGGAGCCTCGGTTGACCTAACCATCTTCTCCCTCCACCTCGCGGGTATCTCTTCAATTTTAGGAGCAATTAATTTTATCACAACTATCATTAACATGAAGCCGCCTGCTATCTCCCAATACCAAACCCCTCTCTTTGTCTGAGCAGTCTTAATTACAGCAGTACTGCTCCTGCTTTCACTTCCCGTCCTTGCTGCCGGCATTACAATACTTTTAACAGACCGAAACCTGAACACTACCTTCTTTGACCCTGCAGGAGGGGGAGACCCTATTCTGTACCAGCACCTATTC
>BAH8028_Clepticus_parrae
NNNNNNNNNNNNNNNNNNNNNNNGAGCAGGAATAGTCGGTACCGCACTAAGCTTACTTATCCGGGCCGAGCTAAGCCAACCTGGAGCTCTCCTCGGAGACGACCAGATTTACAATGTCATCGTCACGGCGCATGCATTCGTAATAATTTTCTTTATAGTAATACCAATCATGATTGGTGGCTTTGGAAACTGACTTATTCCCCTAATAATTGGAGCCCCCGACATAGCCTTCCCCCGAATAAACAACATAAGCTTCTGACTACTTCCACCTTCATTCCTTCTTCTACTTGCCTCTTCTGGTGTAGAAGCCGGGGCAGGGACTGGATGAACCGTCTACCCCCCTTTGGCTGGTAATCTGGCCCACGCAGGAGCCTCGGTTGACCTAACCATCTTCTCCCTCCACCTCGCGGGTATCTCTTCAATTTTAGGAGCAATTAATTTTATCACAACTATCATTAACATGAAGCCGCCTGCTATCTCCCAATACCAAACCCCTCTCTTTGTCTGAGCAGTCTTAATTACAGCAGTACTGCTCCTACTTTCACTTCCCGTCCTTGCTGCCGGCATTACAATACTTTTAACAGACCGAAACCTGAACACTACCTTCTTTGACCCTGCAGGAGGGGGAGACCCTATTCTGTACCAGCACCTATTC
>BAH8029_Clepticus_parrae
NNNNNNNNNNNNNNNNGGCGCCTGAGCAGGAATAGTCGGTACCGCACTAAGCTTACTTATCCGGGCCGAGCTAAGCCAACCTGGGGCTCTCCTCGGAGACGACCAGATTTACAATGTCATCGTCACGGCGCATGCATTCGTAATAATTTTCTTTATAGTAATACCAATCATGATTGGTGGCTTTGGAAACTGACTTATTCCCCTAATAATTGGAGCCCCCGACATAGCCTTCCCCCGAATAAACAACATAAGCTTCTGACTACTTCCACCTTCATTCCTTCTTCTACTTGCCTCTTCTGGTGTAGAAGCCGGGGCAGGGACTGGATGAACCGTTTACCCCCCTTTGGCTGGTAATCTGGCCCACGCAGGAGCCTCGGTTGACCTAACCATCTTCTCCCTCCACCTCGCGGGTATCTCTTCAATTTTAGGAGCAATTAATTTTATCACAACTATCATTAACATGAAGCCGCCTGCTATCTCCCAATACCAAACCCCTCTCTTTGTCTGAGCAGTCTTAATTACAGCAGTACTGCTCCTACTTTCACTTCCCGTCCTTGCTGCCGGCATTACAATACTTTTAACAGACCGAAACCTGAACACTACCTTCTTTGACCCTGCAGGAGGGGGAGACCCTATTCTGTACCAGCACCTATTC
>BAH8030_Chromis_multilineata
CCTTTATCTAGTATTTGGTGCCTGAGCTGGAATAGTAGGTACAGCTCTAAGCCTCCTTATTCGAGCGGAACTAAGCCAGCCAGGCGCCCTCCTCGGAGATGACCAGATTTATAATGTCATTGTTACAGCACATGCCTTTGTAATAATTTTCTTTATGGTAATACCAATCATAATCGGAGGTTTTGGAAATTGACTAATTCCTCTCATGATTGGGGCCCCGGACATGGCATTCCCTCGAATGAATAATATAAGCTTCTGACTCCTGCCCCCCTCATTCCTTCTTCTGCTCGCCTCTTCTGGTGTTGAAGCAGGTGCGGGGACAGGATGAACTGTATACCCCCCTCTATCAGGCAACCTAGCCCACGCAGGTGCTTCCGTAGACTTAACCATCTTCTCCCTCCACCTGGCAGGTATTTCTTCAATCCTGGGAGCCATCAACTTTATCACTACCATTATTAATATGAAACCCCCTGCCATTTCCCAGTATCAAACCCCTCTTTTCGTATGGGCTGTTCTTATTACTGCCGTACTTCTCCTTCTATCCCTCCCAGTCTTAGCTGCTGGCATCACAATACTTCTAACTGATCGAAACCTAAACACTACATTCTTTGACCCTGCGGGAGGAGGTGACCCAATCCTTTATCAACACCTGTTC
>BAH8031_Chromis_multilineata
NNNNNNNNNNNNNNNNNNNNNNNNNNNCKGRATAGTAGGTACAGCTCTAAGCCTCCTTATTCGAGCGGAACTAAGCCAGCCAGGCGCCCTCCTCGGAGATGACCAGATTTATAATGTCATTGTTACAGCACATGCCTTTGTAATAATCTTCTTTATGGTAATACCAATCATAATCGGAGGTTTTGGAAATTGACTAATTCCTCTCATGATTGGGGCCCCGGACATGGCATTCCCTCGAATGAATAATATAAGCTTCTGACTCCTGCCCCCCTCATTCCTTCTTCTGCTCGCCTCTTCTGGTGTTGAAGCAGGTGCGGGGACAGGATGAACTGTATACCCCCCTCTATCAGGCAACCTAGCCCACGCAGGTGCTTCCGTAGACTTAACCATCTTCTCCCTCCACCTGGCAGGTATTTCTTCAATCCTGGGAGCCATCAACTTTATCACTACCATTATTAATATGAAACCCCCTGCCATTTCCCAGTATCAAACCCCTCTTTTCGTATGGGCTGTTCTTATTACTGCCGTACTTCTCCTTCTATCCCTCCCAGTCTTAGCTGCTGGCATCACAATACTTCTAACTGATCGAAACCTAAACACTACATTCTTTGACCCTGCGGGAGGAGGTGACCCAATCCTTTATCAACACCTGTTC
>BAH8032_Chromis_multilineata
CCTTTATCTAGTATTTGGTGCCTGAGCTGGAATAGTAGGTACAGCTCTAAGCCTCCTTATTCGAGCGGAACTAAGCCAGCCAGGCGCCCTCCTCGGAGATGACCAGATCTATAATGTCATTGTTACAGCACATGCCTTTGTAATAATCTTCTTTATGGTAATACCAATCATAATCGGAGGTTTTGGAAATTGACTAATTCCTCTCATGATCGGGGCCCCGGACATGGCATTCCCTCGAATGAATAATATAAGCTTCTGACTCCTGCCCCCCTCATTCCTTCTTCTGCTCGCCTCTTCTGGTGTTGAAGCAGGTGCGGGGACAGGATGAACTGTATACCCCCCTCTATCAGGCAACCTAGCCCACGCAGGTGCTTCCGTAGACTTAACCATCTTCTCCCTCCACCTGGCAGGTATTTCTTCAATCCTGGGAGCCATCAACTTTATCACTACCATTATTAATATGAAACCCCCTGCCATTTCCCAGTATCAAACCCCTCTTTTCGTATGGGCTGTTCTTATTACTGCCGTACTTCTCCTTCTATCCCTCCCAGTCTTAGCTGCTGGCATCACAATACTTCTAACTGATCGAAACCTAAACACTACATTCTTTGACCCTGCGGGAGGAGGTGACCCAATCCTTTATCAACACCTGTTC
>BAH8033_Cephalopholis_cruentata
CCTTTATCTAGTATTTGGTGCCTGAGCCGGTATAGTAGGAACTGCACTCAGTCTTTTAATTCGGGCTGAACTAAGCCAGCCGGGTGCTCTCCTGGGAGATGACCAAATCTATAATGTTATCGTCACAGCTCACGCCTTTGTAATGATTTTTTTTATAGTAATGCCAATTATGATTGGAGGCTTCGGAAACTGACTTATCCCACTAATAATTGGTGCCCCTGATATAGCATTTCCTCGAATAAATAACATGAGCTTCTGACTTCTTCCCCCATCCTTCCTTCTTCTCTTAGCTTCCTCCGGAGTAGAAGCTGGAGCTGGGACTGGCTGAACGGTATACCCCCCTTTAGCCGGCAACTTAGCCCACGCAGGAGCATCTGTTGACCTAACAATTTTTTCTCTACATCTAGCTGGTATCTCATCAATTCTTGGAGCAATTAATTTCATTACAACTATTATTAACATAAAACCCCCCGCTATTTCTCAGTACCAAACACCTCTATTTGTCTGAGCCGTACTAATTACTGCTGTTCTTCTACTCCTCTCCCTTCCTGTTCTTGCCGCTGGTATTACAATACTTCTAACCGATCGAAACCTAAACACCACATTCTTTGACCCAGCTGGTGGAGGAGACCCTATTCTTTACCAACACTTATTC
>BAH8034_Cephalopholis_cruentata
NNNNNNNNNNNNNNNNNNNNNNNNNNNNNNNNNAGTAGGAACTGCACTCAGTCTTTTAATTCGGGCTGAACTAAGCCAGCCGGGTGCTCTCCTGGGAGATGACCAAATCTATAATGTTATCGTCACAGCTCACGCCTTTGTAATGATTTTTTTTATAGTAATGCCAATTATGATTGGAGGCTTCGGAAACTGACTTATCCCACTAATAATTGGTGCCCCTGATATAGCATTTCCTCGAATAAATAACATGAGCTTCTGACTTCTTCCCCCATCCTTCCTTCTTCTCTTAGCTTCCTCCGGAGTAGAAGCTGGAGCTGGGACTGGCTGAACGGTATACCCCCCTTTAGCCGGCAACTTAGCCCACGCAGGAGCATCTGTTGACCTAACAATTTTTTCTCTACATCTAGCTGGTATCTCATCAATTCTTGGAGCAATTAATTTCATTACAACTATTATTAACATAAAACCCCCCGCTATTTCTCAGTACCAAACACCTCTATTTGTCTGAGCCGTACTAATTACTGCTGTTCTTCTACTCCTCTCCCTTCCTGTTCTTGCCGCTGGTATTACAATACTTCTAACCGATCGAAACCTAAACACCACGTTCTTTGACCCAGCTGGTGGAGGAGACCCTATTCTTTACCAACACTTATTC
>BAH8035_Chromis_cyanea
CCTCTACCTAGTATTTGGTGCCTGAGCTGGAATGGTAGGAACGGCCTTAAGCCTCCTCATTCGGGCAGAACTAAGCCAACCAGGCGCTCTCCTTGGAGACGACCAGATTTATAATGTAATTGTTACAGCACACGCCTTTGTAATAATTTTCTTTATAGTAATGCCAATTATAATCGGGGGGTTCGGAAACTGACTTATCCCTCTTATGATTGGAGCCCCAGATATAGCATTCCCCCGAATAAATAACATAAGCTTTTGACTTCTACCACCCTCATTCCTTCTCCTACTCGCCTCCTCTGGTGTTGAAGCAGGTGCCGGAACCGGGTGAACCGTCTATCCCCCCTTATCAGGAAACCTAGCTCACGCAGGAGCCTCCGTAGACTTAACTATTTTCTCTCTCCACTTAGCAGGGATTTCCTCAATTCTGGGGGCAATCAATTTCATTACCACCATTATTAACATGAAACCCCCAGCCATCTCTCAATATCAAACCCCTCTCTTTGTATGGGCTGTTCTGATTACCGCCGTTCTTCTCCTCCTATCCCTTCCAGTCCTAGCTGCTGGCATCACCATGCTCTTAACCGACCGAAACTTAAACACCACATTTTTCGACCCTGCAGGAGGGGGAGATCCTATCCTCTACCAGCACTTATTC
>BAH8036_Chromis_cyanea
CCTCTACCTAGTATTTGGTGCCTGAGCTGGAATGGTAGGAACGGCCTTAAGCCTCCTCATTCGGGCAGAACTAAGCCAACCAGGCGCTCTCCTTGGAGACGACCAGATTTATAATGTAATTGTTACAGCACACGCCTTTGTAATAATTTTCTTTATAGTAATGCCAATTATAATCGGGGGGTTCGGAAACTGACTTATCCCTCTTATGATTGGAGCCCCAGATATAGCATTCCCCCGAATAAATAACATAAGCTTTTGACTTCTACCACCCTCATTCCTTCTCCTACTCGCCTCCTCTGGTGTTGAAGCAGGTGCCGGAACCGGGTGAACCGTCTATCCCCCCTTATCAGGAAACCTAGCTCACGCAGGAGCCTCCGTAGACTTAACTATTTTCTCTCTCCACTTAGCAGGGATTTCCTCAATTCTGGGGGCAATCAATTTCATTACCACCATTATTAACATGAAACCCCCAGCCATCTCTCAATATCAAACCCCTCTCTTTGTATGGGCTGTTCTGATTACCGCCGTTCTTCTCCTCCTATCCCTTCCAGTCCTAGCTGCTGGCATCACCATGCTCTTAACCGACCGAAACTTAAACACCACATTTTTCGACCCTGCAGGAGGGGGAGATCCTATCCTCTACCAGCACTTATTC
>BAH8037_Chromis_cyanea
NNNNNNNNNNNNNNNNNNNNNNNNNNNNNNNATGGTAGGAACGGCCTTAAGCCTCCTCATTCGGGCAGAACTAAGCCAACCAGGCGCTCTCCTTGGAGACGACCAGATTTATAATGTAATTGTTACAGCACACGCCTTTGTAATAATTTTCTTTATAGTAATGCCAATTATAATCGGGGGGTTCGGAAACTGACTTATCCCTCTTATGATTGGAGCCCCAGATATAGCATTCCCCCGAATAAATAACATAAGCTTTTGACTTCTACCACCCTCATTCCTTCTCCTACTCGCCTCCTCTGGTGTTGAAGCAGGTGCCGGAACCGGGTGAACCGTCTATCCCCCCTTATCAGGAAACCTAGCTCACGCAGGAGCCTCCGTAGACTTAACTATTTTCTCTCTCCACTTAGCAGGGATTTCCTCAATTCTGGGGGCAATCAATTTCATTACCACCATTATTAACAKGAAACCCCCAGCCATCTCTCAATATCAAACCCCTCTCTTTGTATGGGCTGTTCTAATTACCGCCGTTCTTCTCCTCCTATCCCTCCCAGTCCTAGCTGCTGGCATCACCATGCTCTTAACCGACCGAAACTTAAACACCACATTTTTCGACCCTGCAGGAGGGGGAGATCCTATCCTCTACCAGCACTTATTC
>BAH8038_Bodianus_rufus
CCTCTATCTAGTATTTGGTGCTTGAGCCGGAATAGTCGGTACCGCCCTAAGTTTACTAATCCGAGCAGAACTAAGCCAACCTGGCGCTCTTCTAGGAGACGACCAGATTTACAATGTTATTGTTACAGCGCACGCGTTCGTAATAATTTTCTTTATAGTAATACCAATTATGATTGGTGGATTTGGAAACTGACTTATCCCCCTAATGATCGGAGCCCCCGACATGGCTTTCCCTCGAATGAATAACATAAGCTTCTGACTTCTTCCCCCATCCTTCTTGCTTCTACTCGCTTCCTCTGGAGTAGAAGCAGGGGCCGGAACCGGTTGAACCGTTTATCCTCCACTAGCAGGCAATTTAGCCCACGCAGGAGCTTCAGTTGACCTAACGATCTTTTCTCTTCACTTAGCAGGGGTGTCGTCAATTTTGGGGGCAATTAACTTTATTACTACTATTATTAACATGAAACCTCCCGCCATCTCTCAGTATCAGACTCCACTGTTCGTGTGAGCAGTCCTAATTACGGCGGTACTTCTCCTCCTGTCCCTTCCAGTCCTTGCTGCCGGTATTACAATACTTCTAACAGATCGTAACCTTAATACCACCTTCTTTGACCCCGCAGGCGGGGGAGACCCAATCCTATATCAGCACCTATTC
>BAH8039_Bodianus_rufus
CCTCTATCTAGTATTTGGTGCTTGAGCCGGAATAGTCGGTACCGCCCTAAGTTTACTAATCCGAGCAGAACTAAGCCAACCTGGCGCTCTTCTAGGAGACGACCAGATTTACAATGTTATTGTTACAGCGCACGCGTTCGTAATAATTTTCTTTATAGTAATACCAATTATGATTGGTGGATTTGGAAACTGACTTATCCCCCTAATGATCGGAGCCCCCGACATGGCTTTCCCTCGAATGAATAACATAAGCTTCTGACTTCTTCCCCCATCCTTCTTGCTTCTACTCGCTTCCTCTGGAGTAGAAGCAGGGGCCGGAACCGGTTGAACCGTTTATCCTCCACTAGCAGGCAATTTAGCCCACGCAGGAGCTTCAGTTGACCTAACGATCTTTTCTCTTCACTTAGCAGGGGTGTCGTCAATTTTGGGGGCAATTAACTTTATTACTACTATTATTAACATGAAACCTCCCGCCATCTCTCAGTATCAGACTCCACTGTTCGTGTGAGCAGTCCTAATTACGGCGGTACTTCTCCTCCTGTCCCTTCCAGTCCTTGCTGCCGGTATTACAATACTTCTAACAGATCGTAACCTTAATACCACCTTCTTTGACCCCGCAGGCGGGGGAGACCCAATCCTATATCAGCACCTATTC
>BAH8040_Bodianus_rufus
NNNNNNNNNNNNNNNNNNNNNNNGAGCCGGAATAGTCGGTACCGCCCTAAGTTTACTAATCCGAGCAGAACTAAGCCAACCTGGCGCTCTTCTAGGAGACGACCAGATTTACAATGTTATTGTTACAGCGCACGCGTTCGTAATAATTTTCTTTATAGTAATACCAATTATGATTGGTGGATTTGGAAACTGACTTATCCCCCTAATGATCGGAGCCCCCGACATGGCTTTCCCTCGAATGAATAACATAAGCTTCTGACTTCTTCCCCCATCCTTCTTGCTTCTACTCGCTTCCTCTGGAGTAGAAGCAGGGGCCGGAACCGGTTGAACCGTTTATCCTCCACTAGCAGGCAATTTAGCCCACGCAGGAGCTTCAGTTGACCTAACGATCTTTTCTCTTCACTTAGCAGGGGTGTCGTCAATTTTGGGGGCAATTAACTTTATTACTACTATTATTAACATGAAACCTCCCGCCATCTCTCAGTATCAGACTCCACTGTTCGTGTGAGCAGTCCTAATTACGGCGGTACTTCTCCTCCTGTCCCTTCCAGTCCTTGCTGCCGGTATTACAATACTTCTAACAGATCGTAACCTTAATACCACCTTCTTTGACCCCGCAGGCGGGGGAGACCCAATCCTATATCAGCACCTATTC
>BAH8041_Aulostomus_maculatus
NNNNNNNNNNNNNTTCGGGGCATGAGCCGCGATAGTAGGAACCGCCCTTAGTCTTATCATCCGGGCCGAGCTTAGCCAACCGGGGGGTCTCCTGGGTAACGATCAACTTTACAATGTTGTTGTAACAGCCCACGCCTTCGTTATAATCTTCTTTATAGTAATACCAATTATAATTGGAGGCTTCGGAAATTGATTAATTCCCTTAATGATCGGAGCCCCCGACATGGCCTTCCCCCGAATAAATAACATGAGCTTCTGGCTCCTGCCCCCCTCCTTCCTCCTCCTCTTAACCTCCTCTGCGGTAGAGGCCGGGTCCGGGACCGGATGGACGGTTTACCCGCCCCTGGCTGGGAACCTGGCCCACGCCGGAGCGTCCGTAGACCTGACCATCTTCTCGCTTCACCTCGCCGGAATTTCCTCCATCCTAGGAGCAATTAACTTTATTACAACCATTATTAATATAAAACCCCCTGCCACCTCCCCATACCAGCTCCCCCTGTTCGTATGAGCTGTCCTGGTTACTGCTGTGCTTCTCCTCCTTTCTCTCCCAGTCCTAGCAGCTGGCATTACAATGCTGTTAACTGACCGAAACCTGAACACCACCTTCTTCGACCCTGCAGGGGGAGGCGATCCTATTCTATATCAACACCTGTTC
>BAH8042_Priolepis
NNNNNNNNNNNNNNNNNNNNNNNNNNNNNNNNNGGTGGGAACTGCCCTTAGCCTTCTTATTCGAGCAGAATTAAGCCAACCTGGCGCCCTTCTTGGGGATGACCAAATCTATAATGTGATCGTAACCGCTCATGCCTTCGTAATAATTTTTTTTATAGTCATACCTATCATGATTGGCGGTTTCGGAAACTGATTGGTGCCCTTAATAATTGGCGCCCCTGATATAGCTTTTCCTCGAATAAATAACATAAGTTTTTGGCTCCTCCCCCCTTCATTTTTGCTTCTATTAGCATCATCTGGGGTTGAAGCGGGAGCGGGAACTGGGTGGACAGTTTATCCACCACTAGCTAGTAACTTAGCCCACGCGGGGGCCTCCGTAGATTTAACAATTTTTTCACTCCACCTCGCAGGGATCTCGTCTATTTTAGGGGCAATTAACTTTATTACGACAATTTTAAATATAAAACCCCCTTCAATTTCACAATACCAAACCCCCCTTTTCGTTTGAGCAGTTCTTATTACTGCCGTTCTGCTCCTGCTCTCGCTCCCAGTCCTCGCGGCCGGTATTACAATACTTCTAACAGACCGAAACTTAAACACAACCTTTTTTGACCCCGCCGGAGGGGGAGACCCAATCCTATATCAACACCTATTC
>BAH8043_Priolepis
CCTTTATTTAGTATTCGGTGCCTGGGCAGGGATGGTGGGAACTGCCCTTAGCCTTCTTATTCGAGCAGAATTGAGCCAACCTGGCGCCCTTCTTGGGGATGACCAAATCTATAATGTGATCGTAACCGCTCATGCCTTCGTAATAATTTTTTTTATAGTCATACCTATCATGATTGGCGGTTTCGGAAACTGATTGGTGCCCTTAATAATTGGCGCCCCTGATATAGCTTTTCCTCGAATAAATAACATAAGTTTTTGGCTCCTCCCCCCTTCATTTTTGCTTCTATTAGCATCATCCGGGGTTGAAGCGGGAGCGGGAACTGGGTGGACAGTTTATCCACCACTAGCTAGTAACTTAGCCCACGCGGGGGCCTCCGTAGATTTAACAATTTTTTCACTCCACCTCGCAGGGATCTCGTCCATTTTAGGGGCAATTAACTTTATTACGACAATTTTAAATATAAAACCCCCTTCAATTTCACAATACCAAACCCCCCTTTTCGTTTGAGCAGTACTTATTACTGCCGTCCTGCTCCTGCTCTCGCTCCCAGTCCTCGCGGCCGGTATTACAATACTTCTAACAGACCGAAACTTAAACACAACCTTTTTTGACCCCGCCGGAGGGGGAGACCCAATCCTATATCAACACCTATTC
>BAH8044_Priolepis
CCTTTATTTAGTATTCGGTGCCTGGGCAGGGATGGTGGGAACTGCCCTTAGCCTTCTTATTCGAGCAGAATTAAGCCAACCTGGCGCCCTTCTTGGGGATGACCAAATCTATAATGTGATCGTAACCGCTCATGCCTTCGTAATAATTTTTTTTATAGTCATACCTATCATGATTGGCGGTTTCGGAAACTGATTGGTGCCCTTAATAATTGGCGCCCCTGATATAGCTTTTCCTCGAATAAATAATATAAGTTTTTGGCTCCTCCCCCCTTCATTTTTGCTTCTATTAGCATCATCCGGGGTTGAAGCGGGAGCGGGAACTGGGTGGACAGTTTATCCACCACTAGCTAGTAACTTAGCCCACGCGGGGGCCTCCGTAGATTTAACAATTTTTTCACTCCACCTCGCAGGGATCTCGTCTATTTTAGGGGCAATTAACTTTATTACGACAATTTTAAATATAAAACCCCCTTCAATTTCACAATATCAAACCCCCCTTTTCGTTTGAGCAGTACTTATTACTGCCGTCCTGCTCCTGCTCTCGCTCCCAGTCCTCGCGGCCGGTATCACAATACTTCTAACAGACCGAAACTTAAACACAACCTTTTTTGACCCCGCCGGAGGGGGAGACCCAATCCTATATCAGCACCTATTC
>BAH8045_Priolepis
CCTTTATTTAGTATTCGGTGCCTGGGCAGGGATGGTGGGAACTGCCCTTAGCCTTCTTATTCGAGCAGAATTAAGCCAACCTGGCGCCCTTCTTGGGGATGACCAAATCTATAATGTGATCGTAACCGCTCATGCCTTCGTAATAATTTTTTTTATAGTCATACCTATCATGATTGGCGGTTTCGGAAACTGATTGGTGCCCTTAATAATTGGCGCCCCTGATATAGCTTTTCCTCGAATAAATAACATAAGTTTTTGGCTCCTCCCCCCTTCATTTTTGCTTCTATTAGCATCATCCGGGGTTGAAGCGGGAGCGGGAACTGGGTGGACAGTTTATCCACCACTAGCTAGTAACTTAGCCCACGCGGGGGCCTCCGTAGATTTAACAATTTTTTCACTCCACCTCGCAGGGATCTCGTCTATTTTAGGGGCAATTAACTTTATTACGACAATTTTAAATATAAAACCCCCTTCAATTTCACAATACCAAACCCCCCTTTTCGTTTGAGCAGTACTTATTACTGCCGTCCTGCTCCTGCTCTCGCTCCCAGTCCTCGCGGCCGGTATTACAATACTTCTAACAGACCGAAACTTAAACACAACCTTTTTTGACCCCGCCGGAGGGGGAGACCCAATTCTATATCAACACCTATTC
>BAH8050_Stegastes_variabilis
CCTTTATCTAGTATTTGGTGCCTGAGCCGGAATAGTGGGAACAGCCCTAAGTCTCCTCATTCGGGCTGAACTAAGCCAGCCCGGCGCTCTCCTTGGAGACGACCAAATTTATAATGTAATTGTTACGGCACACGCCTTCGTAATAATCTTCTTTATAGTAATGCCTATCATAATCGGGGGATTCGGAAACTGGCTTATCCCCCTAATGATTGGAGCCCCCGATATAGCCTTCCCCCGTATAAACAATATAAGCTTCTGACTCCTTCCCCCCTCCTTTCTTCTTCTGCTCGCCTCTTCAGGGGTAGAAGCAGGTGCAGGAACAGGATGAACAGTTTACCCTCCACTATCTGGCAACCTAGCTCACGCAGGAGCCTCCGTTGACCTAACCATTTTTTCCCTACATTTAGCAGGAATTTCATCCATCCTAGGAGCAATCAACTTTATTACTACTATCATCAACATGAAACCCCCTTCAATCTCCCAATACCAAACCCCACTCTTTGTATGAGCAGTTCTAATTACCGCTGTGCTGTTGCTCCTCTCCCTTCCCGTCTTAGCTGCCGGCATTACTATGCTCCTTACAGACCGAAACCTCAATACTACTTTCTTTGACCCTGCAGGAGGAGGAGACCCGATCCTTTACCAACACCTTTTC
>BAH8051_Stegastes_partitus
CCTTTATCTAGTATTTGGTGCCTGAGCCGGAATAGTGGGGACAGCTTTGAGCCTCCTCATTCGGGCAGAACTAAGCCAACCAGGCGCCCTCCTGGGAGACGACCAGATTTACAATGTAATTGTTACGGCGCACGCCTTCGTAATGATTTTCTTTATAGTAATACCAATTATAATTGGTGGCTTTGGAAACTGACTTATTCCTCTAATGATCGGGGCCCCTGATATAGCTTTCCCCCGTATAAACAACATAAGCTTCTGACTCCTCCCTCCCTCATTTCTCCTCTTACTCGCCTCCTCAGGCGTGGAGGCGGGCGCAGGGACAGGATGAACAGTTTATCCTCCACTGTCTGCCAATCTGGCTCATGCCGGAGCCTCTGTTGACCTTACCATTTTCTCTCTGCACTTAGCAGGAATTTCATCCATCCTAGGAGCAATTAACTTTATTACTACTATTATTAATATAAAACCCCCAGCTATCTCTCAATATCAAACCCCTCTCTTCGTCTGAGCAGTATTAATCACTGCCGTCCTGCTACTCCTCTCCCTTCCCGTGTTAGCTGCCGGCATCACTATGCTCCTCACTGACCGAAACCTAAACACCACCTTCTTCGATCCCGCAGGAGGGGGGGACCCCATTCTTTACCAACATCTTTTC
>BAH8052_Stegastes_partitus
NNNNNNNNNNNNNNNNNNNNNNNNNNNCGGANTAGTGGGGACAGCTTTGAGCCTCCTCATTCGGGCAGAACTAAGCCAACCAGGCGCCCTCCTGGGAGACGACCAGATTTACAATGTAATTGTTACGGCGCACGCCTTCGTAATGATTTTCTTTATAGTAATACCAATTATAATTGGTGGCTTTGGAAACTGACTTATTCCTCTAATGATCGGGGCCCCTGATATAGCTTTCCCCCGTATAAACAACATAAGCTTCTGACTCCTCCCTCCCTCATTTCTCCTCTTACTCGCCTCCTCAGGCGTGGAGGCGGGCGCAGGGACAGGATGAACAGTTTATCCTCCACTGTCTGCCAATCTGGCTCATGCCGGAGCCTCTGTTGACCTTACCATTTTCTCTCTGCACTTAGCAGGAATTTCATCCATCCTAGGAGCAATTAACTTTATTACTACTATTATTAATATAAAACCCCCAGCTATCTCTCAATATCAAACCCCTCTCTTCGTCTGAGCAGTATTAATCACTGCCGTCCTGCTACTCCTCTCCCTTCCCGTGTTAGCTGCCGGCATCACTATGCTCCTCACTGACCGAAACCTAAACACCACCTTCTTCGATCCCGCAGGAGGGGGGGACCCCATTCTTTACCAACATCTTTTC
>BAH8053_Stegastes_partitus
CCTTTATCTAGTATTTGGTGCCTGAGCCGGAATAGTGGGGACAGCTTTGAGCCTCCTCATTCGGGCAGAACTAAGCCAACCAGGCGCCCTCCTGGGAGACGACCAGATTTACAATGTAATTGTTACGGCGCACGCCTTCGTAATGATTTTCTTTATAGTAATACCAATTATAATTGGTGGCTTTGGAAACTGACTTATTCCTCTAATGATCGGGGCCCCTGATATAGCTTTCCCCCGTATAAACAACATAAGCTTCTGACTCCTCCCTCCCTCATTTCTCCTCTTACTCGCCTCCTCAGGCGTGGAGGCGGGCGCAGGGACAGGATGAACAGTTTATCCTCCACTGTCTGCCAATCTGGCTCATGCCGGAGCCTCTGTTGACCTTACCATTTTCTCTCTGCACTTAGCAGGAATTTCATCCATCCTAGGAGCAATTAACTTTATTACTACTATTATTAATATAAAACCCCCAGCTATCTCTCAATATCAAACCCCTCTCTTCGTCTGAGCAGTATTAATCACTGCCGTCCTGCTACTCCTCTCCCTTCCCGTGTTAGCTGCCGGCATCACTATGCTCCTCACTGACCGAAACCTAAACACCACCTTCTTCGATCCCGCAGGAGGGGGGGACCCCATTCTTTACCAACATCTTTTC
>BAH8054_Phaeoptyx_pigmentaria
CCTTTATTTAGTATTCGGTGCCTGGGCCGGAATGGTCGGGACAGCCCTTAGCTTGCTCATCCGGGCAGAGCTAAGCCAGCCCGGAGCCCTTCTAGGCGATGACCAGATTTATAACGTTATCGTTACGGCACACGCATTCGTGATAATTTTCTTTATAGTAATACCAATCATGATCGGAGGGTTCGGAAACTGACTTATCCCGTTAATGATCGGGGCTCCCGACATGGCATTCCCCCGAATAAATAATATGAGTTTCTGACTTCTGCCCCCCTCATTTGTTCTTCTCCTGGCCTCATCGGGAGTAGAGGCGGGAGCTGGGACTGGCTGAACAGTTTACCCCCCTCTTGCAGGGAACCTCGCCCACGCTGGAGCCTCCGTCGACCTAACAATTTTCTCACTCCATTTGGCAGGCATCTCCTCTATCCTGGGGGCCATCAACTTTATTACTACAATTACCAACATGAAGCCCCCTGGCATCACTCAATACCAAACACCCTTGTTTGTCTGAGCAGTCCTCATTACTGCCGTCCTCCTTCTCCTTTCCCTCCCCGTTCTAGCCGCCGGCATCACAATGCTTCTCACGGACCGAAACTTGAACACGACTTTCTTTGACCCCGCAGGAGGGGGAGACCCAATTCTGTACCAACACTTATTC
>BAH8055_Phaeoptyx_pigmentaria
CCTTTATTTAGTATTCGGTGCCTGGGCCGGGATGGTCGGGACAGCCCTTAGCTTGCTCATCCGGGCAGAGCTAAGCCAGCCCGGAGCCCTTCTAGGCGATGACCAGATTTATAACGTTATCGTTACGGCACACGCATTCGTGATAATTTTCTTTATAGTAATACCAATCATGATCGGAGGGTTCGGAAACTGACTTATCCCGTTAATGATCGGGGCTCCCGACATGGCATTCCCCCGAATAAATAATATGAGTTTCTGACTTCTGCCCCCCTCATTTGTTCTTCTCCTGGCCTCATCGGGAGTAGAGGCGGGAGCTGGGACTGGCTGAACAGTTTACCCCCCTCTTGCAGGGAACCTCGCCCACGCTGGAGCCTCCGTCGACCTAACAATTTTCTCACTCCATTTGGCAGGCATCTCCTCTATCCTGGGGGCCATCAACTTTATTACTACAATTACCAACATGAAGCCCCCTGGCATCACTCAATACCAAACACCCTTGTTTGTCTGAGCAGTCCTCATTACTGCCGTCCTCCTTCTCCTTTCCCTCCCCGTTCTAGCCGCCGGCATCACAATGCTTCTCACGGACCGAAACTTGAACACGACTTTCTTTGACCCCGCAGGAGGGGGAGACCCAATTCTGTACCAACACTTATTC
>BAH8056_Phaeoptyx_conklini
CCTCTATCTAGTATTTGGTGCCTGGGCCGGAATGGTCGGAACAGCCCTTAGCTTGCTCATTCGGGCCGAATTAAGCCAGCCCGGGGCCCTTCTTGGCGATGACCAAATTTATAATGTAATCGTTACAGCCCACGCATTTGTAATAATCTTCTTTATAGTAATACCAATCATGATCGGGGGATTCGGGAACTGACTAATCCCGTTGATGATCGGAGCACCTGACATAGCATTCCCTCGGATAAACAATATGAGCTTCTGACTGCTGCCACCCTCATTCGTCCTCCTTCTGGCCTCTTCGGGGGTAGAGGCGGGGGCCGGGACCGGCTGAACAGTTTATCCCCCCCTTGCAGGCAACCTCGCCCACGCAGGGGCCTCTGTCGACCTGACTATTTTCTCGCTTCACCTAGCAGGTATTTCCTCTATCCTGGGGGCCATCAACTTTATCACTACAATTACTAACATAAAACCCCCTGGCATCACTCAGTACCAGACGCCCCTGTTCGTCTGGGCAGTTTTAATTACCGCCGTCCTGCTTCTTCTTTCTCTCCCTGTCCTGGCCGCTGGCATTACAATGCTGTTAACGGACCGGAACCTAAACACAACCTTCTTCGACCCCGCGGGGGGAGGGGACCCAATTCTGTACCAACACTTATTC
>BAH8057_Phaeoptyx_conklini
CCTCTATCTAGTATTTGGTGCCTGGGCCGGAATGGTCGGAACAGCCCTTAGCTTGCTCATTCGGGCCGAATTAAGCCAGCCCGGGGCCCTTCTTGGCGATGACCAAATTTATAATGTAATCGTTACAGCCCACGCATTTGTAATAATCTTCTTTATAGTAATACCAATCATGATCGGGGGATTTGGGAACTGACTAATCCCGTTGATGATTGGAGCACCTGACATAGCATTCCCTCGGATAAACAATATGAGCTTCTGACTGCTGCCACCCTCATTCGTCCTCCTTCTGGCCTCTTCGGGGGTAGAGGCGGGGGCCGGGACCGGCTGAACAGTTTATCCCCCCCTTGCAGGCAACCTCGCCCACGCAGGGGCCTCTGTCGACCTGACTATTTTCTCGCTTCACCTAGCAGGTATTTCCTCTATCCTGGGGGCCATCAACTTTATCACTACAATTACTAACATAAAACCCCCTGGCATCACTCAGTACCAGACGCCCCTGTTCGTCTGGGCAGTTTTAATTACCGCCGTCCTGCTTCTTCTTTCTCTCCCTGTCCTGGCCGCTGGCATTACAATGCTGTTAACGGACCGGAACCTAAACACAACCTTCTTCGACCCCGCGGGGGGAGGGGACCCAATTCTGTACCAACACTTATTC
>BAH8058_Synodus
NNNNNNNNNNNNNNNNNNNNNNNNNNNNNNNNNAGTGGGCACAGCCCTCAGCCTTTTAATCCGAGCAGAGCTTAGTCAACCCGGAGCTCTTTTAGGGGATGACCAGATTTATAACGTAATTGTTACGGCTCACGCTTTTGTAATGATTTTCTTTATAGTAATACCCATTATGATTGGGGGATTTGGAAATTGACTTATTCCTCTAATGATCGGGGCCCCAGATATAGCATTCCCTCGAATAAACAACATAAGTTTCTGACTGCTGCCCCCATCATTTCTCCTTCTTCTGGCCTCTTCTGGGGTAGAGGCCGGTGCAGGAACCGGCTGAACAGTCTATCCGCCCCTGGCGGGTAACCTGGCCCACGCCGGGGCTTCAGTAGACCTTACAATTTTTTCTCTCCACCTGGCGGGAATCTCATCTATTTTAGGCGCCATTAACTTTATCACAACTATCGTCAACATGAAGCCTCCATCAGTCTCTCAGTATCAAACCCCCCTTTTCGTTTGAGCTGTGCTAATTACAGCCGTTCTACTTCTGCTATCTCTTCCAGTTCTAGCAGCTGGCATCACAATGCTTTTAACAGATCGAAATCTGAACACTACTTTCTTTGACCCTGCAGGGGGTGGAGACCCCATCTTGTACCAACACCTCTTT
>BAH8059_Synodus
NNNNNNNNNNNNNNNNGGTGCCTGGGCTGGTATAGTGGGCACAGCCCTCAGCCTTTTAATCCGAGCAGAGCTTAGTCAACCCGGAGCTCTTTTAGGGGATGACCAGATTTATAACGTAATTGTTACGGCTCACGCTTTTGTAATGATTTTCTTTATAGTAATACCCATTATGATTGGGGGATTTGGAAATTGACTTATTCCTCTAATGATCGGGGCCCCAGATATAGCATTCCCTCGAATAAACAACATAAGTTTCTGACTGCTGCCCCCATCATTTCTCCTTCTTCTGGCCTCTTCTGGGGTAGAGGCCGGTGCAGGAACCGGCTGAACAGTCTATCCGCCCCTGGCGGGTAACCTGGCCCACGCCGGGGCTTCAGTAGACCTTACAATTTTTTCTCTCCACCTGGCGGGAATCTCATCTATTTTAGGCGCCATTAACTTTATCACAACTATCGTCAACATGAAGCCTCCATCAGTCTCTCAGTATCAAACCCCCCTTTTCGTTTGAGCTGTGCTAATTACAGCCGTTCTACTTCTGCTATCTCTTCCAGTTCTAGCAGCTGGCATCACAATGCTTTTAACAGATCGAAATCTGAACACTACTTTCTTTGACCCTGCAGGGGGTGGAGACCCCATCTTGTACCAACACCTCTTT
>BAH8060_Halichoeres_garnoti
CCTCTATTTAGTATTCGGCGCCTGAGCTGGGATGGTAGGCACGGCCTTAAGCCTGCTTATTCGGGCTGAATTAAGCCAACCCGGCGCTCTCCTTGGGGACGATCAAATCTATAACGTAATCGTTACAGCGCATGCTTTCGTAATAATTTTCTTTATAGTAATACCAATTATGATTGGTGGGTTCGGAAACTGACTGATTCCCCTAATGATTGGAGCCCCAGACATGGCCTTCCCTCGAATGAACAACATAAGCTTCTGACTCCTTCCTCCCTCCTTCCTCCTACTGCTCGCCTCTTCTGGGGTTGAGGCTGGAGCCGGGACTGGTTGAACAGTTTACCCCCCTCTAGCAGGGAATCTTGCTCACGCCGGCGCATCTGTAGACTTGACAATTTTCTCCCTTCATTTAGCCGGTATCTCATCAATTTTAGGGGCCATTAACTTTATTACAACTATTATTAATATGAAACCTCCTGCTATTTCCCAATACCAAACCCCCCTATTTGTGTGAGCTGTGCTAATTACAGCCGTCTTGCTCCTACTTTCTCTTCCCGTCCTCGCTGCCGGGATTACAATGCTTTTAACAGACCGAAATTTAAACACCACCTTCTTTGATCCTGCAGGAGGGGGTGACCCTATTCTATACCAACATCTATTC
>BAH8061_Halichoeres_garnoti
NNNNNNNNNNNNNNNNNNNNNNNNNNNNNNNNNGGTAGGCACGGCCTTAAGCCTGCTTATTCGGGCTGAATTAAGCCAACCCGGCGCTCTCCTTGGGGACGATCAAATCTATAACGTAATCGTTACAGCGCATGCTTTCGTAATAATTTTCTTTATAGTAATACCAATTATGATCGGTGGGTTCGGAAACTGACTGATTCCCCTAATGATTGGAGCCCCAGACATGGCCTTCCCTCGAATGAACAACATAAGCTTCTGACTCCTTCCTCCCTCCTTCCTACTACTGCTCGCCTCTTCTGGGGTTGAGGCCGGAGCCGGGACTGGTTGAACAGTTTACCCCCCTCTAGCAGGGAATCTTGCTCACGCCGGCGCATCTGTAGACTTGACAATTTTCTCCCTTCATTTAGCCGGTATCTCATCAATTTTAGGGGCCATTAACTTTATTACAACTATTATTAATATGAAACCTCCTGCTATTTCCCAATACCAGACCCCCCTATTTGTGTGAGCTGTGCTAATTACAGCCGTCTTGCTCCTACTTTCTCTTCCCGTCCTCGCTGCCGGGATTACAATGCTTTTAACAGACCGAAATTTAAACACCACCTTCTTTGATCCTGCAGGAGGGGGTGACCCTATTCTATACCAACATCTATTC
>BAH8062_Thalassoma_bifasciatum
CCTCTATCTTGTGTTCGGCGCATGAGCCGGGATAGTAGGGACAGCCCTAAGCCTGCTCATCCGAGCAGAGTTAAGCCAGCCCGGCGCCCTCCTTGGGGACGATCAGATTTATAACGTTATCGTTACAGCCCACGCATTCGTCATAATTTTCTTTATAGTAATACCAATTATGATTGGAGGCTTCGGAAACTGACTAATTCCCCTAATGATTGGGGCCCCTGACATGGCCTTCCCTCGGATGAACAATATAAGCTTCTGACTTCTTCCACCCTCATTCCTTCTTCTTCTCGCCTCCTCTGGCGTTGAGGCAGGGGCCGGAACTGGTTGGACAGTCTACCCACCCCTAGCAGGGAACCTTGCCCATGCTGGTGCATCCGTTGACCTTACTATTTTTTCACTTCACTTGGCAGGGATTTCATCAATTCTAGGTGCAATCAACTTCATCACAACCATTATTAATATGAAACCCCCAGCCATCTCCCAATATCAAACGCCTCTTTTCGTATGGGCTGTTCTCATTACGGCAGTCCTTCTCCTCCTCTCGCTCCCAGTCCTTGCCGCTGGTATTACAATGCTCTTAACAGACCGAAATCTTAACACCACTTTCTTCGACCCTGCTGGAGGGGGGGACCCAATTCTTTACCAACACCTGTTC
>BAH8063_Thalassoma_bifasciatum
CCTCTATCTTGTGTTCGGCGCATGAGCCGGGATAGTAGGGACAGCCCTAAGCCTGCTCATCCGAGCAGAGTTAAGCCAGCCCGGCGCCCTCCTTGGGGACGATCAGATTTATAACGTTATCGTTACAGCCCACGCATTCGTCATAATTTTCTTTATAGTAATACCAATTATGATTGGAGGCTTCGGAAACTGACTTATTCCCCTAATGATTGGGGCCCCTGACATGGCCTTCCCTCGGATGAACAATATAAGCTTCTGACTTCTTCCACCCTCATTCCTTCTTCTTCTCGCCTCCTCTGGCGTTGAGGCAGGGGCCGGAACTGGTTGGACAGTCTACCCACCCCTAGCAGGGAACCTTGCCCATGCTGGTGCATCCGTTGACCTTACTATTTTTTCACTTCACTTGGCAGGGATTTCATCAATTCTAGGTGCAATCAACTTCATCACAACCATTATTAATATGAAACCCCCAGCCATCTCCCAATATCAAACGCCTCTTTTCGTATGGGCTGTTCTCATTACGGCAGTCCTTCTCCTCCTCTCGCTCCCAGTCCTTGCCGCTGGTATTACAATGCTCTTAACAGACCGAAATCTTAACACCACTTTCTTCGACCCTGCTGGAGGGGGGGACCCAATTCTTTACCAACACCTGTTC
>BAH8064_Thalassoma_bifasciatum
CCTCTATCTTGTGTTCGGCGCATGAGCCGGGATAGTAGGGACAGCCCTAAGCCTGCTCATCCGAGCAGAGTTAAGCCAGCCCGGCGCCCTCCTTGGGGACGATCAGATTTATAACGTTATCGTTACAGCCCACGCATTCGTCATAATTTTCTTTATAGTAATACCAATTATGATTGGAGGCTTCGGAAACTGACTTATTCCCCTAATGATTGGGGCCCCTGACATGGCCTTCCCTCGGATGAACAATATAAGCTTCTGACTTCTTCCACCCTCATTCCTTCTTCTTCTCGCCTCCTCTGGCGTTGAGGCAGGGGCCGGAACTGGTTGGACAGTCTACCCACCCCTAGCAGGGAACCTTGCCCATGCTGGTGCATCCGTTGACCTTACTATTTTTTCACTTCACTTGGCAGGGATTTCATCAATTCTAGGTGCAATCAACTTCATCACAACCATTATTAATATGAAACCCCCAGCCATCTCCCAATATCAAACGCCTCTTTTCGTATGGGCTGTTCTCATTACGGCAGTCCTTCTCCTCCTCTCGCTCCCAGTCCTTGCCGCTGGTATTACAATGCTCTTAACAGACCGAAATCTTAACACCACTTTCTTCGACCCTGCTGGAGGGGGGGACCCAATTCTTTACCAGCACCTGTTC
>BAH8066_Serranus_tigrinus
ACTCTACTTGGTATTCGGTGCTTGAGCTGGCATAGTGGGAACAGCCCTAAGCCTTTTAATTCGTGCCGAACTCAGCCAACCGGGCGCACTTCTAGGGGACGATCAAATTTACAATGTTATCGTCACAGCCCACGCTTTCGTTATGATTTTCTTTATGGTAATGCCTATTATGATTGGAGGCTTTGGTAACTGATTAATTCCTTTAATAATTGGGGCCCCAGACATAGCATTCCCTCGTATAAATAATATGAGTTTCTGATTACTCCCACCATCGTTTCTTCTCCTTTTAGCATCTTCAGGCGTTGAAGCAGGTGCTGGAACAGGTTGAACGGTATACCCTCCACTTGCTGGAAACCTAGCTCATGCAGGGGCTTCTGTTGATCTAACAATTTTTTCGTTACATTTGGCAGGTGTTTCATCAATTCTCGGAGCTATTAATTTTATTACTACAATTATTAATATGAAACCCCCCGCTATGTCCCAATACCAAACACCTCTATTTGTCTGAGCTGTACTAATTACAGCAGTACTACTACTTCTTTCACTCCCAGTTCTTGCTGCCGGTATCACTATACTGCTAACAGATCGTAATTTAAACACCACATTTTTCGATCCTGCGGGGGGAGGAGACCCAATTCTCTACCAGCATCTATTC
>BAH8067_Serranus_tigrinus
ACTCTACTTGGTATTCGGTGCTTGAGCTGGCATAGTGGGAACAGCCCTAAGCCTTTTAATTCGTGCCGAACTCAGCCAACCGGGCGCACTTCTAGGGGACGATCAAATTTACAATGTTATCGTCACAGCCCACGCTTTCGTTATGATTTTCTTTATGGTAATGCCTATTATGATTGGAGGCTTTGGCAACTGATTAATTCCTTTAATAATTGGGGCCCCAGACATAGCATTCCCTCGTATAAATAATATGAGTTTCTGATTACTCCCACCATCGTTTCTTCTCCTTTTAGCATCTTCAGGCGTTGAAGCAGGTGCTGGAACAGGTTGAACAGTATACCCTCCACTTGCTGGAAACCTAGCTCATGCAGGGGCTTCTGTTGATCTAACAATTTTTTCGTTACATTTGGCAGGTGTTTCATCAATTCTCGGAGCTATTAATTTTATTACTACAATTATTAATATGAAACCCCCCGCTATGTCCCAATACCAAACACCTCTATTTGTCTGAGCTGTACTAATTACAGCAGTACTACTACTTCTTTCACTCCCAGTTCTTGCTGCCGGTATCACTATACTGCTAACAGATCGTAATTTAAACACCACATTTTTCGATCCTGCGGGGGGAGGAGACCCAATTCTCTACCAGCATCTATTC
>BAH8068_Halichoeres_pictus
NNNNNNNNNNNNNNNNNNNNNNNNNNNNNNNNNGGTAGGCACGGCCTTAAGCCTGCTTATTCGGGCTGAGCTAAGCCAACCCGGCGCTCTCCTTGGGGACGACCAGATCTATAACGTAATCGTTACGGCCCATGCGTTCGTAATAATCTTCTTTATAGTAATGCCAATTATGATCGGCGGATTTGGAAATTGACTAATCCCCCTTATGATTGGCGCCCCTGATATGGCCTTCCCTCGTATAAATAATATGAGCTTTTGACTTCTCCCGCCCTCTTTCCTCCTCCTACTTGCCTCTTCTGGGGTAGAAGCTGGGGCCGGCACTGGGTGGACGGTTTACCCCCCTCTAGCGGGCAATCTCGCCCACGCTGGCGCATCCGTAGACCTTACAATCTTTTCTCTCCACCTGGCCGGTATCTCATCAATTCTTGGGGCTATCAACTTTATTACCACAATTATTAATATGAAACCCCCTGCTATTTCCCAGTATCAAACCCCCCTGTTCGTATGGGCAGTCCTAATTACAGCTGTGCTTCTCCTTCTTTCCCTCCCAGTGCTTGCAGCCGGCATCACAATGCTCCTTACAGACCGTAATCTGAATACCACTTTCTTTGACCCAGCTGGAGGGGGCGACCCCATCCTATACCAGCACTTATTC
>BAH8069_Halichoeres_pictus
CCTTTATTTAGTATTCGGCGCCTGAGCTGGGATGGTAGGCACGGCCTTAAGCCTGCTTATTCGGGCTGAGCTAAGCCAACCCGGCGCTCTCCTTGGGGACGACCAGATCTATAACGTAATCGTTACGGCCCATGCGTTCGTAATAATCTTCTTTATAGTAATGCCAATTATGATCGGCGGATTTGGAAATTGACTAATCCCCCTTATGATTGGCGCCCCTGATATGGCCTTCCCTCGTATAAATAATATGAGCTTTTGACTTCTCCCGCCCTCTTTCCTCCTCCTACTTGCCTCTTCTGGGGTAGAGGCTGGGGCCGGCACTGGGTGGACGGTTTACCCCCCTCTAGCGGGCAATCTCGCCCACGCTGGCGCATCCGTAGACCTTACAATCTTTTCTCTCCACCTGGCCGGTATCTCATCAATTCTTGGGGCTATCAACTTTATTACCACAATTATTAATATGAAACCCCCTGCTATTTCCCAGTATCAAACCCCCCTGTTCGTATGGGCAGTCCTAATTACAGCTGTGCTTCTCCTTCTTTCCCTCCCAGTGCTTGCAGCCGGCATCACAATGCTCCTTACAGACCGTAATCTGAATACCACTTTCTTTGACCCAGCTGGAGGGGGCGACCCCATCCTATACCAGCACTTATTC
>BAH8070_Elacatinus
CCTTTACTTGATTTTTGGTGCATGAGCCGGAATAGTGGGGACTGCTCTTAGCCTCCTTATCCGGGCTGAACTAAGCCAACCCGGGGCTCTCCTAGGTGATGACCAAATTTACAATGTAATTGTTACCGCACATGCTTTTGTAATAATCTTTTTCATGGTAATACCGATTATAATTGGGGGCTTCGGAAACTGATTAATTCCGCTTATGATTGGTGCCCCCGACATGGCATTTCCTCGCATAAATAACATAAGCTTCTGATTACTGCCCCCCTCCTTTCTTCTACTTCTTGCCTCCTCCGGAGTTGAGGCCGGTGCCGGTACGGGTTGAACTGTCTACCCCCCCTTAGCCGGCAACTTAGCCCATGCCGGGGCATCCGTTGACTTAACTATTTTTTCCCTCCATCTAGCAGGGATCTCTTCAATCTTAGGTGCAATCAACTTTATTACCACAATCATAAACATGAAGCCCCCCGCCGTATCCCAATATCAAACCCCGCTATTTGTCTGAGCTGTTTTAATTACAGCGGTGCTACTTCTTCTTTCACTTCCTGTCCTTGCAGCTGGCATTACAATACTCTTAACAGATCGAAACTTAAATACCACCTTCTTTGACCCCGCAGGTGGTGGAGATCCCATCCTCTACCAGCACCTATTC
>BAH8071_Elacatinus
NNNNNNNNNNNTTTTTGGTGCATGAGCCGGAATAGTGGGGACTGCTCTTAGCCTCCTTATCCGGGCTGAACTAAGCCAACCCGGGGCTCTCCTAGGTGATGACCAAATTTACAATGTAATTGTTACCGCACATGCTTTTGTAATAATCTTTTTCATGGTAATACCGATTATAATTGGGGGCTTCGGAAACTGATTAATTCCGCTTATGATTGGTGCCCCCGACATGGCATTTCCTCGCATAAATAACATAAGCTTCTGATTACTGCCCCCCTCCTTTCTTCTACTTCTTGCCTCCTCCGGAGTTGAGGCCGGTGCCGGTACGGGTTGAACTGTCTACCCCCCCTTAGCCGGCAACTTAGCCCATGCCGGGGCATCCGTTGACTTAACTATTTTTTCCCTCCATCTAGCAGGGATCTCTTCAATCTTAGGTGCAATCAACTTTATTACCACAATCATAAACATGAAGCCCCCCGCCGTATCCCAATATCAAACCCCGCTATTTGTCTGAGCTGTTTTAATTACAGCGGTGCTACTTCTTCTTTCACTTCCTGTCCTTGCAGCTGGCATTACAATACTCCTAACAGATCGAAACTTAAATACCACCTTCTTTGACCCCGCAGGTGGTGGAGATCCCATCCTCTACCAGCACCTATTC
>BAH8083_Acanthurus_coeruleus
CCTTTATTTAGTTTTTGGTGCTTGAGCTGGGATAGTAGGAACGGCCCTAAGCCTCCTAATCCGGGCAGAATTAAGCCAACCAGGCGCCCTCCTCGGAGATGATCAAATTTATAATGTAATTGTTACAGCACACGCATTCGTAATAATTTTCTTTATAGTAATACCAATTATGATTGGTGGGTTCGGAAATTGATTAATTCCACTAATGATTGGAGCCCCTGACATAGCATTCCCACGAATAAATAACATAAGCTTTTGACTTTTACCACCATCTTTCCTGCTTCTACTTGCATCCTCTGCAGTAGAATCTGGTGCAGGCACAGGATGAACAGTATACCCCCCTCTAGCCGGTAATCTTGCACATGCAGGAGCATCCGTAGATCTCACTATTTTCTCCCTCCACCTAGCAGGGATTTCTTCAATTCTTGGAGCTATTAATTTTATTACAACAATTATTAATATGAAACCTCCTGCTATTTCCCAATATCAAACCCCCCTGTTTGTATGAGCAGTACTAATTACCGCCGTTCTACTCCTTCTCTCACTTCCTGTTCTCGCTGCTGGAATTACAATACTACTCACAGATCGAAACCTGAATACCACTTTCTTTGACCCAGCAGGTGGAGGAGACCCCATTTTATATCAACATTTATTC
>BAH8084_Labrisomus
CCTCTATTTAATCTTTGGTGCCTGAGCCGGAATAATCGGGACTGCTCTTAGCCTCCTAATTCGGGCCGAATTAAGCCAACCAGGGGCACTTCTTGGGGACGATCAGATTTATAATGTAATCGTCACTGCGCATGCCTTTGTAATAATCTTCTTTATAGTGATACCAATTATGATCGGCGGCTTCGGCAACTGACTCATCCCCCTTATGATCGGGGCCCCCGATATGGCATTCCCCCGAATGAATAACATGAGCTTCTGGCTTCTTCCTCCCTCATTCCTCCTGCTACTTGCCTCTTCAGGGGTAGAAGCTGGAGCGGGAACCGGATGGACTGTTTACCCCCCTCTTTCCGGAAACTTAGCCCACGCGGGAGCTTCTGTAGACCTAACTATTTTCTCCCTCCACCTAGCCGGGATCTCTTCCATTCTAGGGGCTATTAATTTTATTACTACTATTATTAACATGAAACCTCCAGCCATTTCCCAGTATCAAACACCCCTGTTCGTTTGAGCCGTGCTAATTACGGCCGTCCTACTACTCCTCTCTCTTCCCGTTCTAGCAGCTGGGATCACAATGCTCCTTACTGATCGAAACCTCAATACAACCTTCTTTGATCCCGCTGGAGGGGGTGACCCCATCCTCTACCAACACCTCTTC
>BAH8085_Labrisomus
CCTCTATTTAATCTTTGGTGCCTGAGCCGGAATAATCGGGACTGCTCTTAGCCTCCTAATTCGGGCCGAATTAAGCCAACCAGGGGCACTTCTTGGGGACGATCAGATTTATAATGTAATCGTCACTGCGCATGCCTTTGTAATAATCTTCTTTATAGTGATACCAATTATGATCGGCGGCTTCGGCAACTGGCTCATCCCCCTTATGATCGGGGCCCCCGATATGGCATTCCCCCGAATGAATAACATGAGCTTCTGGCTTCTTCCTCCCTCATTCCTCCTGCTACTTGCCTCTTCAGGGGTAGAAGCTGGAGCGGGAACCGGGTGGACTGTTTACCCCCCTCTTTCCGGAAACTTAGCCCACGCGGGAGCTTCTGTAGACCTAACTATTTTCTCCCTCCACCTAGCCGGGATCTCTTCCATTCTAGGAGCTATTAATTTTATTACTACTATTATTAACATGAAACCTCCAGCCATTTCCCAATATCAAACACCCCTGTTCGTTTGAGCCGTGCTAATTACGGCCGTCCTACTGCTCCTCTCTCTTCCCGTTCTAGCAGCTGGAATCACAATGCTCCTTACTGATCGAAACCTCAATACAACCTTCTTTGATCCCGCTGGAGGGGGTGACCCCATCCTCTACCAACACCTCTTC
>BAH8086_Labrisomus
CCTCTATTTAATCTTTGGTGCCTGAGCCGGAATAATCGGGACTGCTCTTAGCCTCCTAATTCGGGCCGAATTAAGCCAACCAGGGGCACTTCTTGGGGACGATCAGATTTATAATGTAATCGTCACTGCGCATGCCTTTGTAATAATCTTCTTTATAGTGATACCAATTATGATTGGCGGCTTCGGCAACTGACTCATCCCCCTTATGATCGGGGCCCCCGATATGGCATTCCCCCGAATGAATAACATGAGCTTCTGGCTTCTTCCTCCCTCATTCCTCCTGCTACTTGCCTCTTCAGGGGTAGAAGCTGGAGCGGGAACCGGGTGGACTGTTTACCCCCCTCTTTCCGGAAACTTAGCCCACGCGGGAGCTTCTGTAGACCTAACTATTTTCTCCCTCCACCTAGCCGGGATCTCTTCCATTCTAGGAGCTATTAATTTTATTACTACTATTATTAACATGAAACCTCCAGCCATTTCCCAATATCAAACACCCCTGTTCGTTTGAGCCGTGCTAATTACGGCCGTCCTACTACTCCTCTCTCTTCCCGTTCTAGCAGCTGGAATCACAATGCTCCTTACTGATCGAAACCTCAATACAACCTTCTTTGATCCCGCTGGAGGGGGTGACCCCATCCTCTACCAACACCTCTTC
>BAH8087_Risor
NNNNNNNNNNNNNTTCGGTGCATGAGCCGGTATAGTAGGCACAGCGCTTAGCCTTCTAATCCGGGCTGAACTAAGCCAGCCCGGGGCTCTTCTAGGCGATGACCAAATCTACAATGTAATCGTGACCGCCCACGCCTTTGTAATAATCTTTTTTATGGTAATACCAATTATGATTGGAGGTTTTGGCAACTGACTAATTCCACTAATAATTGGCGCACCCGATATGGCGTTCCCCCGAATAAATAACATAAGTTTTTGATTATTACCCCCCTCTTTTCTACTGCTGCTTGCTTCTTCTGGCGTTGAAGCTGGGGCAGGTACCGGCTGAACCGTATACCCCCCGCTAGCCGGAAATTTAGCCCATGCCGGGGCATCCGTTGATCTTACGATTTTCTCCCTTCATCTTGCAGGAATCTCATCAATTCTCGGAGCCATTAACTTTATTACAACCATCCTTAACATAAAACCCCCCGCGGTTTCTCAATACCAGACCCCCTTATTTGTATGGGCTGTTTTAATCACAGCTGTACTCCTACTTCTGTCACTTCCCGTACTAGCCGCTGGCATTACTATGCTTCTTACAGACCGAAACCTAAACACTGCTTTTTTCGACCCAGCGGGAGGAGGAGACCCCATTTTATATCAACACCTCTTC
>BAH8088_Risor
CCTCTACCTAATCTTCGGTGCATGAGCCGGTATAGTAGGCACAGCGCTTAGCCTTCTAATCCGGGCTGAACTAAGCCAGCCCGGGGCTCTTCTAGGCGATGACCAAATCTACAATGTAATCGTGACCGCCCACGCCTTTGTTATAATCTTTTTTATGGTAATACCAATTATGATTGGAGGTTTTGGCAACTGACTAATTCCACTAATAATTGGCGCACCCGATATGGCGTTCCCCCGAATAAATAACATAAGTTTTTGATTATTACCCCCCTCTTTTCTACTGCTGCTTGCTTCTTCTGGCGTTGAAGCTGGGGCAGGTACCGGCTGAACCGTATACCCCCCGCTAGCCGGAAATTTAGCCCATGCCGGGGCATCCGTTGATCTTACGATTTTCTCCCTTCATCTTGCAGGAATCTCATCAATTCTCGGAGCCATTAACTTTATTACAACCATCCTTAACATAAAACCCCCCGCGGTTTCTCAATACCAGACCCCCTTATTTGTATGGGCTGTTTTAATCACAGCTGTACTCCTACTTCTGTCACTTCCCGTACTAGCCGCTGGCATTACTATGCTTCTTACAGACCGAAACCTAAACACTGCTTTTTTCGACCCAGCGGGGGGAGGAGACCCCATTTTATATCAACACCTCTTC
>BAH8089_Hypoplectrus
CCTCTATTTAGTATTTGGTGCATGAGCYKGRATAGTAGGTACCGCCCTTAGCCTCTTAATTCGGGCCGAGTTGAGTCAACCCGGAGCTCTTTTAGGAGACGACCAGATTTATAATGTAATTGTTACAGCACACGCCTTCGTAATAATTTTCTTCATAGTCATGCCAATTATGATTGGGGGCTTCGGCAACTGACTCATTCCTTTAATGATTGGTGCGCCTGATATGGCATTTCCTCGTATAAACAACATGAGCTTTTGACTTCTTCCCCCTTCCTTCCTTCTCCTTCTGGCCTCATCAGGGGTAGAAGCAGGAGCTGGAACGGGTTGAACTGTTTATCCTCCACTAGCCGGAAACTTAGCACATGCTGGGGCTTCAGTTGACTTAACAATTTTCTCACTTCATCTAGCAGGTGTATCCTCTATCCTTGGGGCAATCAACTTTATTACCACAATTATTAACATGAAGCCTCCTGCTATCTCCCAATATCAGACTCCTCTCTTTGTCTGAGCCGTCCTAATTACAGCGGTTCTACTTCTTCTTTCTCTTCCAGTCCTTGCTGCTGGTATTACTATACTACTCACAGACCGAAACCTGAATACTACTTTCTTTGATCCTGCTGGAGGAGGAGATCCCATTCTTTACCAACATCTATTC
>BAH8090_Stathmonotus_hemphillii
NNNNNNNNNNNNNNNNNNNNNNTGAGCCGGGATAGTCGGGACTGCCTTAAGTCTTCTAATTCGAGCAGAACTAAGCCAGCCTGGGTCTCTATTAGGAGATGATCAAATTTATAATGTAATCGTTACAGCACATGCATTTGTAATAATTTTTTTTATGGTTATGCCAATTATAATTGGAGGCTTTGGCAACTGATTAATCCCTCTAATGATTGGGGCCCCCGATATAGCTTTCCCCCGAATAAATAATATGAGTTTCTGATTACTCCCCCCTTCTTTCTTGCTTCTTTTAGCCTCATCAGGGGTAGAAGCAGGGGCTGGCACTGGATGAACTGTCTATCCCCCCCTATCAGGCAACTTAGCCCATGCAGGGGCTTCAGTGGACCTTACCATTTTTTCACTCCACCTAGCAGGGATTTCTTCTATCCTCGGGGCAATTAATTTTATTACTACTATTATCAATATAAAACCCCCCACAATTTCACAATACCAGACCCCATTATTCGTATGGGCAGTACTAATTACTGCTGTTCTTTTACTGCTCTCACTACCAGTTCTTGCTGCCGGAATCACGATACTCCTTACAGATCGTAATTTAAATACCACCTTTTTTGACCCAGCGGGAGGGGGGGATCCTATTCTTTACCAGCATCTTTTC
>BAH8091_Astrapogon_puncticulatus
CCTCTATTTAGTATTTGGTGCTTGAGCCGGAATGGTAGGAACAGCCCTTAGTCTCCTTATCCGAGCAGAACTAAGCCAGCCCGGAGCCCTCCTGGGTGACGATCAGATTTATAACGTAATTGTAACAGCACATGCCTTTGTTATGATTTTCTTTATAGTAATACCAATTATGATTGGAGGCTTTGGAAATTGATTAATTCCTTTAATGATCGGAGCCCCTGACATGGCCTTCCCTCGGATAAATAATATGAGCTTCTGACTTCTTCCCCCTTCCTTTATTCTACTACTGGCCTCTTCCGGGGTAGAAGCAGGGGCGGGAACAGGGTGGACAGTCTACCCGCCCCTTGCAGGCAATCTTGCCCATGCGGGAGCTTCCGTTGACCTGACTATCTTCTCCCTCCATCTGGCTGGAATCTCCTCAATTCTTGGGGCAATTAACTTCATCACTACAATTACAAACATGAAACCCCCTGGGATTACCCAGTACCAAACCCCCCTATTTGTCTGGGCAGTACTAATTACTGCTGTTCTTCTCCTTCTATCCCTCCCCGTTCTAGCTGCCGGAATTACAATGCTTCTAACAGACCGGAATTTAAACACTACTTTCTTCGACCCTGCAGGAGGAGGGGACCCAATCCTTTACCNNNNNNNNNNN
>BAH8092_Astrapogon_puncticulatus
CCTCTATTTAGTATTTGGTGCTTGAGCCGGAATGGTAGGAACAGCCCTTAGTCTCCTTATCCGAGCAGAACTAAGCCAGCCCGGAGCCCTCCTGGGGGACGATCAGATTTATAACGTAATTGTAACAGCACATGCCTTTGTTATGATTTTCTTTATAGTAATACCAATTATGATTGGAGGCTTTGGAAATTGATTAATTCCTTTAATGATCGGAGCCCCTGACATGGCCTTCCCTCGGATAAATAATATGAGCTTCTGACTTCTTCCCCCTTCCTTTATTCTACTACTGGCCTCTTCCGGGGTAGAAGCAGGGGCGGGAACAGGGTGGACAGTCTACCCGCCCCTTGCAGGCAATCTTGCCCATGCGGGAGCTTCCGTTGACCTGACTATCTTCTCCCTCCATCTGGCTGGAATCTCCTCAATTCTTGGGGCAATTAACTTCATCACTACAATTACAAACATGAAACCCCCTGGGATTACCCAGTACCAAACCCCCCTATTTGTCTGGGCAGTACTAATTACTGCTGTTCTTCTCCTTCTATCCCTCCCCGTTCTAGCTGCCGGAATTACAATGCTTCTAACAGACCGGAATTTAAACACTACTTTCTTCGACCCTGCAGGAGGAGGGGACCCAATCCTTTACCNNNNNNNNNNN
>BAH8093_Sparisoma
NNNNNNNNNNGTATTTGGTGCCTGAGCCGGAATAGTGGGCACTGCTTTAAGCCTTCTCATCCGAGCTGAACTAAGCCAACCCGGGGCCCTTCTCGGAGACGACCAAATCTATAACGTAATTGTTACTGCTCACGCGTTCGTAATGATCTTTTTTATGGTCATACCCATCATGATTGGAGGCTTTGGAAACTGACTTATTCCCCTCATGATTGGAGCACCCGACATGGCCTTCCCACGAATAAATAACATGAGCTTTTGACTTCTTCCGCCCTCCTTCCTTTTACTACTTGCCTCTTCTGGCGTTGAAGCAGGTGCAGGAACAGGATGAACTGTTTATCCCCCACTAGCAGGGAACCTTGCACACGCAGGARCATCCGTAGACCTAACAATTTTCTCCCTTCACCTCGCAGGGATTTCCTCAATTCTTGGAGCTATTAACTTCATCACAACTATTATTAATATGAAACCCCCTGCTATCTCCCAATATCAAACACCTCTATTTGTGTGAGCTGTCTTAATTACAGCCGTTCTCCTTCTGTTATCCCTGCCCGTTCTCGCCGCAGGAATCACGATACTCCTTACTGACCGTAATCTCAACACTACGTTCTTTGACCCGGCAGGAGGGGGAGACCCAATTCTTTACCAACATTTATTT
>BAH8094_Sparisoma
CCTCTACCTTGTATTTGGTGCCTGAGCCGGAATAGTGGGCACTGCTTTAAGCCTTCTCATCCGAGCTGAACTAAGCCAACCCGGGGCCCTTCTCGGAGACGACCAAATCTATAACGTAATTGTTACTGCTCACGCGTTCGTAATGATCTTTTTTATGGTCATACCCATCATGATTGGAGGCTTTGGAAACTGACTTATTCCCCTCATGATTGGAGCACCCGACATGGCCTTCCCACGAATAAATAACATGAGCTTTTGACTTCTTCCGCCCTCCTTCCTTTTACTACTTGCCTCTTCTGGCGTTGAAGCAGGTGCAGGAACAGGATGAACTGTTTATCCCCCACTAGCAGGGAACCTTGCACACGCAGGAGCATCCGTAGACCTAACAATTTTCTCCCTTCACCTCGCAGGGATTTCCTCAATTCTTGGAGCTATTAACTTCATCACAACTATTATTAATATGAAACCCCCTGCTATCTCCCAATATCAAACACCTCTATTTGTGTGAGCTGTCTTAATTACAGCCGTTCTCCTTCTGTTATCCCTGCCCGTTCTCGCCGCAGGAATCACGATACTCCTTACTGACCGTAATCTCAACACTACGTTCTTTGACCCGGCAGGAGGGGGAGACCCAATTCTTTACCAACATTTATTT
>BAH8095_Sparisoma_atomarium
NNNNNNNNNNGTATTTGGTGCCTGAGCCGGAATAGTAGGCACTGCTTTAAGCCTTCTTATTCGGGCTGAATTAAGCCAACCCGGCGCCCTTCTCGGAGACGACCAGATCTATAATGTTATTGTTACTGCCCACGCATTCGTAATAATCTTTTTCATGGTTATGCCCATTATGATCGGGGGTTTTGGCAACTGGCTTATTCCCCTCATGATCGGAGCACCAGACATGGCGTTCCCCCGAATGAACAATATGAGCTTCTGACTTCTTCCACCTTCTTTCCTCTTACTACTTGCCTCTTCGGGCGTTGAAGCGGGAGCGGGAACAGGGTGGACTGTTTACCCCCCACTTGCAGGCAACCTTGCGCACGCCGGAGCATCCGTGGACCTAACAATTTTCTCTCTGCACCTGGCAGGAATTTCCTCAATTCTGGGGGCTATCAATTTCATTACAACCATTATTAATATAAAACCCCCTGCTATCTCCCAGTACCAAACACCTCTATTTGTATGAGCTGTCTTAATTACAGCTGTGCTCCTTCTTCTGTCCCTACCCGTTCTCGCCGCAGGGATTACAATACTTCTTACAGACCGAAATCTTAACACAACATTCTTTGACCCCGCAGGAGGTGGGGACCCAATCCTTTACCAACACTTGTTT
>BAH8096_Gymnothorax_moringa
CCTATATTTAGTATTTGGTGCTTGAGCCGGRATGGTCGGCACCGCGTTGAGCCTGCTTATCCGTGCTGAACTTAGCCAGCCAGGTGCTCTCCTAGGTGACGACCAGATTTACAATGTTATTGTAACAGCCCATGCCTTCGTAATAATCTTCTTTATAGTAATGCCAGTCATGATCGGAGGATTTGGAAACTGACTTATCCCACTAATAATTGGAGCCCCTGACATAGCATTCCCGCGAATAAATAATATGAGCTTCTGACTGCTCCCTCCTTCATTCCTCCTACTACTAGCCTCGTCAGGCGTAGAGGCTGGAGCAGGGACCGGGTGGACTGTTTATCCGCCCCTTGCAGGAAATCTGGCCCATGCTGGAGCATCCGTTGATTTAACTATTTTTTCTCTTCATCTAGCAGGTGTGTCTTCAATCTTAGGGGCAATTAACTTCATCACAACCATTATTAACATGAAACCCCCAGCCATTACACAATATCAGACACCACTATTTGTATGAGCGGTGCTCGTTACAGCTGTCCTTTTACTACTCTCTTTACCTGTGCTGGCGGCTGGTATTACAATGCTTTTAACCGATCGAAACCTCAATACAACTTTCTTTGACCCCGCCGGAGGAGGTGATCCAATCCTCTATCAACACCTATTT
>BAH8097_Enchelycore_carychroa
NNNNNNNNNNNNNNNNNNNNNNNNNNNNNNNNNAGTGGGCACTGCCCTAAGTCTCCTTATTCGAGCTGAACTTAGTCAACCTGGTGCCCTCTTAGGTGACGACCAGATTTATAACGTCATCGTGACAGCCCATGCCTTCGTAATAATCTTCTTTATAGTAATACCCGTAATGATTGGCGGGTTTGGAAACTGGTTAATCCCTCTAATAATCGGGGCCCCTGATATAGCATTTCCACGAATAAACAACATGAGCTTCTGATTACTTCCCCCTTCTTTCCTACTACTTCTAGCCTCATCTGGTGTAGAAGCAGGGGCTGGGACTGGGTGGACTGTCTACCCCCCGCTAGCAGGAAACCTAGCCCACGCTGGTGCATCTGTAGACCTAACTATTTTCTCGCTTCATTTGGCTGGGGTGTCCTCGATTTTAGGGGCAATCAATTTTATTACAACCATTATTAACATGAAGCCTCCAGCAATTACCCAATATCAAACGCCTTTATTCGTATGAGCAGTTCTAGTCACAGCAGTGCTTTTACTGCTGTCCCTTCCAGTACTGGCCGCGGGAATTACCATGCTCTTAACCGATCGGAATCTTAATACCNNNNNNNNNNNNNNNNNNNNNNNNNNNNNNNNNNNNNNNNNNNNNNNNNNNNNN
>BAH8098_Enchelycore_carychroa
CCTTTACCTTGTATTCGGTGCCTGGGCTGGTATAGTGGGCACTGCCCTAAGTCTCCTTATTCGAGCTGAACTTAGTCAACCTGGTGCCCTCTTAGGTGACGACCAGATTTATAACGTCATCGTGACAGCCCATGCCTTCGTAATAATCTTCTTTATAGTAATACCCGTAATGATTGGCGGGTTTGGAAACTGGTTAATCCCTCTAATAATCGGGGCCCCTGATATAGCATTTCCACGAATAAACAACATAAGCTTCTGATTACTTCCCCCTTCTTTCCTACTACTTCTAGCCTCATCTGGTGTAGAAGCAGGGGCTGGGACTGGGTGGACTGTCTACCCCCCGCTAGCAGGAAACCTGGCCCACGCCGGTGCATCTGTAGACCTAACTATTTTCTCGCTTCATTTAGCTGGGGTGTCCTCGATTTTAGGGGCAATTAATTTTATTACAACCATTATTAACATGAAGCCTCCAGCAATTACCCAATATCAAACGCCTTTATTCGTATGAGCAGTTCTAGTCACAGCAGTGCTTTTACTGCTGTCCCTTCCAGTACTGGCCGCGGGGATTACCATGCTCTTAACCGATCGGAATCTTAATACCACCTTCTTTGACCCCGCTGGGGGCGGAGACCCAATTCTTTACCAGCACCTGTTC
>BAH8099_Enchelycore_carychroa
NNNNNNNNNNNNNNNNNNNNNNNNNNNNGGTATAGTGGGCACTGCCCTAAGTCTCCTTATTCGAGCTGAACTTAGTCAACCTGGTGCCCTCTTAGGTGACGACCAGATTTATAACGTCATCGTGACAGCCCATGCCTTCGTAATAATCTTCTTTATAGTAATACCCGTAATGATTGGCGGGTTTGGAAACTGGTTAATCCCTCTAATAATCGGGGCCCCTGATATAGCATTTCCACGAATAAACAACATAAGCTTCTGATTACTTCCCCCTTCTTTCCTACTACTTCTAGCCTCATCTGGTGTAGAAGCAGGGGCTGGGACTGGGTGGACTGTCTACCCCCCGCTAGCAGGAAACCTAGCCCACGCCGGTGCATCTGTAGACCTAACTATTTTCTCGCTTCATTTGGCTGGGGTGTCCTCGATTTTAGGGGCAATTAATTTTATTACAACCATTATTAACATGAAGCCTCCAGCAATTACCCAATATCAAACGCCTTTATTCGTATGAGCAGTTCTAGTCACAGCAGTGCTTTTACTGCTGTCCCTTCCAGTACTGGCCGCGGGGATTACCATGCTCTTAACCGATCGGAATCTTAATACCACCTTCTTTGACCCCGCTGGGGGCGGAGACCCAATTCTTTACCAACACCTGTTC
>BAH8100_Kaupichthys_hyoproroides
CCTTTATTTAGTATTCGGTGCTTGAGCCGGCATAGTGGGAACAGCCTTAAGCCTACTAATCCGTGCCGAGCTTAGCCAGCCAGGAGCTCTTCTTGGAGACGACCAAATCTATAACGTCATCGTCACGGCGCATGCATTCGTAATAATTTTCTTTATAGTAATACCTGTTATAATCGGAGGATTTGGAAACTGACTAGTCCCATTAATAATCGGAGCCCCCGATATAGCTTTCCCCCGAATGAACAACATGAGCTTTTGACTTCTCCCCCCCTCCTTCCTCCTTCTACTTGCCTCCTCAGGAGTAGAAGCAGGCGCAGGTACGGGATGAACAGTGTACCCCCCCTTGGCCGGAAACCTTGCCCACGCTGGGGCCTCCGTTGATTTAACAATTTTCTCCTTGCACTTAGCGGGAGTATCCTCAATTCTAGGGGCTATTAACTTTATTACTACTATTATTAATATAAAACCTCCAGCAATTACACAATACCAGACACCACTATTCGTATGAGCCGTGTTAGTTACAGCCATCCTCCTGTTACTATCTCTACCAGTACTTGCTGCCGGCATTACTATGCTGCTAACAGACCGAAACTTAAACACAACATTCTTCGACCCAGCCGGAGGCGGAGATCCGATCCTCTACCAGCACTTGTTC
>BAH8101_Kaupichthys_hyoproroides
CCTTTATTTAGTATTCGGTGCTTGAGCCGGCATAGTGGGAACAGCCTTAAGCCTACTAATCCGTGCCGAGCTTAGCCAGCCAGGAGCTCTTCTTGGAGACGACCAAATCTATAACGTCATCGTCACGGCGCATGCATTCGTAATAATTTTCTTTATAGTAATACCTGTTATAATCGGAGGATTTGGAAACTGACTAGTCCCATTAATAATCGGAGCCCCCGATATAGCTTTCCCCCGAATGAACAACATGAGCTTTTGACTTCTCCCCCCCTCCTTCCTCCTTCTACTTGCCTCCTCAGGAGTAGAAGCAGGCGCAGGTACGGGATGAACAGTGTACCCCCCCTTGGCCGGAAACCTTGCCCACGCTGGGGCCTCCGTTGATTTAACAATTTTCTCCTTGCACTTAGCGGGAGTATCCTCAATTCTAGGGGCTATTAACTTTATTACTACTATTATTAATATAAAACCTCCAGCAATTACACAATACCAGACACCACTATTCGTATGAGCCGTGTTAGTTACAGCCATCCTCCTGTTACTATCTCTACCAGTACTTGCTGCCGGCATTACTATGCTGCTAACAGACCGAAACTTAAACACAACATTCTTCGACCCAGCCGGAGGCGGAGATCCGATCCTCTACCAGCACTTGTTC
>BAH8102_Conger_triporiceps
CCTATATTTAGTATTTGGTGCTTGGGCAGGTATAGTAGGAACCGCTTTAAGCCTGTTAATTCGGGCCGAACTATCCCAACCTGGATCCCTTCTTGGAGATGACCAGATTTACAATGTTATCGTTACAGCACATGCTTTTGTAATAATTTTCTTTATGGTAATACCAGTAATAATTGGAGGATTTGGCAACTGACTTGTTCCACTCATGATCGGAGCCCCCGATATGGCATTCCCACGAATAAATAACATAAGCTTTTGACTATTACCCCCATCATTTCTTCTGCTTCTAACTTCATCTGGAGTAGAAGCCGGGGCAGGAACAGGATGAACTGTCTATCCCCCACTAGCAGGAAACCTGGCCCATTCAGGCGCCTCGGTTGACCTTACAATCTTTTCTCTCCATTTAGCAGGGATTTCATCTATTTTAGGTGCTATTAATTTTATTACTACTATTATTAATATAAAACCCCCAGCTGTCACGCAATACCAACTTCCTTTATTTGTATGATCAGTCTTAGTAACAGCTGTTCTTTTACTACTATCCCTCCCAGTTCTTGCTGCCGGCATTACAATACTTTTAACAGATCGAAACCTTAATACTTCCTTCTTTGATCCCGCAGGAGGAGGTGACCCAATCCTCTATCAACACCTATTT
>BAH8103_Histrio_histrio
NNNNNNNNNNNNNNNNNNNNNNNNNNCCGGCATAGTGGGGACAGCCCTCAGCCTGCTAATTCGTGCAGAGCTAAGTCAACCAGGCGCACTTTTAGGCGATGATCAAATTTATAATGTTATCGTCACAGCGCACGCTTTCGTTATAATCTTTTTTATAGTTATGCCAATTATAATCGGCGGATTCGGCAATTGACTAATCCCATTAATAATTGGCGCACCAGACATGGCATTCCCTCGAATAAATAACATAAGCTTCTGACTTTTACCTCCATCTTTTCTCCTTCTATTAGCATCATCGGGAGTAGAAGCTGGGGCAGGTACGGGATGAACAGTTTACCCGCCTCTTGCAGGCAACCTGGCCCACGCCGGAGCATCCGTTGATCTAACTATTTTCTCACTGCACCTCGCAGGTGTATCATCCATTTTAGGGGCTATTAATTTTATTACAACTATTATTAATATAAAACCCCCGGCCCTTTCACAATACCAAACACCATTATTTGTATGAGCTGTGTTGGTCACTGCTGTCCTACTTCTTCTCTCTCTTCCTGTTCTTGCTGCAGGAATCACAATGCTACTGACCGATCGAAACCTAAATACGACCTTTTTTGATCCTACAGGCGGAGGGGACCCTATTCTTTATCAACACCTTTTC
>BAH8104_Histrio_histrio
NNNNNNNNNNGTATTCGGCGCATGAGCCGGCATAGTGGGGACAGCCCTCAGCCTGCTAATTCGTGCAGAGCTAAGTCAACCAGGCGCACTTTTAGGCGATGATCAAATTTATAATGTTATCGTCACAGCGCACGCTTTCGTTATAATCTTTTTTATAGTTATGCCAATTATAATCGGCGGATTCGGCAATTGACTAATCCCATTAATAATTGGCGCACCAGACATGGCATTCCCTCGAATAAATAACATAAGCTTCTGACTTTTACCTCCATCTTTTCTCCTTCTATTAGCATCATCGGGAGTAGAAGCTGGGGCAGGTACGGGATGAACAGTTTACCCGCCTCTTGCAGGCAACCTGGCCCACGCCGGAGCATCCGTTGATCTAACTATTTTCTCACTGCACCTCGCAGGTGTATCATCCATTTTAGGGGCTATTAATTTTATTACAACTATTATTAATATAAAACCCCCGGCCCTTTCACAATACCAAACACCATTATTTGTATGAGCTGTGTTGGTCACTGCTGTCCTACTTCTTCTCTCTCTTCCTGTTCTTGCTGCAGGAATCACAATGCTACTGACCGATCGAAACCTAAATACGACCTTTTTTGATCCTACAGGCGGAGGGGACCCTATTCTTTATCAACACCTTTTC
>BAH8105_Histrio_histrio
NNNNNNNNNNGTATTCGGCGCATGAGCCGGCATAGTGGGAACAGCCCTCAGCCTGCTAATTCGTGCAGAGCTAAGTCAACCAGGCGCACTTTTAGGCGATGATCAAATTTATAATGTTATCGTCACAGCGCACGCTTTCGTTATAATCTTTTTTATAGTTATGCCAATTATAATCGGCGGATTCGGCAATTGACTAATCCCATTAATAATTGGCGCACCAGACATGGCATTCCCTCGAATAAATAACATAAGCTTCTGACTTTTACCTCCATCTTTTCTCCTTCTATTAGCATCATCGGGAGTAGAAGCTGGGGCAGGTACGGGATGAACAGTTTACCCGCCTCTTGCAGGCAACCTGGCCCACGCCGGAGCATCCGTTGATCTAACTATTTTCTCACTGCACCTCGCAGGTGTATCATCCATTTTAGGGGCTATTAATTTTATTACAACTATTATTAATATAAAACCCCCGGCCCTTTCACAATACCAAACACCATTATTTGTATGAGCTGTGTTGGTCACTGCTGTCCTACTTCTTCTCTCTCTTCCTGTTCTTGCTGCAGGAATCACAATGCTACTGACCGATCGAAACCTAAATACGACCTTTTTTGATCCTACAGGCGGAGGGGACCCTATTCTTTATCAACACCTTTTC
>BAH8106_Paraclinus
NNNNNNNNNNNNNNNNGGTGCCTGAGCCGGTATAGTCGGGACTGCTTTAAGTCTCCTTATCCGGGCCGAACTCAGCCAACCCGGGGCTCTTCTTGGGGACGATCAGATTTATAATGTAATCGTTACCGCCCACGCCTTCGTGATAATTTTCTTTATAGTAATACCAATTATGATCGGAGGGTTTGGCAACTGACTTATCCCCCTAATGATCGGGGCCCCAGATATGGCCTTCCCTCGAATGAACAATATGAGTTTTTGACTTCTTCCCCCTTCTTTTCTCCTCCTCCTCGCCTCTTCAGGGGTTGAAGCTGGGGCAGGGACCGGTTGAACCGTCTACCCCCCGCTTTCAGGAAACCTTGCCCACGCTGGCGCTTCGGTAGACCTAACAATTTTCTCCCTCCACTTGGCAGGAATTTCTTCTATTCTTGGTGCAATTAATTTTATTACAACTATCATTAATATGAAGCCCCCTGCCATCTCGCAATATCAAACACCGCTGTTTGTGTGGGCCGTCCTAATTACAGCCGTTCTACTTCTCCTCTCGCTCCCCGTTCTCGCTGCCGGAATTACAATACTTCTGACAGATCGAAACCTTAATACAACCTTCTTCGACCCTGCCGGGGGAGGGGACCCCATCCTTTATCAACATCTATTC
>BAH8107_Paraclinus
CCTCTATTTAATCTTTGGTGCCTGAGCCGGTATAGTCGGGACTGCTTTAAGTCTCCTTATCCGGGCCGAACTCAGCCAACCCGGGGCTCTTCTTGGGGACGATCAGATTTATAATGTAATCGTTACTGCCCACGCCTTCGTGATAATTTTCTTTATAGTAATACCAATTATGATCGGAGGGTTTGGCAACTGACTTATCCCCCTAATGATCGGGGCCCCAGATATGGCCTTCCCTCGAATGAACAATATGAGTTTTTGACTTCTTCCCCCTTCTTTCCTCCTCCTCCTCGCCTCTTCAGGGGTTGAAGCTGGGGCAGGGACCGGTTGAACCGTCTACCCCCCGCTTTCAGGAAACCTTGCCCACGCTGGCGCTTCGGTAGACCTAACAATTTTCTCCCTCCACTTGGCAGGAATTTCTTCTATTCTTGGTGCTATTAATTTTATTACAACTATCATTAATATGAAGCCCCCTGCCATCTCGCAATATCAAACACCGCTGTTTGTGTGGGCCGTCCTAATTACAGCCGTTCTACTTCTCCTCTCGCTCCCCGTTCTCGCTGCCGGAATTACAATACTTCTGACAGATCGAAACCTTAATACAACCTTCTTCGACCCTGCCGGGGGAGGGGACCCCATCCTTTATCAACATCTATTC
>BAH8108_Paraclinus
NNNNNNNNNNNNNNNNNNNNNNNNNNNNNNNNNNNNNGGGACTGCCCTTAGCCTCCTAATCCGTGCAGAACTCAGCCAACCCGGCGCTCTCTTGGGCGATGACCAGATTTATAATGTAATCGTCACTGCCCACGCCTTCGTAATAATTTTCTTTATAGTAATACCAATCATGATCGGAGGGTTCGGCAACTGACTTATCCCCCTAATGATTGGGGCCCCAGACATGGCCTTCCCCCGAATAAATAATATGAGCTTCTGACTTCTTCCCCCCTCTTTCCTACTTCTTTTAGCCTCTTCCGGTGTTGAAGCGGGGGCAGGAACCGGGTGAACCGTTTACCCCCCACTATCCGGCAATCTCGCCCATGCGGGAGCCTCAGTAGACCTGACAATCTTTTCATTACATTTAGCCGGTATTTCTTCTATCTTAGGAGCAATTAATTTTATTACAACCATTATTAACATGAAGCCCCCCGCCATTTCTCAATACCAGACACCTTTATTTGTCTGAGCGGTGCTCATTACAGCAGTTCTTCTTCTTCTCTCCCTCCCTGTTCTTGCTGCCGGCATTACCATGCTTCTCACAGACCGTAATCTAAATACAACTTTCTTTGACCCCGCTGGAGGAGGGGACCCAATTCTGTATCAACACCTCTTC
>BAH8109_Platygillellus_rubrocinctus
CCTTTACTTAATCTTTGGTGCCTGAGCCGGAATAGTGGGAACGGCCCTTAGCCTTCTCATCCGAGCCGAACTAAGCCAACCCGGGGCCTTGCTAGGTGACGATCAAATCTACAACGTAATTGTAACGGCACATGCTTTCGTTATGATTTTCTTTATAGTAATACCCATCATGATCGGCGGCTTCGGAAACTGACTAATCCCGCTTATGATCGGCGCGCCTGATATAGCATTCCCTCGAATAAACAACATGAGCTTCTGACTACTTCCCCCCTCATTCCTCCTTCTCCTGGCCTCTTCGGGCGTAGAAGCAGGGGCTGGAACCGGCTGAACTGTCTACCCCCCTCTTTCCGGAAACCTTGCACACGCAGGCGCTTCTGTAGATTTGACCATTTTCTCCCTCCATCTCGCGGGCATTTCGTCTATCCTAGGGGCCATCAATTTTATCACAACAATCATCAATATAAAACCCCCCGCGATCTCCCAGTATCAAACACCCCTGTTCGTCTGAGCAGTACTAATTACCGCAGTGCTCCTCCTCCTCTCCCTCCCCGTTCTTGCTGCCGGAATTACCATGCTTCTCACCGACCGAAATCTCAACACAACCTTCTTCGACCCTGCCGGAGGGGGAGACCCTATTCTATATCAGCATCTTTTT
>BAH8110_Phaeoptyx_conklini
CCTCTATCTAGTATTTGGTGCCTGGGCCGGAATGGTCGGAACAGCCCTTAGCTTGCTCATTCGGGCCGAATTAAGCCAGCCCGGGGCCCTTCTTGGCGATGACCAAATTTATAATGTAATCGTTACAGCCCACGCATTTGTAATAATCTTCTTTATAGTAATACCAATCATGATCGGGGGATTCGGGAACTGACTAATCCCGTTGATGATCGGAGCACCTGACATAGCATTCCCTCGGATAAACAATATGAGCTTCTGACTGCTGCCACCCTCATTCGTCCTCCTTCTGGCCTCTTCGGGGGTAGAGGCGGGGGCCGGGACCGGCTGAACAGTTTATCCCCCCCTTGCAGGCAACCTCGCCCACGCAGGGGCCTCTGTCGACCTGACTATTTTCTCGCTTCACCTGGCAGGTATTTCCTCTATCCTGGGGGCCATCAACTTTATCACTACAATTACTAACATAAAACCCCCTGGCATCACTCAGTACCAGACGCCCCTGTTCGTCTGGGCAGTTTTAATTACCGCCGTCCTGCTTCTTCTTTCTCTCCCTGTCCTGGCCGCTGGCATTACAATGCTGTTAACGGACCGGAACCTAAACACAACCTTCTTCGACCCCGCGGGGGGAGGGGACCCAATTCTGTACCAACACTTATTC
>BAH8111_Phaeoptyx_conklini
CCTCTATCTAGTATTTGGTGCCTGGGCCGGAATGGTCGGAACAGCCCTTAGCTTGCTCATTCGGGCCGAATTAAGCCAGCCCGGGGCCCTTCTTGGCGATGACCAAATTTATAATGTAATCGTTACAGCCCACGCATTTGTAATAATCTTCTTTATAGTAATACCAATCATGATCGGGGGATTCGGGAACTGACTAATCCCGTTGATGATCGGAGCACCTGACATAGCATTCCCTCGGATAAACAATATGAGCTTCTGACTGCTGCCACCCTCATTCGTCCTCCTTCTGGCCTCTTCGGGGGTAGAAGCGGGGGCCGGGACCGGCTGAACAGTTTATCCCCCCCTTGCAGGCAACCTCGCCCACGCAGGGGCCTCTGTCGACCTGACTATTTTCTCGCTTCACCTAGCAGGTATTTCCTCTATCCTGGGGGCCATCAACTTTATCACTACAATTACTAACATAAAACCCCCTGGCATCACTCAGTACCAGACGCCCCTGTTCGTCTGGGCAGTTTTAATTACCGCCGTCCTGCTTCTTCTTTCTCTCCCTGTCCTGGCCGCTGGCATTACAATGCTGTTAACGGACCGGAACCTAAACACAACCTTCTTCGACCCCGCGGGGGGAGGGGACCCAATTCTGTACCAACACTTATTC
>BAH8112_Labrisomus
CCTCTATTTAATCTTTGGTGCCTGAGCCGGAATAATCGGGACTGCTCTTAGCCTCCTAATTCGGGCCGAATTAAGCCAACCAGGGGCACTTCTTGGGGACGATCAGATTTATAATGTAATCGTCACTGCGCATGCCTTTGTAATAATCTTCTTTATAGTGATACCAATTATGATCGGCGGCTTCGGCAACTGACTCATCCCCCTTATGATCGGGGCCCCCGATATGGCATTCCCCCGAATGAATAACATGAGCTTCTGGCTTCTTCCTCCCTCATTCCTCCTGCTACTTGCCTCTTCAGGGGTAGAAGCTGGAGCGGGAACCGGGTGGACTGTTTACCCCCCTCTTTCCGGAAACTTAGCCCACGCGGGAGCTTCTGTAGACCTAACTATTTTCTCCCTCCACCTAGCCGGGATCTCTTCCATTCTAGGAGCTATTAATTTTATTACTACTATTATTAACATGAAACCTCCAGCCATTTCCCAATATCAAACACCCCTGTTCGTTTGAGCCGTGCTAATTACGGCCGTCCTACTGCTCCTCTCTCTTCCCGTTCTAGCAGCTGGAATCACAATGCTCCTTACTGATCGAAACCTCAATACAACCTTCTTTGATCCCGCTGGAGGGGGTGACCCCATCCTCTACCAACACCTCTTC
>BAH8113_Labrisomus
CCTCTATTTAATCTTTGGTGCCTGAGCCGGAATAATCGGGACTGCTCTTAGCCTCCTAATTCGGGCCGAATTAAGCCAACCAGGGGCACTTCTTGGGGACGATCAGATTTATAATGTAATCGTCACTGCGCATGCCTTTGTAATAATCTTCTTTATAGTGATACCAATTATGATCGGCGGCTTCGGCAACTGACTCATCCCCCTTATGATCGGGGCCCCCGATATGGCATTCCCCCGAATGAACAACATGAGCTTCTGGCTTCTTCCTCCCTCATTCCTCCTGCTACTTGCCTCTTCAGGGGTAGAAGCTGGAGCGGGAACCGGGTGGACTGTTTACCCCCCTCTTTCCGGAAACTTAGCCCACGCGGGGGCTTCTGTAGACCTAACTATTTTCTCCCTCCACCTAGCCGGGATCTCTTCCATTCTAGGAGCTATTAATTTTATTACTACTATTATTAACATGAAACCTCCAGCCATTTCCCAATATCAAACACCCCTGTTCGTTTGAGCCGTGCTAATTACGGCCGTCCTACTGCTCCTCTCTCTTCCCGTTCTAGCAGCTGGAATCACAATGCTCCTTACTGATCGAAACCTCAATACAACCTTCTTTGATCCCGCTGGAGGGGGTGACCCCATCCTCTACCAACACCTCTTC
>BAH8114_Labrisomus
NNNNNNNNNNNNNNNNNNNNNNNGAGCCGGAATAATCGGGACTGCTCTTAGCCTCCTAATTCGGGCCGAATTAAGCCAACCAGGGGCACTTCTTGGGGACGATCAGATTTATAATGTAATCGTCACTGCGCATGCCTTTGTAATAATCTTCTTTATAGTGATACCAATTATGATCGGCGGCTTCGGCAACTGACTCATCCCCCTTATGATCGGGGCCCCCGATATGGCATTCCCCCGAATGAATAACATGAGCTTCTGGCTTCTTCCTCCCTCATTCCTCCTGCTACTTGCCTCTTCAGGGGTAGAAGCTGGAGCGGGAACCGGGTGGACTGTTTACCCCCCTCTTTCCGGAAACTTAGCCCACGCGGGAGCTTCTGTAGACCTAACTATTTTCTCCCTCCACCTAGCCGGGATCTCTTCCATTCTAGGAGCTATTAATTTTATTACTACTATTATTAACATGAAACCTCCAGCCATTTCCCAATATCAAACACCCCTGTTCGTTTGAGCCGTGCTAATTACGGCCGTCCTACTACTCCTCTCTCTTCCCGTTCTAGCAGCTGGAATCACAATGCTCCTTACTGATCGAAACCTCAATACAACCTTCTTTGACCCCGCTGGAGGGGGTGACCCCATCCTCTACCAACACCTCTTC
>BAH8115_Malacoctenus
NNNNNNNNNNNNNNNNNNNNNNNNNNNCKGRATAGTAGGCACTGCCCTGAGCCTTTTAATCCGGGCGGAACTTAGCCAACCTGGTGCCCTTTTAGGGGACGACCAGATTTATAACGTGATCGTCACCGCTCACGCCTTCGTCATAATCTTCTTTATAGTAATGCCAATTATGATCGGGGGCTTCGGTAACTGACTCATCCCTCTAATGATTGGAGCTCCTGATATGGCCTTTCCTCGAATGAATAACATGAGCTTCTGGCTCCTTCCCCCATCCTTTCTGCTTCTCCTAGCCTCCTCAGGCATTGAAGCTGGGGCTGGAACTGGTTGAACAGTTTACCCCCCACTTTCAGGTAACTTAGCCCATGCCGGCGCTTCAGTAGATCTAACAATTTTCTCCCTCCATCTGGCCGGTATTTCGTCTATTTTAGGGGCTATTAATTTCATTACTACAATCATCAACATGAAACCCCCAGCAATTTCTCAATACCAAACGCCTCTCTTTGTGTGGGCCGTTCTGATTACAGCTGTTCTTCTTCTTCTGTCTCTTCCAGTCCTTGCTGCTGGAATTACAATGCTTCTCACGGATCGAAACCTAAACACTACCTTCTTTGATCCCGCAGGAGGTGGTGATCCTATTCTTTACCAACATCTCTTT
>BAH8116_Malacoctenus
NNNNNNNNNNNNNNNNNNNNNNNNNNNNGGAATAGTAGGCACTGCCCTGAGCCTTTTAATCCGGGCGGAACTTAGCCAACCTGGTGCCCTTTTAGGGGACGACCAGATTTATAACGTGATCGTCACCGCTCACGCCTTCGTCATAATCTTCTTTATAGTAATGCCAATTATGATCGGGGGCTTCGGTAACTGACTCATCCCTCTAATGATTGGAGCTCCTGATATGGCCTTTCCTCGAATGAATAACATGAGCTTCTGGCTCCTTCCCCCATCCTTTCTGCTTCTCCTAGCCTCCTCAGGCATTGAAGCTGGGGCTGGAACTGGTTGAACAGTTTACCCCCCACTTTCAGGTAACTTAGCCCATGCCGGCGCTTCAGTAGATCTAACAATTTTCTCCCTCCATCTGGCCGGTATTTCGTCTATTTTAGGGGCTATTAATTTCATTACTACAATCATCAATATGAAACCCCCAGCAATTTCTCAATACCAAACGCCTCTCTTTGTGTGGGCCGTTCTGATTACAGCTGTTCTTCTTCTTCTGTCTCTTCCAGTCCTTGCTGCTGGAATTACAATGCTTCTCACGGATCGAAACCTAAACACTACCTTCTTTGATCCCGCAGGAGGTGGTGATCCTATTCTTTACCAACATCTCTTT
>BAH8117_Ogilbia
NNNNNNNNNNNNNNNNNNNNNNNNNNNNNNNNNNNNNGGTACAGCATTAAGCCTCCTTATTCGGGCAGAACTGAGCCAACCCGGCTCTCTCCTTGGAGATGACCAAATTTATAACGTCATCGTCACAGCCCACGCCTTCGTAATAATTTTCTTTATAGTAATGCCAATTATAATTGGTGGATTTGGAAACTGACTTATTCCCCTAATAATTGGAGCGCCAGACATAGCATTTCCCCGAATAAATAATATAAGCTTCTGACTACTACCCCCATCCTTCCTGCTCCTCCTTGCTTCTTCCGGAGTAGAGGCAGGGGCAGGGACCGGCTGAACAGTTTACCCGCCCTTGGCAGGTAACCTGGCCCACGCAGGAGCCTCCGTTGACCTAACTATCTTTTCCCTCCACTTAGCAGGAGTTTCCTCCATCCTAGGGGCAATTAACTTTATCACAACAATTATCAACATAAAACCCCCAGCCATCTCCCAGTACCAAACCCCCCTGTTCGTGTGAGCCGTACTAATTACAGCTGTCCTTCTTCTCCTATCCCTCCCAGTTCTTGCCGCCGGCATTACCATGCTATTAACAGACCGAAACTTAAACACAACATTCTTCGACCCCGCGGGCGGAGGTGACCCAATCCTATACCAACATTTATTC
>BAH8118_Ogilbia
CCTCTACCTGGTATTCGGTGCTTGGGCAGGAATAGTAGGCACAGCACTAAGCCTCCTTATTCGGGCAGAACTGAGCCAGCCCGGCTCTCTCCTTGGAGATGACCAAATTTATAACGTCATCGTCACAGCCCACGCCTTCGTAATAATTTTCTTTATAGTAATGCCAATCATGATCGGTGGATTTGGAAACTGACTTATTCCCCTGATGATTGGAGCCCCCGATATAGCATTTCCCCGAATAAATAATATGAGCTTCTGGCTACTACCCCCATCCTTCCTTCTCCTTCTTGCCTCTTCCGGAGTAGAAGCAGGGGCAGGGACCGGCTGAACAGTCTACCCGCCCTTAGCAGGCAACCTCGCCCATGCAGGAGCCTCCGTTGACTTAACCATCTTCTCCCTTCACCTAGCCGGAGTTTCCTCCATCCTAGGAGCAATTAATTTCATCACAACAATTATTAACATGAAACCCCCAGCCATTTCCCAATACCAAACCCCTTTATTCGTGTGAGCCGTGTTAATTACAGCCGTTCTCCTTCTCCTATCCCTCCCGGTCCTTGCCGCTGGTATCACCATACTATTAACRGACSGAAATTTAAACACAACATTCTTCGACCCCGCTGGTGGAGGTGACCCAATCTTATACCAACACTTATTC
>BAH8119_Ogilbia
CCTCTACCTGGTATTTGGTGCTTGGGCAGGAATAGTCGGTACAGCATTGAGCCTCCTTATTCGGGCAGAACTGAGCCAGCCCGGCTCTCTCCTTGGAGATGACCAAATTTATAACGTCATCGTCACAGCCCACGCCTTCGTAATAATTTTCTTTATAGTAATGCCAATTATAATCGGTGGATTTGGAAACTGACTTATTCCCCTAATGATTGGAGCGCCAGACATAGCATTTCCCCGAATAAATAATATAAGCTTCTGACTACTACCCCCATCCTTCCTGCTCCTCCTTGCTTCCTCCGGAGTAGAAGCAGGGGCAGGGACCGGCTGAACAGTTTACCCGCCCCTGGCAGGTAACCTAGCCCACGCAGGGGCCTCCGTTGACCTAACTATCTTTTCCCTCCACTTAGCAGGAGTTTCCTCCATCCTAGGAGCAATTAACTTTATCACAACAATTATCAACATGAAACCCCCAGCTATCTCCCAGTACCAAACCCCCCTGTTCGTGTGAGCCGTATTAATTACAGCCGTCCTTCTTCTCCTGTCCCTCCCAGTCCTTGCCGCCGGCATTACCATGCTATTAACGGACCGAAACTTAAACACAACATTCTTCGACCCCGCGGGCGGAGGTGACCCAATCCTATACCAGCATTTATTC
>BAH8120_Labrisomus
CCTCTACTTAATCTTTGGTGCCTGAGCCGGAATAATCGGAACTGCTCTAAGTCTCCTAATTCGGGCCGAACTAAGCCAGCCAGGGGCACTTCTCGGAGACGACCAAATTTATAATGTAATCGTCACCGCACACGCCTTTGTAATAATCTTCTTTATAGTGATACCAATTATGATCGGTGGCTTTGGCAACTGACTCATTCCCCTAATGATTGGAGCTCCAGACATGGCATTCCCTCGAATGAACAACATGAGCTTCTGACTACTTCCTCCCTCATTCCTACTGCTACTCGCCTCTTCAGGGGTTGAAGCAGGAGCAGGGACCGGGTGAACTGTTTACCCACCTCTTTCTGGAAACCTAGCCCACGCGGGAGCTTCCGTAGACCTAACCATCTTCTCCCTTCACTTGGCGGGAATTTCTTCTATTCTAGGGGCTATTAATTTTATCACCACTATTATTAACATGAAACCCCCAGCCATTTCTCAGTACCAAACCCCCCTATTCGTCTGAGCCGTACTAATTACAGCCGTTCTGCTTCTTCTCTCCCTTCCCGTCCTAGCAGCTGGAATTACAATGCTTCTTACTGATCGAAACTTGAATACAACTTTCTTTGATCCTGCCGGAGGTGGTGACCCCATCCTTTACCAACATCTCTTT
>BAH8121_Labrisomus
NNNNNNNNNNNNNNNNGGTGCCTGAGCCGGAATAATCGGAACTGCTCTAAGTCTCCTAATTCGGGCCGAACTAAGCCAGCCAGGGGCACTTCTCGGAGACGACCAAATTTATAATGTAATCGTCACCGCACACGCCTTTGTAATAATCTTCTTTATAGTGATACCAATTATGATCGGTGGCTTTGGCAACTGACTCATTCCCCTAATGATTGGAGCTCCAGACATGGCATTCCCTCGAATGAACAACATGAGCTTCTGACTACTTCCTCCCTCATTCCTACTGCTACTCGCCTCTTCAGGGGTTGAAGCAGGAGCAGGGACCGGGTGAACTGTTTACCCACCTCTTTCTGGAAACCTAGCCCACGCGGGAGCTTCCGTAGACCTAACCATCTTCTCCCTTCACTTGGCGGGAATTTCTTCTATTCTAGGGGCTATTAATTTTATCACCACTATTATTAACATGAAACCCCCAGCCATTTCTCAGTACCAAACCCCCCTATTCGTCTGAGCCGTACTAATTACAGCCGTTCTGCTTCTTCTCTCCCTTCCCGTCCTAGCAGCTGGAATTACAATGCTTCTTACTGATCGAAACTTGAATACAACTTTCTTTGATCCTGCCGGAGGTGGTGACCCCATCCTTTACCAACATCTCTTT
>BAH8122_Labrisomus
NNNNNNNNNNNNNNNNNNNNNNNGAGCCGGAATAATCGGAACTGCTCTAAGTCTCCTAATTCGGGCCGAACTAAGCCAGCCAGGGGCACTTCTCGGAGACGACCAAATTTATAATGTAATCGTCACCGCACACGCCTTTGTAATAATCTTCTTTATAGTGATACCAATTATGATCGGTGGCTTTGGCAACTGACTCATTCCCCTAATGATTGGAGCTCCAGACATGGCATTCCCTCGAATGAACAACATGAGCTTCTGGCTACTTCCTCCCTCATTCCTACTGCTACTCGCCTCTTCAGGGGTTGAAGCAGGAGCAGGGACCGGGTGAACTGTTTACCCACCTCTTTCTGGAAACCTGGCCCACGCGGGAGCTTCCGTAGACCTAACCATCTTCTCCCTTCACTTGGCGGGAATTTCTTCTATTCTAGGGGCTATTAATTTTATCACCACTATTATTAACATGAAACCCCCAGCCATTTCTCAGTACCAAACCCCCCTATTCGTCTGAGCCGTACTAATTACAGCCGTTCTGCTTCTTCTCTCCCTTCCCGTCCTAGCAGCTGGAATTACAATGCTTCTTACTGATCGAAACTTGAATACAACTTTCTTTGATCCTGCCGGAGGTGGTGACCCCATCCTTTACCAACACCTCTTT
>BAH8123_Doratonotus_megalepis
CCTCTACTTAGTCTTCGGTGCCTGAGCTGGAATGGTTGGCACTGCCTTAAGCTTGCTTATTCGTGCAGAGCTAAGCCAACCTGGCGCCCTTCTTGGCGACGATCAGATCTATAATGTGATCGTGACAGCCCATGCGTTCGTTATAATCTTCTTTATAGTAATACCAATTATGATTGGCGGGTTTGGAAACTGACTAATTCCGCTCATGATCGGGGCGCCTGACATGGCCTTCCCCCGAATAAACAACATGAGCTTCTGACTTCTGCCCCCTTCTTTCCTCCTCCTCCTGGCCTCTTCCGGAGTCGAAGCCGGCGCAGGGACGGGTTGAACAGTCTACCCACCCCTTGCAGGTAACCTGGCCCATGCCGGGGCCTCCGTAGATCTCACTATCTTCTCCCTCCACCTCGCAGGGATCTCTTCAATCCTGGGGGCAATCAATTTTATTACCACCATTGTGAATATGAAACCCCCAGCAATTTCCCAGTATCAGACACCCCTCTTCGTTTGAGCAGTCCTTATTACGGCGGTCCTTCTTCTCCTCTCACTTCCAGTACTGGCTGCCGGGATCACAATGCTTCTTACAGATCGAAATCTTAACACGACTTTCTTTGACCCTGCGGGAGGGGGAGACCCGATTCTTTACCAACACTTATTC
>BAH8124_Halichoeres_garnoti
NNNNNNNNNNNNNNNNGGCGCCTGAGCTGGGATGGTAGGCACGGCCTTAAGCCTGCTTATTCGGGCTGAATTAAGCCAACCCGGCGCTCTCCTTGGGGACGATCAAATCTATAACGTAATCGTTACAGCGCATGCTTTCGTAATAATTTTCTTTATAGTAATACCAATTATGATCGGTGGGTTCGGAAACTGACTGATTCCCCTAATGATTGGAGCCCCAGACATGGCCTTCCCTCGAATGAACAACATAAGCTTCTGACTCCTTCCTCCCTCCTTCCTCCTACTGCTCGCCTCTTCTGGGGTTGAGGCTGGAGCCGGGACTGGTTGAACAGTTTACCCCCCTCTAGCAGGGAATCTTGCTCACGCCGGCGCATCTGTAGACTTGACAATTTTCTCCCTTCATTTAGCCGGTATCTCATCAATTTTAGGGGCCATTAACTTTATTACAACTATTATTAATATGAAACCTCCTGCTATTTCCCAATACCAGACCCCCCTATTTGTGTGAGCTGTACTAATTACAGCCGTCTTGCTCCTACTTTCTCTTCCCGTCCTCGCTGCCGGGATTACAATGCTTTTAACAGACCGAAATTTAAACACCACCTTCTTTGACCCTGCAGGAGGGGGTGACCCTATTCTATACCAACATCTATTC
>BAH8125_Acanthurus_bahianus
CCTTTATTTAGTATTCGGTGCTTGAGCTGGGATAGTAGGAACGGCTTTAAGTCTTCTAATCCGAGCAGAATTAAGTCAACCAGGCGCCCTCCTAGGGGATGACCAGATTTATAATGTAATTGTTACAGCACATGCATTCGTAATAATTTTCTTTATAGTAATACCAATCATGATTGGTGGATTTGGAAATTGATTAATTCCACTAATGATTGGAGCCCCTGACATAGCATTTCCACGAATGAATAATATGAGCTTTTGACTCTTACCACCATCCTTCCTACTTCTACTTGCATCCTCTGCAGTAGAGTCTGGTGCTGGTACAGGATGAACAGTTTATCCCCCTTTAGCTGGTAATCTGGCACACGCAGGAGCATCTGTAGACCTGACTATTTTTTCCCTTCACCTTGCAGGTATTTCCTCAATTCTTGGAGCTATTAATTTTATTACAACAATTATTAATATGAAACCCCCCGCTACTTCCCAATATCAAACCCCTCTATTTGTATGAGCAGTATTAATTACTGCTGTTTTACTTCTTCTCTCACTTCCTGTCCTTGCTGCTGGTATTACAATACTACTCACAGACCGAAATTTAAACACTACCTTCTTTGATCCGGCAGGCGGAGGAGATCCTATTCTGTATCAGCACTTATTC
>BAH8126_Acanthurus_coeruleus
CCTTTATTTAGTTTTTGGTGCTTGAGCTGGGATAGTAGGAACGGCCCTAAGCCTCCTAATCCGGGCAGAATTAAGCCAACCAGGCGCCCTCCTCGGAGATGATCAAATTTATAATGTAATTGTTACAGCACACGCATTCGTAATAATTTTCTTTATAGTAATACCAATTATGATTGGTGGGTTCGGAAATTGATTAATTCCACTAATGATTGGAGCCCCTGACATAGCATTCCCACGAATAAATAACATAAGCTTTTGACTTTTACCACCATCTTTCCTGCTTCTACTTGCATCCTCTGCAGTAGAATCTGGTGCAGGCACAGGATGAACAGTATACCCCCCTCTAGCCGGTAATCTTGCACATGCAGGAGCATCCGTAGATCTCACTATTTTCTCCCTTCACCTAGCAGGGATTTCTTCAATTCTTGGAGCTATTAATTTTATTACAACAATTATTAATATGAAACCTCCTGCTATTTCCCAATATCAAACCCCACTGTTTGTATGAGCAGTACTAATTACCGCCGTTCTACTCCTTCTCTCACTTCCTGTTCTCGCTGCTGGAATTACAATACTACTCACAGATCGAAACCTGAATACCACTTTCTTTGACCCAGCAGGTGGAGGAGACCCCATTTTATATCAACATTTATTC
>BAH8127_Astrapogon
CCTCTATTTAGTATTTGGTGCTTGAGCCGGAATGGTAGGAACAGCCCTTAGTCTCCTTATCCGAGCAGAACTAAGCCAGCCCGGAGCCCTCYTGGGTGACGATCAGATTTATAACGTAATTGTAACAGCACATGCCTTTGTTATGATTTTCTTTATAGTAATGCCAATTATGATTGGAGGCTTTGGAAATTGATTAATTCCTTTAATGATCGGAGCCCCTGACATGGCCTTCCCTCGGATAAATAATATGAGCTTCTGACTTCTTCCCCCTTCCTTTATTCTACTACTGGCCTCTTCCGGGGTAGAAGCAGGGGCGGGAACAGGGTGGACAGTCTACCCGCCCCTTGCAGGCAATCTTGCCCATGCGGGAGCTTCCGTTGACCTGACTATCTTCTCCCTCCATCTGGCTGGAATCTCCTCAATTCTTGGGGCAATTAACTTCATCACTACAATTACAAACATGAAACCCCCTGGGATTACCCAGTACCAAACCCCCCTATTTGTCTGGGCAGTACTAATTACTGCTGTTCTTCTCCTTCTATCCCTCCCCGTTCTAGCTGCCGGAATTACAATGCTTCTAACAGACCGGAATTTAAACACTACTTTCTTCGACCCTGCAGGAGGAGGGGACCCAATCCTTTACCAACACTTATTT
>BAH8128_Labrisomus
NNNNTACTTAATCTTTGGTGCCTGAGCCGGAATGATCGGGACTGCTTTAAGTCTTCTAATTCGGGCCGAACTAAGCCAACCAGGGGCGCTTCTGGGCGACGACCAAATTTATAATGTAATCGTCACCGCACACGCCTTTGTAATAATCTTCTTTATAGTGATACCAATTATGATCGGTGGCTTTGGCAACTGACTCATCCCCCTAATGATCGGAGCCCCTGACATGGCATTCCCCCGAATGAACAACATGAGCTTCTGACTACTTCCCCCCTCATTCCTTCTTCTGCTTGCCTCTTCAGGGGTTGAAGCGGGAGCCGGAACGGGGTGAACTGTATACCCACCCCTTTCCGGGAACTTAGCCCACGCGGGAGCTTCCGTAGACCTAACTATCTTCTCCCTTCATCTAGCCGGTGTTTCTTCTATTCTGGGGGCTATTAATTTTATTACCACAATTATTAACATGAAACCTCCAGCTATCTCTCAGTATCAAACCCCCCTATTCGTTTGAGCCGTATTAATTACAGCCGTCCTGCTTCTCCTTTCTCTTCCTGTCCTAGCAGCTGGAATCACAATACTACTTACCGATCGGAACCTAAACACAACCTTCTTTGACCCTGCCGGAGGTGGTGACCCCATTCTTTACCAACACCTCTTC
>BAH8129_Labrisomus
NNNNNNNNNNNNNNNNGGTGCCTGAGCCGGAATGATCGGGACTGCTTTAAGTCTTCTAATTCGGGCCGAACTAAGCCAACCAGGGGCGCTTCTGGGCGACGACCAAATTTATAATGTAATCGTCACCGCACACGCCTTTGTAATAATCTTCTTTATAGTGATACCAATTATGATCGGTGGCTTTGGCAACTGACTCATCCCCCTAATGATCGGAGCCCCTGACATGGCATTTCCCCGAATGAACAACATGAGCTTCTGACTTCTTCCCCCCTCATTCCTCCTTCTGCTTGCCTCTTCAGGGGTTGAAGCGGGAGCCGGAACGGGATGAACTGTATACCCACCCCTTTCCGGGAACTTAGCCCACGCGGGAGCTTCCGTAGACCTAACTATCTTCTCCCTTCACCTAGCCGGTGTTTCTTCTATTCTGGGGGCTATTAATTTTATTACCACAATTATTAACAKGAAACCTCCAGCTATCTCTCAGTATCAAACCCCCCTATTCGTTTGAGCCGTATTAATTACAGCCGTCCTGCTTCTCCTTTCTCTTCCTGTCCTAGCAGCTGGAATTACAATGCTACTTACCGATCGGAACCTAAACACAACCTTCTTTGACCCTGCCGGAGGTGGTGACCCCATTCTTTACCAACACCTCTTC
>BAH8130_Labrisomus
NNNNNNNNNNNNNNNNGGTGCCTGAGCCGGAATGATCGGGACTGCTTTAAGTCTTTTAATTCGGGCCGAACTAAGCCAACCAGGGGCGCTTCTGGGCGACGACCAAATTTATAATGTAATCGTCACCGCACACGCCTTTGTAATAATCTTCTTTATAGTGATACCAATTATGATCGGTGGCTTTGGCAACTGACTCATCCCCCTAATGATCGGAGCCCCTGACATGGCATTCCCCCGAATGAACAACATGAGCTTCTGACTACTTCCCCCCTCATTCCTTCTTCTGCTTGCCTCTTCAGGGGTTGAAGCGGGGGCCGGAACGGGGTGAACTGTATACCCACCCCTTTCCGGGAACTTAGCCCACGCGGGAGCTTCCGTAGACCTAACTATCTTCTCCCTTCACCTAGCCGGTGTTTCTTCTATTCTGGGGGCTATTAATTTTATTACCACAATTATTAACATGAAACCTCCAGCTATCTCTCAGTATCAAACCCCCCTATTCGTTTGAGCCGTATTAATTACAGCCGTCCTGCTTCTCCTTTCTCTTCCTGTCCTAGCAGCTGGAATTACAATACTACTTACCGATCGGAACCTAAACACAACCTTCTTTGACCCTGCCGGAGGTGGTGACCCCATTCTTTACCAACACCTCTTC
>BAH8131_Paraclinus
NNNNNNNNNNNNNNNNNNNNNNNNNNNNNNNNNNNNNGGGACTGCTTTAAGCCTTCTTATCCGTGCAGAACTCAGCCAACCAGGCGCTCTCTTGGGAGACGACCAGATTTATAATGTAATCGTTACGGCCCACGCCTTTGTAATGATTTTCTTTATAGTAATGCCAATTATGATCGGAGGCTTCGGCAACTGACTTATCCCCCTCATGATTGGGGCTCCCGACATGGCCTTCCCCCGAATAAATAACATGAGCTTTTGACTCCTTCCCCCTTCTTTTCTGCTTCTTTTAGCCTCCTCAGGCGTTGAGGCCGGAGCGGGGACCGGATGAACCGTCTATCCCCCGCTATCAGGCAACCTCGCTCACGCCGGGGCTTCCGTTGACCTGACCATCTTTTCCCTACACTTAGCCGGGATTTCTTCTATTTTAGGAGCAATTAATTTTATTACAACTATTATTAACATGAAACCCCCAGCTATCTCACAGTACCAGACGCCTTTGTTCGTTTGAGCTGTTCTTATCACAGCCGTACTCCTTCTCCTCTCACTTCCCGTCCTTGCTGCCGGCATCACAATGCTTCTCACAGACCGGAACCTGAATACAACTTTCTTTGACCCCGCCGGAGGAGGAGACCCCATTCTATACCAACACCTCTTC
>BAH8132_Gillellus_uranidea
CCTTTATTTAATTTTTGGTGCTTGGGCTGGAATAGTCGGGACTGCTTTAAGTCTTTTAATTCGAGCCGAACTTAGCCAACCCGGGGCACTTCTTGGGGACGATCAAATTTATAACGTTATTGTAACTGCTCACGCTTTCGTAATAATCTTCTTTATAGTAATACCAATTATGATTGGCGGCTTTGGAAATTGACTTATTCCACTAATGATTGGAGCCCCTGATATAGCATTCCCTCGGATAAATAATATAAGTTTTTGACTACTGCCCCCTTCTTTCCTCCTTCTTTTAGCCTCTTCTGGGGTTGAAGCAGGTGCTGGTACAGGCTGGACTGTATACCCTCCGCTCTCAGGTAATCTTGCCCATGCAGGAGCATCCGTTGATTTAACCATCTTCTCCCTTCACCTTGCCGGGATCTCTTCAATTCTTGGGGCTATTAATTTTATTACAACAATTATTAATATAAAACCTCCTGCTATCTCTCAGTACCAAACCCCTTTATTCGTTTGAGCCGTTCTAATCACCGCTGTTCTTCTACTTCTCTCCCTTCCTGTTCTCGCAGCTGGGATTACTATGCTATTAACTGACCGAAATCTTAATACAACTTTCTTTGACCCTGCTGGAGGAGGTGACCCAATTCTTTATCAACACCTCTTT
>BAH8133_Antennarius_multiocellatus
CCTATATCTCGTATTCGGAGCATGGGCGGGCATAGTAGGGACAGCCCTTAGTTTACTAATCCGAGCAGAATTAAGCCAACCAGGCGCACTATTGGGCGACGACCAAATCTACAATGTAATTGTCACAGCACACGCTTTTGTTATAATCTTTTTCATGGTTATACCAGTGATGATCGGGGGGTTTGGCAACTGACTAATCCCTCTAATAACTGGCGCTCCCGACATGGCATTTCCTCGGATGAATAATATGAGCTTCTGACTTTTGCCCCCGTCCTTTCTTCTTCTGTTAGCCTCATCAGGGGTGGAAGCCGGAGCAGGCACAGGATGAACAGTTTACCCACCTCTTGCGGGTAACCTGGCCCACGCTGGAGCATCTGTCGATTTAACTATTTTTTCGCTTCACCTCGCAGGGGTGTCATCCATCTTAGGCGCCATTAACTTTATTACAACAATCATTAACATAAAGCCCCCGGCCCTCTCACAATATCAGACGCCACTATTTGTGTGGGCTGTACTAGTTACTGCTGTACTTCTTCTCCTCTCTCTTCCTGTTCTTGCTGCAGGTATTACAATGTTGTTGACCGACCGAAACCTTAACACTACCTTCTTTGACCCTGCCGGAGGGGGGGACCCTGTTCTCTATCAGCACTTGTTC
>BAH8136_Labrisomus
NNNNTACTTAATCTTTGGTGCCTGAGCCGGAATGATCGGGACTGCTTTAAGTCTTCTAATTCGGGCCGAACTAAGCCAACCAGGGGCGCTTCTGGGCGACGACCAAATTTATAACGTAATCGTCACCGCACACGCCTTTGTAATAATCTTCTTTATAGTGATACCAATTATGATTGGTGGCTTTGGCAACTGACTCATCCCCCTAATGATCGGAGCCCCTGACATGGCATTCCCCCGAATGAACAACATGAGCTTCTGACTACTTCCCCCCTCATTCCTTCTTCTGCTTGCCTCTTCAGGGGTTGAAGCGGGAGCCGGAACGGGATGAACTGTATACCCACCCCTTTCCGGGAACTTAGCCCACGCGGGAGCTTCCGTAGACCTAACTATCTTCTCCCTTCACCTAGCCGGTGTTTCTTCTATTCTGGGGGCTATTAATTTTATTACCACAATTATTAACATGAAACCTCCAGCTATCTCTCAGTATCAAACCCCCCTATTCGTTTGAGCCGTATTAATTACAGCCGTCCTGCTTCTCCTTTCTCTTCCTGTCCTAGCAGCTGGAATTACAATGCTACTTACCGATCGGAACCTAAACACAACCTTCTTTGACCCTGCCGGAGGTGGTGACCCCATTCTTTACCAACACCTCTTC
>BAH8138_Stegastes_adustus
NNNNNNNNNNNNNNNNNNNNNNNNNNNNNNNNNAGTAGGAACAGCTCTAAGTCTCCTCATTCGGGCAGAACTAAGCCAACCCGGCGCTCTCCTTGGAGACGACCAAATTTATAATGTAATTGTTACGGCACACGCCTTTGTAATAATCTTCTTTATAGTAATACCAATCATGATTGGAGGCTTCGGAAACTGACTTATTCCCCTAATGATCGGGGCCCCCGACATGGCCTTTCCCCGAATAAACAATATAAGCTTCTGACTTCTCCCCCCTTCCTTTCTTCTTCTGCTTGCCTCTTCAGGTGTAGAAGCAGGTGCAGGAACAGGATGAACAGTCTACCCTCCACTATCTGGCAACCTAGCTCATGCAGGGGCCTCCGTTGACCTAACCATTTTCTCCCTTCATCTAGCAGGAATTTCATCGATCCTAGGAGCAATCAACTTTATCACTACTATTATTAACATGAAGCCCCCTTCTATCTCTCAATACCAAACCCCTCTCTTTGTATGAGCAGTTCTAATCACCGCCGTACTACTACTCCTCTCCCTTCCCGTCTTAGCTGCCGGTATTACTATGCTCCTAACGGACCGAAACCTTAATACTACTTTCTTTGACCCTGCAGGAGGAGGAGACCCAATCCTTTACCAACACCTTTTC
>BAH8139_Stegastes_adustus
NNNNNNNNNNNNNNNNNNNNNNNNNNNNNNNNNNNNNNGAACAGCTCTAAGTCTCCTCATTCGGGCAGAACTAAGCCAACCCGGCGCTCTCCTTGGAGACGACCAAATTTATAATGTAATTGTAACGGCACACGCCTTTGTAATAATCTTCTTTATAGTAATACCAATCATGATTGGAGGCTTCGGAAACTGACTTATTCCCCTAATGATCGGGGCCCCCGACATGGCCTTTCCCCGAATAAACAATATAAGCTTCTGACTTCTCCCCCCTTCCTTTCTTCTTCTGCTTGCCTCTTCAGGTGTAGAAGCAGGTGCAGGAACAGGATGAACAGTCTACCCTCCACTATCTGGCAACCTAGCTCATGCAGGGGCCTCCGTTGACCTAACCATTTTCTCCCTTCATCTAGCAGGAATTTCATCGATCCTAGGAGCAATCAACTTTATCACTACTATTATTAACATGAAGCCCCCTTCTATCTCTCAATACCAAACCCCTCTCTTTGTATGAGCAGTTCTAATCACCGCCGTACTACTACTCCTCTCCCTTCCCGTCTTAGCTGCCGGTATTACTATGCTCCTAACGGACCGAAACCTTAATACTACTTTCTTTGACCCTGCAGGAGGAGGAGACCCAATCCTTTACCAACACCTTTTC
>BAH8140_Stegastes_variabilis
CCTTTATCTAGTATTTGGTGCCTGAGCCGGAATAGTGGGAACAGCCCTAAGTCTCCTCATTCGGGCTGAACTAAGCCAGCCCGGCGCTCTCCTTGGAGACGACCAAATTTATAATGTAATTGTTACGGCACACGCCTTCGTAATAATCTTCTTTATAGTAATGCCTATCATAATCGGGGGATTCGGAAACTGGCTTATCCCCCTAATGATTGGAGCCCCCGATATAGCCTTCCCCCGTATAAACAATATAAGCTTCTGACTCCTTCCCCCCTCCTTTCTTCTTCTGCTCGCCTCTTCAGGGGTAGAAGCAGGTGCAGGAACAGGATGAACAGTTTACCCTCCACTATCTGGCAACCTAGCTCACGCAGGAGCCTCCGTTGACCTAACCATTTTTTCCCTACATTTAGCAGGAATTTCATCCATCCTAGGAGCAATCAACTTTATTACTACTATCATCAACATGAAACCCCCTTCAATCTCCCAATACCAAACCCCACTCTTTGTATGAGCAGTTCTAATTACCGCTGTGCTGTTGCTCCTCTCCCTTCCCGTCTTAGCTGCCGGCATTACTATGCTCCTTACAGACCGAAACCTCAATACTACTTTCTTTGACCCTGCAGGAGGAGGAGACCCGATCCTTTACCAACACCTTTTC
>BAH8141_Stegastes_variabilis
NNNNNNNNNNNNNNNNNNNNNNNNNNNNNNNNNAGTGGGAACAGCCCTAAGTCTCCTCATTCGGGCTGAACTAAGCCAGCCCGGCGCTCTCCTTGGAGACGACCAAATTTATAATGTAATTGTTACGGCACACGCCTTCGTAATAATCTTCTTTATAGTAATGCCTATCATAATCGGGGGATTCGGAAACTGGCTCATCCCCCTAATGATTGGAGCCCCCGATATAGCCTTCCCCCGTATAAACAATATAAGCTTCTGACTCCTTCCCCCCTCCTTTCTTCTTCTGCTCGCCTCTTCAGGGGTAGAAGCAGGTGCAGGAACAGGATGAACAGTTTACCCTCCACTATCTGGCAACCTAGCTCACGCAGGAGCCTCCGTTGACCTAACCATTTTTTCCCTACATTTAGCAGGAATTTCATCCATCCTAGGAGCAATCAACTTTATTACTACTATCATCAACATGAAACCCCCTTCAATCTCCCAATACCAAACCCCACTCTTTGTATGAGCAGTTCTAATTACCGCTGTGCTGTTGCTCCTCTCCCTTCCCGTCTTAGCTGCCGGCATTACTATGCTCCTTACAGACCGAAACCTCAATACTACTTTCTTTGACCCTGCAGGAGGAGGAGACCCGATCCTTTACCAACACCTTTTC
>BAH8143_Labrisomus
NNNNNNNNNNNNNNNNNNNNNNTGAGCCGGAATAATCGGGACTGCTCTTAGCCTCCTAATTCGGGCCGAATTAAGCCAACCAGGGGCACTTCTTGGGGACGATCAGATTTATAATGTAATCGTCACTGCGCATGCCTTTGTAATAATCTTCTTTATAGTGATACCAATTATGATCGGCGGCTTCGGCAACTGACTCATCCCCCTTATGATCGGGGCCCCCGATATGGCATTCCCCCGAATGAATAACATGAGCTTCTGGCTTCTTCCTCCCTCATTCCTCCTGCTACTTGCCTCTTCAGGGGTAGAAGCTGGAGCGGGAACCGGGTGGACTGTTTACCCCCCTCTTTCCGGAAACTTAGCCCACGCGGGAGCTTCTGTAGACCTAACTATTTTCTCCCTCCACCTAGCCGGGATCTCTTCCATTCTAGGAGCTATTAATTTTATTACTACTATTATTAACATGAAACCTCCAGCCATCTCCCAATATCAAACACCCCTGTTCGTTTGAGCCGTGCTAATTACGGCCGTCCTACTGCTCCTCTCTCTTCCCGTTCTAGCAGCTGGAATCACAATGCTCCTTACTGATCGAAACCTCAATACAACCTTCTTTGATCCCGCTGGAGGGGGTGACCCCATCCTCTACCAACACCTCTTC
>BAH8144_Mycteroperca_tigris
NNNNNNNNNNGTATTCGGTGCCTGAGCCGGCATAGTAGGGACAGCCCTCAGCCTACTAATCCGAGCTGAACTAAGCCAGCCAGGAGCCCTACTAGGCGACGATCAAATCTATAACGTAATTGTTACAGCACATGCCTTCGTAATAATTTTCTTTATAGTAATACCAATTATGATTGGTGGCTTTGGAAACTGACTCATCCCACTTATAATTGGCGCCCCTGATATAGCATTCCCTCGAATAAATAATATAAGCTTCTGACTCCTCCCCCCATCTTTCCTGCTCCTTCTCGCCTCTTCTGGCGTAGAAGCCGGGGCCGGTACCGGTTGGACGGTATACCCTCCCTTAGCTGGAAACTTAGCCCATGCAGGAGCATCTGTGGACTTAACCATTTTCTCCCTACATTTAGCAGGGATCTCATCAATTCTGGGAGCAATTAACTTTATCACAACCATTGTTAATATAAAACCCCCAGCTATCTCTCAATATCAAACACCTTTATTTGTTTGAGCTGTATTAATTACCGCAGTTCTTCTTCTCCTTTCTCTTCCTGTTCTTGCCGCGGGCATCACGATGCTACTTACAGATCGTAACCTTAATACCACTTTCTTTGACCCGGCCGGAGGAGGAGACCCAATCCTTTATCAACACCTATTC
>BAH8145_Heteropriacanthus_cruentatus
CCTTTATCTAGTATTTGGTGCCTGAGCAGGCATAATTGGCACTGCTTTAAGCCTTTTAATCCGTGCCGAACTCAGCCAGCCCGGCTCTCTCCTGGGGGACGACCAGATTTATAACGTTATTGTTACAGCACACGCGTTCGTAATAATTTTCTTTATAGTAATGCCCATCATAATTGGAGGATTTGGAAATTGACTTATTCCCCTAATAATTGGCGCTCCTGATATAGCATTCCCACGAATAAATAATATGAGCTTCTGACTTCTTCCTCCGTCTTTTTTACTTCTACTAACATCTTCAGCGCTAGAAGGAGGGGCGGGGACCGGATGAACTGTTTATCCACCACTAGCTGGGAATCTTGCCCATGCTGGGGCGTCTGTTGACTTTGCAATTTTTTCCCTGCATTTAGCCGGGATTTCCTCTATCTTAGGTGCTATTAATTTTATCACAACTATTATTAATATAAAACCCCCCGCTATTTCACAGTATCAGACTCCCCTGTTTGTTTGGGCAGTATTAATTACAGCCGTTCTTCTACTTCTCTCCCTGCCGGTATTAGCTGCAGGAATCACAATACTTCTCACTGACCGAAATCTAAACACCACTTTCTTTGACCCTGCGGGAGGTGGCGACCCAATTTTATATCAGCACTTATTT
>BAH8146_Myripristis_jacobus
NNNNNNNNNNNNNNNNNNNNNNNNNNNNNNNNNGGTCGGCACTGCTTTAAGCCTTCTTATTCGGGCTGAGCTGAGCCAACCCGGAGCTCTTCTGGGCGATGACCAGATTTACAACGTAATCGTTACAGCACACGCATTTGTAATAATTTTCTTTATAGTAATGCCAATCATGATTGGAGGCTTCGGAAACTGACTTATTCCCCTGATGATTGGTGCCCCTGACATGGCATTCCCTCGAATGAACAATATGAGCTTCTGACTTCTCCCTCCTTCCTTCCTACTCCTTCTAGCCTCCTCAGGAGTAGAGGCTGGGGCCGGAACAGGATGAACTGTATACCCACCCCTAGCAGGAAACTTAGCCCACGCAGGAGCTTCCGTTGACCTAACCATCTTCTCACTCCACCTGGCAGGTATTTCCTCAATTCTAGGGGCCATCAACTTCATCACAACAATTATTAACATGAAACCTCCAGCCATCTCTCAATACCAAACACCTCTGTTTGTTTGAGCTGTCCTAATCACGGCTGTTCTTCTTCTCCTATCTCTTCCCGTCCTTGCTGCTGGCATTACTATGCTCCTTACCGACCGAAACCTAAACACTACCTTCTTTGACCCAGCTGGAGGTGGAGACCCAATCCTTTATCAACACCTATTC
>BAH8147_Aulostomus_maculatus
NNNNNNNNNNNNNNNNNNNNNNNNNNNNNNNATAGTAGGAACCGCCCTTAGTCTTATCATCCGGGCCGAGCTTAGCCAACCGGGGGGTCTCCTGGGTAACGATCAACTTTACAATGTTGTTGTAACAGCCCACGCCTTCGTTATAATCTTCTTTATAGTAATACCAATTATAATTGGAGGCTTCGGAAATTGATTAATTCCCTTAATGATCGGAGCCCCCGACATGGCCTTCCCCCGAATAAATAACATGAGCTTCTGGCTCCTGCCCCCCTCCTTCCTCCTCCTCTTAACCTCCTCTGCGGTAGAGGCCGGGTCCGGGACCGGATGGACGGTTTACCCGCCCCTGGCTGGGAACCTGGCCCACGCCGGAGCGTCCGTAGACCTGACCATCTTCTCGCTTCACCTCGCCGGAATTTCCTCCATCCTAGGAGCAATTAACTTTATTACAACCATTATTAATATAAAACCCCCTGCCACCTCCCCATACCAGCTCCCCCTGTTCGTATGAGCTGTCCTGGTTACTGCTGTGCTTCTCCTCCTTTCTCTCCCAGTCCTAGCAGCTGGCATTACAATGCTGTTAACTGACCGAAACCTGAACACCACCTTCTTCNNNNNNNNNNNNNNNNNNNNNNNNNNNNNNNNNNNNNNNNNNNNN
>BAH8148_Sargocentron_vexillarium
NNNNNNNNNNNNNNNNNNNNNTTGAGCTGGAATAGTTGGTACAGCCCTTAGCCTTCTTATTCGAGCTGAACTGAGCCAACCCGGAGCTCTCCTGGGAGACGACCAGATTTATAATGTCATTGTTACGGCACACGCATTTGTAATAATTTTCTTTATAGTAATGCCAATTATGATTGGAGGCTTTGGAAACTGACTAATTCCTCTAATAATTGGAGCCCCTGATATAGCATTTCCCCGAATAAATAACATAAGCTTCTGACTACTCCCTCCCTCATTCCTGCTTCTTCTAGCCTCCTCAGGAGTAGAGGCTGGTGCTGGGACAGGATGAACAGTATACCCACCCCTTGCAGGTAACTTAGCACACGCAGGGGCTTCTGTAGACCTAACTATCTTTTCACTCCACCTAGCAGGTATTTCCTCAATTCTAGGGGCAATCAACTTTATTACAACCATTATTAACATAAAACCCCCTGCTATTTCTCAGTATCAAACACCCCTGTTTGTGTGGGCCGTCCTAATTACAGCTGTCCTTCTTCTCCTATCCCTACCTGTTTTAGCAGCAGGTATCACCATGCTACTAACAGATCGGAATCTGAATACAACATTCTTCGACCCAGCAGGCGGTGGAGACCCAATCCTTTATCAACACCTGTTC
>BAH8149_Sargocentron_vexillarium
CCTTTATTTAGTATTTGGTGCTTGAGCTGGAATAGTTGGTACAGCCCTTAGCCTTCTTATTCGAGCTGAACTGAGCCAACCCGGAGCTCTCCTGGGAGACGACCAGATTTATAATGTCATTGTTACGGCACACGCATTTGTAATAATTTTCTTTATAGTAATGCCAATTATGATTGGAGGCTTTGGAAACTGACTAATTCCTCTAATAATTGGAGCCCCTGATATAGCATTCCCCCGAATAAATAACATAAGCTTCTGACTACTCCCTCCCTCATTCCTGCTTCTTCTAGCCTCCTCAGGAGTAGAGGCTGGTGCTGGGACAGGATGAACAGTATACCCACCCCTTGCAGGTAACTTAGCACACGCAGGGGCTTCTGTAGACCTAACTATCTTTTCACTCCACCTAGCAGGTATTTCCTCAATTCTAGGGGCAATCAACTTTATTACAACCATTATTAACATAAAACCCCCTGCTATTTCTCAGTATCAAACACCCCTGTTTGTGTGGGCCGTCCTAATTACAGCTGTCCTTCTTCTCCTATCCCTACCTGTTTTAGCAGCAGGTATCACCATGCTACTAACAGATCGGAATCTGAATACAACATTCTTCGACCCAGCAGGCGGTGGAGACCCAATCCTTTATCAACACCTGTTC
>BAH8150_Sparisoma_radians
CCTCTACCTTGTATTTGGTGCCTGGGCCGGGATAGTAGGGACTGCTTTAAGCCTTCTCATCCGAGCCGAATTAAGCCAACCCGGGGCCCTTCTTGGGGACGACCAGATTTATAATGTAATTGTTACTGCTCATGCATTCGTAATAATCTTTTTTATGGTTATGCCAATTATGATTGGAGGTTTTGGGAACTGACTTATCCCTCTCATGATCGGAGCACCAGACATGGCATTCCCACGAATAAATAATATGAGCTTCTGACTCCTACCGCCTTCCTTCCTTCTACTACTTGCCTCTTCCGGTGTTGAAGCAGGGGCAGGGACAGGATGAACTGTTTACCCCCCACTAGCAGGGAACCTTGCACACGCGGGGGCATCCGTGGACCTAACGATCTTTTCTCTTCACCTTGCAGGGATTTCCTCAATTCTTGGAGCTATTAATTTTATTACAACTATTATCAACATGAAACCCCCCGCTATTTCCCAATATCAAACACCTCTGTTTGTCTGAGCTGTATTAATTACAGCCGTGCTTCTTCTACTTTCCCTACCCGTTCTCGCTGCAGGCATTACAATGCTTCTCACAGACCGAAATCTTAACACTACATTCTTTGATCCGGCAGGTGGAGGAGACCCCATTCTTTACCAGCACTTGTTT
>BAH8151_Sparisoma
CCTCTACCTTGTATTTGGTGCCTGGGCCGGGATAGTAGGGACTGCTTTAAGCCTTCTCATCCGAGCCGAATTAAGCCAACCCGGGGCCCTTCTTGGGGACGACCAGATTTATAATGTAATTGTTACTGCTCATGCATTCGTAATAATCTTTTTTATGGTTATGCCAATTATGATTGGAGGTTTTGGGAACTGACTTATCCCTCTCATGATCGGAGCACCAGACATGGCATTCCCACGAATAAATAATATGAGCTTCTGACTCCTACCGCCTTCCTTCCTTCTACTACTTGCCTCTTCCGGTGTTGAAGCAGGGGCAGGGACAGGATGAACTGTTTACCCCCCACTAGCAGGGAACCTTGCACACGCGGGGGCATCCGTGGACCTAACGATCTTTTCTCTTCACCTTGCAGGGATTTCCTCAATTCTTGGAGCTATTAATTTTATTACAACTATTATCAACATGAAACCCCCCGCTATTTCCCAATATCAGACACCTCTGTTTGTCTGAGCTGTATTAATTACAGCCGTGCTTCTTCTACTTTCCCTACCCGTTCTCGCTGCAGGCATTACAATGCTTCTCACAGACCGAAATCTTAACACTACATTCTTTGATCCGGCAGGTGGAGGAGACCCCATTCTTTACCAGCACTTGTTT
>BAH8152_Sparisoma
NNNNNNNNNNGTATTTGGTGCCTGAGCCGGAATAGTGGGCACTGCTTTAAGCCTTCTCATCCGAGCTGAACTAAGCCAACCCGGGGCCCTTCTCGGAGACGACCAAATCTATAACGTAATTGTTACTGCTCACGCGTTCGTAATGATCTTTTTTATGGTCATACCCATCATGATTGGAGGCTTTGGAAACTGACTTATTCCCCTCATGATTGGAGCACCCGACATGGCCTTCCCACGAATAAATAACATGAGCTTTTGACTTCTTCCGCCCTCCTTCCTTTTACTACTTGCCTCTTCTGGCGTTGAAGCAGGTGCAGGAACAGGATGAACTGTTTATCCCCCACTAGCAGGGAACCTTGCACACGCAGGAGCATCCGTAGACCTAACAATTTTCTCCCTTCACCTCGCAGGGATTTCCTCAATTCTTGGAGCTATTAACTTCATCACAACTATTATTAATATGAAACCCCCTGCTATCTCCCAATATCAAACACCTCTATTTGTGTGAGCTGTCTTAATTACAGCCGTTCTCCTTCTGTTATCCCTGCCCGTTCTCGCCGCAGGAATCACGATACTCCTTACTGACCGTAATCTCAACACTACGTTCTTTGACCCGGCAGGAGGGGGAGACCCAATTCTTTACCAACATTTNNNN
>BAH8153_Sparisoma
CCTCTACCTTGTATTTGGTGCCTGAGCCGGAATAGTGGGCACTGCTTTAAGCCTTCTCATCCGAGCTGAACTAAGCCAACCCGGGGCCCTTCTCGGAGACGACCAAATCTATAACGTAATTGTTACTGCTCACGCGTTCGTAATGATCTTTTTTATGGTCATACCCATCATGATTGGAGGCTTTGGAAACTGACTTATTCCCCTCATGATTGGAGCACCCGACATGGCCTTCCCACGAATAAATAACATGAGCTTTTGACTTCTTCCGCCCTCCTTCCTTTTACTACTTGCCTCTTCTGGCGTTGAAGCAGGTGCAGGAACAGGATGAACTGTTTATCCCCCACTAGCAGGGAACCTTGCACACGCAGGAGCATCCGTAGACCTAACAATTTTCTCCCTTCACCTCGCAGGGATTTCCTCAATTCTTGGAGCTATTAACTTCATCACAACTATTATTAATATGAAACCCCCTGCTATCTCCCAATATCAAACACCTCTATTTGTGTGAGCTGTCTTAATTACAGCCGTTCTCCTTCTGTTATCCCTGCCCGTTCTCGCCGCAGGAATCACGATACTCCTTACTGACCGTAATCTCAACACTACGTTCTTTGACCCGGCAGGAGGGGGAGACCCAATTCTTTACCAACATTTATTT
>BAH8154_Sparisoma
NNNNNNNNNNNNNNNNNNNNNNNGGGCCGGGATAGTAGGGACTGCTTTAAGCCTTCTCATCCGAGCCGAATTAAGCCAACCCGGGGCCCTTCTTGGGGACGACCAGATTTATAATGTAATTGTTACTGCTCATGCATTCGTAATAATCTTTTTTATGGTTATGCCAATTATGATTGGAGGTTTTGGGAACTGACTTATCCCTCTCATGATCGGAGCACCAGACATGGCATTCCCACGAATAAATAATATGAGCTTCTGACTCCTACCGCCTTCCTTCCTTCTACTACTTGCCTCTTCCGGTGTTGAAGCAGGGGCAGGGACAGGATGAACTGTTTACCCCCCACTAGCAGGGAACCTTGCACACGCGGGGGCATCCGTGGACCTAACGATCTTTTCTCTTCACCTTGCAGGGATTTCCTCAATTCTTGGAGCTATTAATTTTATTACAACTATTATCAACATGAAACCCCCCGCTATTTCCCAATATCAGACACCTCTGTTTGTCTGAGCTGTATTAATTACAGCCGTGCTTCTTCTACTTTCCCTACCCGTTCTCGCTGCAGGCATTACAATGCTTCTCACAGACCGAAATCTTAACACTACATTCTTTGATCCGGCAGGTGGAGGAGACCCCATTCTTTACCAGCACTTGTTT
>BAH8155_Sparisoma
CCTCTACCTTGTATTTGGTGCCTGAGCTGGAATAGTAGGCACTGCTTTAAGCCTTCTTATCCGAGCTGAACTCAGCCAACCCGGGGCCCTTCTCGGAGACGACCAAATTTATAACGTAATTGTTACCGCTCACGCGTTCGTAATAATCTTTTTTATGGTAATACCGATCATGATTGGAGGCTTTGGAAACTGACTTATTCCGCTCATGATTGGGGCGCCCGACATGGCGTTCCCTCGAATAAATAATATGAGCTTTTGACTTCTTCCGCCTTCTTTCCTTCTACTGCTCGCCTCTTCTGGCGTTGAAGCAGGCGCAGGGACAGGGTGAACTGTCTATCCCCCACTAGCAGGTAACCTTGCTCACGCAGGGGCCTCCGTAGACCTAACAATTTTCTCCCTCCACCTCGCAGGGATCTCCTCTATTCTAGGGGCTATTAACTTCATCACAACTATTATTAATATGAAACCCCCTGCTATCTCCCAGTACCAAACACCTTTATTTGTGTGAGCTGTCCTAATTACAGCTGTCCTCCTTCTACTATCCCTGCCGGTTCTCGCTGCAGGAATTACGATGCTCCTTACCGACCGAAATCTTAATACTACATTCTTTGACCCGGCAGGAGGTGGAGATCCAATCCTTTACNNNNNNNNNNNN
>BAH8156_Moringua_edwardsi
CCTATACCTAGTTTTCGGTGCATGAGCTGGCATAGTAGGAACCGCATTAAGCCTACTAATCCGAGCCGAACTAAGCCAGCCCGGAGCACTTCTTGGAGACGACCAGATCTATAATGTTATCGTCACAGCACATGCTTTCGTAATAATTTTCTTTATAGTAATACCAGTAATGATCGGGGGGTTCGGCAACTGGCTTGTACCATTAATAATTGGCGCCCCCGATATGGCATTTCCACGAATAAACAACATAAGCTTCTGACTCCTGCCTCCTTCATTCTTACTCTTACTAGCCTCCTCAGGCGTAGAAGCTGGGGCCGGCACCGGATGAACTGTCTACCCCCCATTGGCCGGGAACCTAGCTCACGCCGGAGCATCCGTTGATTTGACTATCTTTTCACTTCACCTCGCAGGTGTTTCATCAATCTTAGGAGCCATCAACTTTATTACCACAATTTTAAATATAAAACCCCCCGCCATTACACAGTACCAAACCCCTCTATTTGTATGGGCCGTTCTTGTAACAGCAGTCCTTCTTCTCCTATCTCTCCCCGTACTAGCAGCTGGAATTACAATATTACTAACAGACCGAAACTTAAACACAACATTCTTTGACCCCGCCGGAGGAGGAGACCCAATTCTCTACCAACACCTATTC
>BAH8157_Enchelycore_carychroa
NNNNNNNNNNNNNNNNNNNNNNNNNNNNGGTATAGTGGGCACTGCCCTAAGTCTCCTTATTCGAGCTGAACTTAGTCAACCTGGTGCCCTCTTAGGTGACGACCAGATTTATAACGTCATCGTGACAGCCCATGCCTTCGTAATAATCTTCTTTATAGTAATACCCGTAATGATTGGCGGGTTTGGAAACTGGTTAATCCCTCTAATAATCGGGGCCCCTGATATAGCATTTCCACGAATAAACAACATAAGCTTCTGATTACTTCCCCCTTCTTTCCTACTACTTCTAGCCTCATCTGGTGTAGAAGCAGGGGCTGGGACTGGGTGGACTGTCTACCCCCCGCTAGCAGGAAACCTAGCCCACGCCGGTGCATCTGTAGACCTAACTATTTTCTCCCTTCATTTGGCTGGGGTGTCCTCGATTTTAGGGGCAATTAATTTTATTACAACCATTATTAACATGAAGCCTCCAGCGATTACCCAATATCAAACGCCTTTATTCGTATGAGCAGTCCTAGTCACAGCAGTGCTTTTACTGCTGTCCCTTCCAGTACTGGCCGCGGGGATTACCATGCTCTTAACCGATCGGAATCTTAATACCACCTTCTTTGACCCCGCTGGGGGCGGAGACCCAATTCTTTACCAACACCTGTTC
>BAH8158_Enchelycore_carychroa
NNNNNNNNNNGTATTCGGTGCCTGGGCTGGTATAGTGGGCACTGCCCTAAGTCTCCTTATTCGAGCTGAACTTAGTCAACCTGGTGCCCTCTTAGGTGACGACCAGATTTATAACGTCATCGTGACAGCCCATGCCTTCGTAATAATCTTCTTTATAGTAATACCCGTAATGATTGGCGGGTTTGGAAACTGGTTAATCCCTCTAATAATCGGGGCCCCTGATATAGCATTTCCACGAATAAACAACATAAGCTTCTGATTACTTCCCCCTTCTTTCCTACTACTTCTAGCCTCATCTGGTGTAGAAGCGGGGGCTGGGACTGGGTGGACTGTCTACCCCCCGCTAGCAGGAAACCTAGCCCACGCCGGTGCATCTGTAGACCTAACTATTTTCTCGCTTCATTTGGCTGGGGTGTCCTCGATTTTAGGGGCAATTAATTTTATTACAACCATTATTAACATGAAGCCTCCAGCAATTACCCAATATCAAACGCCTTTATTCGTATGAGCAGTTCTAGTCACAGCAGTACTTTTACTGCTGTCCCTTCCAGTACTGGCCGCGGGGATTACCATGCTCTTAACCGATCGGAATCTTAATACCACCTTCTTTGACCCCGCTGGGGGCGGAGACCCAATTCTTTACCAACACCTGTTC
>BAH8162_Clupeidae
NNNNNNNNNNNNNNNNNNNNNNNNNNNNNNNNNGGTAGGAACGGCACTAAGCCTTCTTATTCGAGCTGAGCTGAGCCAACCAGGCGCTCTACTAGGAGACGACCAAATTTATAACGTAATCGTCACCGCACACGCCTTCGTAATGATTTTCTTCATAGTAATGCCTATTCTCATCGGAGGCTTTGGTAATTGACTAGTACCCCTTATGATCGGTGCCCCCGACATGGCCTTCCCACGTATGAACAATATGAGCTTCTGACTACTCCCCCCCTCATTCCTGCTTCTTCTAGCATCTTCCGGAGTTGAAGCTGGGGCAGGTACCGGGTGAACCGTGTATCCACCACTGTCCGGCAACCTGGCCCACGCCGGGGCTTCCGTCGACCTAACTATTTTCTCCCTTCATCTGGCAGGAATTTCTTCTATTCTTGGGGCAATCAACTTTATTACTACGATTATTAATATGAAGCCCCCAGCTATTTCTCAGTACCAAACGCCCCTTTTCGTGTGAGCAGTTTTAGTAACAGCCGTGCTTTTACTACTTTCGCTCCCAGTTCTAGCCGCTGGCATTACAATGCTTCTTACTGACCGTAACCTTAATACAACTTTCTTCGACCCCGCAGGAGGTGGAGACCCAATTCTTTACCAACACTTGTTC
>BAH8163_Clupeidae
NNNNNNNNNNNNNNNNNNNNNNNNNNNNGGCATGGTAGGGACGGCATTAAGCCTCCTGATCCGAGCTGAGCTAAGCCAACCAGGCGCTCTGCTGGGAGACGATCAAATTTATAATGTGATCGTTACTGCACACGCCTTCGTAATGATTTTCTTCATAGTAATGCCCATCCTCATCGGAGGCTTCGGTAACTGATTAGTACCCCTAATGATCGGTGCCCCAGACATGGCCTTCCCACGTATGAATAACATGAGCTTCTGATTACTTCCTCCCTCATTCCTACTTCTCCTGGCATCCTCCGGAGTTGAAGCTGGGGCAGGAACCGGGTGAACTGTATACCCCCCTCTGTCCGGCAATCTCGCCCACGCCGGGGCCTCAGTTGATCTAACCATTTTCTCTCTCCACCTGGCCGGGATTTCTTCTATTCTTGGTGCAATCAACTTCATTACTACAATTATTAATATGAAACCTCCAGCTATCTCCCAGTATCAAACACCTCTCTTCGTCTGGGCCGTTCTGGTAACAGCTGTGCTCCTGCTCCTCTCACTTCCAGTTCTAGCCGCTGGTATTACAATGCTCCTTACCGATCGTAATCTTAACACAACCTTCTTCGATCCTGCGGGGGGTGGAGATCCNNNNNNNNNNNNNNNNNNNNNN
>BAH8164_Clupeidae
CCTTTACCTCGTATTTGGTGCCTGAGCAGGAATGGTAGGGACGGCACTAAGCCTTCTTATCCGAGCTGAACTGAGCCAACCAGGCGCCCTGCTGGGTGATGATCAAATTTACAATGTGATCGTTACCGCACACGCCTTCGTAATGATTTTCTTCATAGTAATGCCCATCCTCATCGGAGGCTTTGGTAACTGGCTGGTTCCACTCATGATTGGTGCCCCCGACATGGCTTTCCCACGTATGAACAATATGAGCTTCTGATTACTTCCCCCCTCATTCCTGCTTCTCCTGGCATCCTCTGGGGTTGAAGCCGGAGCAGGGACTGGATGAACCGTGTACCCCCCACTAGCCGGTAACCTGGCCCACGCTGGAGCATCAGTTGATTTAACCATCTTCTCCCTTCACCTAGCAGGTATTTCTTCTATCCTTGGGGCAATTAACTTCATTACTACAATTATTAATATAAAGCCCCCAGCCATTTCTCAGTATCAGACACCCCTCTTCGTGTGGGCGGTACTGGTAACAGCCGTTCTTCTGCTCCTCTCACTCCCAGTTTTAGCAGCCGGGATTACTATACTCCTTACGGACCGTAACCTCAACACAACTTTCTTCGACCCCGCGGGAGGTGGAGATCCNNNNNNNNNNNNNNNNNNNNNN
>BAH8165_Acanthemblemaria
CCTTTATTTAGTTTTTGGTGCCTGAGCCGGAATGGTAGGGACGGCCCTAAGCCTCCTTATCCGGGCTGAACTTAGCCAACCTGGAGCCCTCCTGGGAGATGACCAGATTTACAATGTTATTGTAACAGCACATGCATTTGTTATAATTTTCTTTATGGTTATGCCCATTCTTATTGGAGGCTTCGGCAATTGACTGATCCCCCTAATGATCGGGGCCCCAGACATGGCATTCCCTCGTATAAACAACATGAGCTTTTGACTCCTCCCCCCTTCTTTCTTACTTCTTCTTGCCTCCTCAGGAGTTGAAGCGGGGGCAGGTACGGGTTGAACCGTATACCCCCCTCTGTCCGGTAACCTCGCCCACGCCGGAGCCTCAGTTGATCTTACCATCTTTTCTCTACATCTAGCTGGGATCTCTTCCATCTTAGGGGCTATTAACTTTATTACCACTATTATTAACATGAAACCCCCTGCCGTTTCTCAGTACCAAACACCCCTTTTCGTCTGATCCGTTCTAATTACAGCCGTTCTTCTTCTACTTTCACTACCAGTTCTGGCCGCGGGAATTACCATGCTACTTACAGACCGTAACCTAAATACAACATTCTTCGACCCTGCAGGGGGAGGAGATCCTATTCTGTACCAACACCTCTTT
>BAH8166_Malacoctenus
CCTCTACTTAATTTTCGGTGCCTGAGCYKGRATGGTAGGCACTGCCCTGAGTCTATTGATTCGGGCAGAGCTTAGCCAACCTGGGGCCCTCCTAGGGGATGACCAAATTTATAACGTAATTGTTACCGCTCACGCCTTCGTAATAATCTTCTTTATAGTAATGCCAATTATGATTGGAGGTTTCGGGAACTGACTTATTCCCCTAATGATTGGAGCCCCTGACATGGCATTCCCTCGAATGAACAACATGAGCTTCTGACTTCTTCCTCCGTCCTTCTTGCTTCTTTTAGCTTCCTCAGGCATTGAAGCTGGTGCCGGAACAGGTTGAACAGTATACCCCCCTCTCTCAGGAAACCTGGCCCATGCAGGTGCTTCAGTAGACCTAACAATTTTCTCTCTTCACTTAGCTGGTATCTCGTCTATCCTGGGGGCTATCAACTTCATCACCACAATCATTAACATGAAACCGCCAGCAATTTCTCAGTACCAGACACCTCTTTTCGTCTGAGCCGTGCTTATTACAGCTGTACTTCTACTTCTATCCCTCCCCGTTCTTGCTGCCGGCATTACCATGCTATTAACAGACCGAAACCTTAACACAACATTCTTCGACCCAGCTGGTGGGGGTGACCCAATTCTTTACCAACACTTGTTC
>BAH8167_Malacoctenus
CCTCTACTTAATTTTCGGTGCCTGAGCTGGAATGGTAGGCACTGCCCTGAGTCTATTGATTCGGGCAGAGCTTAGCCAACCTGGGGCCCTCCTAGGGGATGACCAAATTTATAACGTAATTGTTACCGCTCACGCCTTCGTAATAATCTTCTTTATAGTAATGCCAATTATGATTGGAGGTTTCGGGAACTGACTTATCCCCCTAATGATTGGAGCCCCTGACATGGCATTCCCTCGAATGAACAACATGAGCTTCTGACTCCTTCCTCCGTCCTTCTTGCTTCTTTTAGCTTCCTCAGGCATTGAAGCTGGTGCCGGAACAGGTTGAACAGTATACCCCCCTCTCTCAGGAAACCTGGCCCATGCAGGTGCTTCAGTAGACCTAACAATTTTCTCTCTTCACTTAGCTGGTATCTCGTCTATCCTGGGGGCTATCAACTTCATCACCACAATCATTAACATGAAACCGCCAGCAATTTCTCAGTACCAGACACCTCTTTTCGTCTGAGCCGTGCTTATTACAGCTGTACTTCTACTTCTATCCCTCCCCGTTCTTGCTGCCGGCATTACCATGCTATTAACAGACCGAAACCTTAACACAACATTCTTCGACCCAGCTGGTGGAGGTGACCCAATTCTTTACCAACACTTGTTC
>BAH8168_Malacoctenus
NNNNNNNNNNNNNNNNNNNNNNNNNNNCKGRATGGTAGGCACTGCCCTGAGTCTATTGATTCGGGCAGAGCTTAGCCAACCTGGGGCCCTCCTAGGGGATGACCAAATTTATAACGTAATTGTTACCGCTCACGCCTTCGTAATAATCTTCTTTATAGTAATGCCAATTATGATTGGAGGTTTCGGGAACTGACTTATCCCCCTAATGATTGGAGCCCCTGACATGGCATTCCCTCGAATGAACAACATGAGCTTCTGACTTCTTCCTCCGTCCTTCTTGCTTCTTTTAGCTTCCTCAGGCATTGAAGCTGGTGCCGGAACAGGTTGAACAGTATACCCCCCTCTCTCAGGAAACCTGGCCCATGCAGGTGCTTCAGTAGACCTAACAATTTTCTCTCTTCACTTAGCTGGTATCTCGTCTATCCTGGGGGCTATCAACTTCATCACCACAATCATTAACATGAAACCGCCAGCAATTTCTCAGTACCAGACACCTCTTTTCGTCTGAGCCGTACTTATTACAGCTGTACTTCTACTTCTATCCCTCCCCGTTCTTGCTGCCGGTATTACCATGCTATTAACAGACCGAAACCTTAACACAACATTCTTCGACCCAGCTGGTGGAGGTGACCCAATTCTTTACCAACACTTGTTC
>BAH8169_Acanthemblemaria
CCTCTATTTAGTTTTTGGGGCCTGAGCCGGAATGGTCGGGACTGCTTTAAGCCTCCTCATCCGAGCTGAACTAAGCCAACCGGGGGCCTTGCTAGGCGACGACCAGATTTATAATGTTATCGTTACAGCACACGCTTTCGTAATAATTTTCTTCATAGTAATACCAATCTTAATCGGAGGCTTCGGCAATTGACTCATCCCTCTAATGATCGGCGCCCCCGACATGGCCTTCCCTCGAATGAATAATATGAGCTTCTGACTCCTGCCTCCTTCTTTTCTTCTCTTACTTGCTTCATCAGGCGTGGAAGCGGGAGCTGGCACCGGATGAACAGTTTACCCCCCACTGTCGGGGAACTTGGCACATGCCGGAGCTTCCGTCGACCTCACTATTTTTTCCCTGCACCTGGCAGGCATTTCCTCTATTCTAGGGGCTATCAACTTTATTACAACTATCGTCAACATGAAGCCTCCCGCCATTTCTCAATATCAAACGCCTCTCTTTGTGTGGTCCGTTTTGATTACCGCTGTACTTCTTCTACTATCCCTGCCGGTGCTGGCAGCAGGCATCACAATGCTTCTCACAGACCGCAATTTAAACACAACCTTCTTTGACCCCTCTGGCGGGGGAGACCCCATCCTGTACCAACATCTATTT
>BAH8170_Acanthemblemaria
CCTCTATTTAGTTTTTGGGGCCTGAGCCGGAATGGTCGGGACTGCTTTAAGCCTCCTCATCCGAGCTGAACTAAGCCAACCGGGGGCCTTGCTAGGCGACGACCAGATTTATAATGTTATCGTTACAGCACACGCTTTCGTAATAATTTTCTTCATAGTAATACCAATCTTAATCGGAGGCTTCGGCAATTGACTCATCCCTCTAATGATCGGCGCCCCCGACATGGCCTTCCCTCGAATGAATAATATGAGCTTCTGACTCCTGCCTCCTTCTTTTCTTCTCTTACTTGCTTCATCAGGCGTGGAAGCGGGAGCTGGCACCGGATGAACAGTTTACCCCCCACTGTCGGGGAACTTGGCACATGCCGGAGCTTCCGTCGACCTCACTATTTTTTCCCTGCACCTGGCAGGCATTTCCTCTATTCTAGGGGCTATCAACTTTATTACAACTATCGTCAACATGAAGCCTCCCGCCATTTCTCAATATCAAACGCCTCTCTTTGTGTGGTCCGTTTTGATTACCGCTGTACTTCTTCTACTATCCCTGCCGGTGCTGGCAGCAGGCATCACAATGCTTCTCACAGACCGCAATTTAAACACAACCTTCTTTGACCCCTCTGGCGGGGGAGACCCCATCCTGTACCAACATCTATTT
>BAH8171_Acanthemblemaria
NNNNNNNNNNNNNNNNGGGGCCTGAGCCGGAATGGTCGGGACTGCTTTAAGCCTCCTCATCCGAGCTGAACTAAGCCAACCGGGGGCCTTGCTAGGCGACGACCAGATTTATAATGTTATCGTTACAGCACACGCTTTCGTAATAATTTTCTTCATAGTAATACCAATCTTAATCGGAGGCTTCGGCAATTGACTCATCCCTCTAATGATCGGCGCCCCCGACATGGCCTTCCCTCGAATGAATAATATGAGCTTCTGACTCCTGCCTCCTTCTTTTCTTCTCTTACTTGCTTCATCAGGCGTGGAAGCGGGAGCTGGCACCGGATGAACAGTTTACCCCCCACTGTCGGGGAACTTGGCACATGCCGGAGCTTCCGTCGACCTCACTATTTTTTCCCTGCACCTGGCAGGCATTTCCTCTATTCTAGGGGCTATCAACTTTATTACAACTATCGTCAACATGAAGCCTCCCGCCATTTCTCAATACCAAACGCCTCTCTTTGTGTGGTCCGTTTTGATTACCGCTGTACTTCTTCTACTATCCCTGCCGGTGCTGGCAGCAGGCATCACAATGCTTCTCACAGACCGCAATTTAAACACAACCTTCTTTGACCCCTCTGGCGGGGGAGACCCCATCCTGTACCAACATCTATTT
>BAH8172_Enneanectes
NNNNNNNNNNGTATTCGGTGCATGAGCAGGAATAGTAGGAACTGCTCTAAGCCTACTCATTCGTGCAGAACTTAGCCAGCCCGGCGCTCTTCTTGGAGACGACCAGATTTACAATGTGATTGTTACAGCCCATGCCTTTGTAATAATTTTCTTTATAGTAATGCCAATCCTAATCGGGGGCTTTGGCAACTGACTTGTCCCTCTAATGATTGGAGCTCCGGATATAGCATTCCCTCGAATAAACAACATGAGCTTCTGACTCCTCCCTCCTTCTTTCCTACTCCTCCTAGCTTCCTCCGGGGTTGAAGCCGGGGCCGGGACCGGTTGAACGGTGTATCCCCCATTATCTGGCAACCTTGCCCACGCAGGCGCTTCCGTTGACTTGACGATTTTCTCTCTTCACTTAGCCGGAATTTCTTCCATTCTAGGAGCTATTAATTTCATTACTACCATCATTAACATAAAACCCCCTGCCATCTCCCAGTACCAAACGCCCCTATTCGTCTGAGCGGTTCTAATTACTGCAGTACTTCTGTTACTCTCCCTACCAGTTCTTGCTGCCGGGATTACCATACTTTTAACCGATCGAAACTTAAACACTACATTCTTTGACCCTGCCGGAGGGGGGGATCCCATCCTCTACCAACATCTTTTC
>BAH8173_Enneanectes
NNNNNNNNNNGTATTTGGTGCATGAGCAGGAATGGTAGGAACCGCCCTAAGCCTACTTATTCGTGCAGAACTTTGCCAGCCCGGCTCTCTTCTTGGAGACGACCAGATTTACAATGTAATTGTTACAGCCCATGCCTTTGTAATAATTTTCTTTATAGTAATACCGATTCTTATCGGAGGATTTGGTAACTGACTAATCCCTCTAATGATCGGGGCACCGGACATAGCATTCCCCCGAATAAACAATATGAGCTTTTGGCTCCTTCCTCCTTCTTTCCTGCTCCTCCTGGCTTCCTCTGGAGTTGAGGCCGGAGCTGGAACCGGTTGAACAGTCTATCCTCCCCTATCTGGCAACCTTGCCCATGCCGGAGCTTCTGTTGACCTAACAATTTTCTCCCTACACTTGGCCGGGATTTCTTCAATCCTAGGGGCTATTAATTTCATTACTACCATCATTAATATGAAACCCCCTGCTATTTCCCAGTACCAGACGCCTTTATTTGTCTGAGCAGTTCTAATTACCGCAGTACTACTTTTACTCTCCTTACCAGTTCTTGCTGCAGGAATCACAATACTTTTAACCGATCGAAACCTGAACACCACCTTCTTTGACCCTGCTGGAGGGGGGGACCCGATCCTCTATCAACACCTTTTC
>BAH8174_Enneanectes
NNNNNNNNNNGTATTCGGTGCATGAGCAGGAATAGTAGGAACTGCTCTAAGCCTACTCATTCGTGCAGAACTTAGCCAGCCCGGCGCTCTTCTTGGAGACGACCAGATTTACAATGTGATTGTTACAGCCCATGCCTTTGTAATAATTTTCTTTATAGTAATGCCAATCCTAATCGGGGGCTTTGGCAACTGACTTGTCCCTCTAATGATTGGAGCTCCGGATATAGCATTCCCTCGAATGAACAACATGAGCTTCTGACTCCTCCCTCCTTCTTTCCTACTCCTCCTAGCTTCCTCCGGGGTTGAAGCCGGGGCCGGGACCGGTTGAACGGTGTATCCCCCATTATCTGGCAACCTTGCCCACGCAGGCGCTTCCGTTGACTTGACGATTTTCTCTCTTCACTTAGCCGGAATTTCTTCCATTCTAGGAGCTATTAATTTCATTACTACCATCATTAACATAAAACCCCCTGCCATCTCTCAGTACCAAACGCCCCTATTCGTCTGAGCGGTTCTAATTACTGCAGTACTTCTGTTACTCTCCCTACCAGTTCTTGCTGCCGGGATTACCATACTTTTAACCGATCGAAACTTAAACACTACATTCTTTGACCCTGCCGGAGGGGGGGATCCCATCCTCTACCAACATCTTTTC
>BAH8178_Pseudogramma_gregoryi
CCTCTATCTAGTATTTGGTGCCTGAGCTGGAATAGTAGGCACAGCTTTGAGTCTACTTATTCGAGCTGAACTAAGCCAACCGGGCGCTCTTCTAGGGGATGATCAGATCTATAATGTTATTGTGACTGCACATGCTTTCGTAATAATTTTCTTTATAGTAATACCAATTATAATTGGAGGCTTTGGAAACTGACTTATCCCACTAATAATCGGCGCTCCAGACATAGCATTTCCTCGAATAAATAATATGAGTTTCTGATTGCTGCCCCCTTCTTTCCTTCTTCTCCTTGCATCCTCTGGAGTAGAAGCAGGTGCAGGCACCGGATGAACAGTTTATCCTCCTTTAGCTGGTAATTTAGCCCACGCAGGAGCATCTGTTGATCTAACCATCTTCTCCCTTCACCTTGCAGGTATTTCTTCTATCCTCGGGGCAATCAACTTCATTACAACCATTATTAATATAAAACCTCCGGCCATTTCTCAATATCAAACACCCCTTTTCGTATGAGCAGTGCTAATTACTGCCGTGCTTCTACTCTTATCCCTCCCTGTCCTAGCTGCTGGCATTACAATACTTTTAACAGACCGAAATCTGAACACAACCTTCTTTGATCCAGCAGGAGGAGGGGACCCGATTCTTTATCAACACCTATTT
>BAH8179_Enneanectes
CCTTTATCTAGTATTTGGTGCTTGAGCTGGAATAGTAGGCACAGCCTTAAGCTTACTTATCCGTGCAGAACTTAGCCAGCCCGGCTCTCTCCTTGGAGACGATCAGATTTACAATGTAATTGTTACAGCCCATGCTTTTGTAATAATTTTCTTTATAGTAATACCTATTCTGATCGGAGGCTTCGGTAACTGACTGGTACCCTTAATGATTGGAGCCCCTGATATGGCTTTCCCTCGAATGAATAACATGAGCTTTTGACTACTCCCCCCTTCTTTTCTGCTTCTCCTAGCCTCCTCCGGAGTTGAAGCCGGGGCCGGGACTGGTTGAACAGTGTACCCTCCCCTGTCTGGTAACTTAGCCCATGCAGGAGCTTCTGTAGATTTAACAATTTTCTCCCTCCACTTAGCCGGAATTTCCTCTATCTTAGGGGCAATTAACTTCATCACCACAATTATTAACATGAAACCCCCTGCTATTTCACAGTATCAAACACCTTTGTTTGTCTGAGCCGTCTTAATTACTGCTGTTCTGCTGCTTCTTTCCCTTCCTGTTCTTGCTGCTGGCATTACAATGCTTTTAACAGATCGAAACCTAAACACTACCTTCTTTGACCCGGCCGGAGGGGGAGACCCAATTCTTTACCAACATCTTTTC
>BAH8180_Enneanectes
CCTTTATCTAGTATTTGGTGCTTGAGCTGGAATAGTAGGCACAGCCTTAAGCTTACTTATCCGTGCAGAACTTAGCCAGCCCGGCTCTCTCCTTGGAGACGATCAGATTTACAATGTAATTGTTACAGCCCATGCTTTTGTAATAATTTTCTTTATAGTAATACCTATTCTGATCGGAGGCTTCGGTAACTGACTGGTACCCTTAATGATTGGAGCCCCTGATATGGCTTTCCCTCGAATGAATAATATGAGCTTTTGACTACTCCCCCCTTCTTTTCTGCTTCTCCTAGCCTCCTCCGGAGTTGAAGCCGGGGCCGGGACTGGTTGAACAGTGTACCCTCCCCTGTCTGGTAACTTAGCCCATGCAGGAGCTTCTGTAGATTTAACAATTTTCTCCCTCCACTTAGCCGGAATTTCCTCTATCTTAGGGGCAATTAACTTCATCACCACAATTATTAACATGAAACCCCCTGCTATTTCACAGTATCAAACACCTTTGTTTGTCTGAGCCGTCTTAATTACTGCTGTTCTGCTGCTTCTTTCCCTTCCTGTTCTTGCTGCTGGCATTACAATGCTTTTAACAGATCGAAACCTAAACACTACCTTCTTTGACCCGGCCGGAGGGGGAGACCCAATTCTTTACCAACATCTTTTC
>BAH8181_Stathmonotus
CCTTTATTTAATTTTTGGTGCTTGAGCAGGAATGGTTGGGACAGCCTTAAGCTTGCTCATTCGAGCAGAATTAAGCCAGCCCGGCGCCCTTCTAGGCGACGATCAAATTTATAACGTAATTGTAACAGCACATGCTTTCGTTATAATTTTCTTTATAGTAATACCAATCATGATTGGGGGCTTTGGTAACTGACTAATTCCCCTTATAATTGGGGCGCCTGATATAGCTTTTCCTCGAATAAATAATATGAGTTTCTGACTTCTTCCCCCTTCCTTTCTGCTTCTTCTTGCTTCTTCCGGCGTAGAGGCCGGGGCCGGGACAGGATGAACTGTTTACCCCCCTCTATCTGGAAACCTTGCTCATGCAGGAGCTTCCGTGGATCTTACTATCTTCTCTCTTCACTTGGCCGGAATCTCCTCTATTCTAGGGGCAATCAACTTTATTACCACCATCATTAACATGAAGCCCCCAGCAATCTCACAGTACCAAACCCCTCTATTTGTCTGAGCAGTACTGATCACCGCTGTTTTACTACTACTTTCTCTCCCCGTCCTTGCCGCCGGCATTACAATGCTTTTAACGGACCGCAACCTAAATACGACATTCTTTGACCCCGCTGGTGGAGGAGACCCTATTCTTTACCAGCACCTTTTT
>BAH8182_Lutjanus_apodus
CCTTTATCTCGTATTCGGTGCTTGAGCCGGAATAGTAGGCACGGCCTTAAGCCTGCTCATTCGAGCAGAGCTAAGCCAACCAGGAGCCCTTCTTGGAGACGACCAGATTTATAATGTAATTGTTACAGCACATGCCTTTGTAATAATTTTCTTTATAGTAATGCCAATCATGATTGGAGGGTTCGGAAACTGACTAATCCCATTAATGATCGGAGCCCCCGACATGGCATTCCCCCGAATGAATAACATGAGCTTTTGACTTCTTCCCCCATCCTTCCTACTACTACTCGCCTCCTCTGGAGTAGAAGCCGGTGCCGGAACGGGATGAACAGTTTACCCTCCCTTAGCAGGAAATCTAGCACACGCAGGAGCGTCTGTAGACCTAACCATTTTCTCCCTCCACCTAGCGGGTGTTTCTTCAATTCTAGGGGCCATCAACTTTATTACAACAATCATCAACATGAAACCTCCCGCCATCTCACAATATCAAACACCACTATTCGTTTGAGCCGTCCTAATCACTGCTGTTCTACTTCTTCTGTCCCTTCCCGTACTAGCTGCCGGAATTACAATGCTCCTTACAGATCGAAATCTAAACACCACCTTCTTCGACCCAGCAGGAGGAGGAGACCCAATCCTCTACCAACACCTATTC
>BAH8183_Lutjanus_griseus
NNNNNNNNNNGTATTCGGTGCTTGAGCCGGAATAGTAGGCACGGCCTTAAGCCTGCTCATTCGAGCAGAACTAAGCCAACCAGGAGCCCTTCTTGGAGACGACCAGATTTATAATGTAATTGTTACAGCACATGCCTTTGTAATAATTTTCTTTATAGTAATGCCAATCATGATTGGAGGATTTGGAAACTGACTGATCCCATTAATGATCGGAGCCCCCGACATGGCATTCCCCCGAATAAATAACATGAGCTTTTGACTCCTTCCCCCATCCTTCCTACTACTACTCGCCTCCTCTGGAGTAGAAGCCGGTGCCGGAACAGGATGAACAGTTTACCCTCCCTTAGCAGGAAATCTAGCACACGCAGGAGCATCTGTCGACCTAACCATTTTCTCCCTCCACTTAGCAGGTGTTTCTTCAATTCTAGGGGCCATCAACTTTATTACAACAATCATCAATATGAAACCTCCTGCCATCTCACAATATCAAACACCACTATTCGTTTGAGCCGTCCTAATCACTGCTGTGCTACTTCTCCTGTCCCTTCCTGTACTAGCTGCCGGAATTACAATGCTCCTTACAGACCGAAATCTAAACACCACCTTCTTCGACCCAGCAGGAGGAGGAGACCCAATCCTTTATCAACACCTATTC
>BAH8184_Lutjanus_synagris
CCTTTATCTAGTATTTGGTGCCTGGGCCGGAATAGTAGGCACGGCCCTAAGCCTGCTCATTCGAGCAGAACTAAGCCAGCCAGGAGCTCTTCTTGGAGATGACCAGATTTATAATGTAATTGTTACAGCACATGCATTTGTAATAATTTTCTTTATAGTAATACCAATCATGATCGGAGGATTTGGAAACTGACTGATCCCATTAATAATCGGAGCCCCTGATATGGCATTCCCTCGAATAAATAACATGAGCTTTTGGCTCCTTCCACCATCATTCCTATTGCTACTCGCCTCTTCTGGAGTAGAAGCCGGTGCTGGGACTGGGTGAACAGTTTACCCTCCCCTAGCAGGAAACCTGGCACACGCAGGAGCATCTGTAGACCTAACTATTTTCTCCCTGCATTTAGCAGGTGTCTCTTCAATTCTAGGGGCCATCAACTTCATCACAACAATTATTAACATGAAACCCCCTGCTATCTCCCAATACCAAACACCCCTGTTCGTTTGAGCCGTTCTAATTACGGCTGTTCTACTTCTTCTCTCTCTACCAGTTTTAGCGGCCGGAATTACAATACTTCTTACAGACCGAAACCTAAACACAACCTTCTTTGACCCCGCAGGAGGAGGAGACCCCATCCTCTACCAACACCTGTTC
>BAH8185_Epinenephelus_striatus
NNNNNNNNNNGTATTCGGTGCCTGGGCTGGTATAGTAGGAACAGCCCTAAGCCTGCTTATTCGAGCTGAACTGAGCCAACCAGGAGCTTTGCTCGGCGATGATCAGATCTATAATGTAATTGTTACAGCGCATGCGTTCGTAATGATCTTCTTTATAGTAATACCAATTATGATTGGTGGTTTCGGAAACTGACTTATTCCGCTCATAATTGGAGCCCCAGACATAGCCTTCCCTCGAATGAATAACATAAGCTTCTGACTCCTCCCCCCATCCTTCTTGCTTCTCTTAGCTTCATCTGGAGTTGAAGCCGGTGCTGGTACGGGCTGGACGGTATATCCCCCTTTAGCCGGAAACCTGGCCCATGCGGGTGCATCCGTAGACCTGACTATTTTCTCTTTACATTTGGCAGGAATTTCATCAATTCTAGGAGCAATTAACTTTATTACAACAATTATTAACATAAAACCTCCCGCAATCTCCCAGTATCAAACACCCTTGTTTGTATGAGCTGTCCTAATTACAGCAGTGTTACTTCTTCTATCCCTTCCTGTTCTTGCCGCCGGCATTACAATACTTCTAACGGATCGTAATCTCAACACCACTTTCTTTGACCCAGCTGGAGGAGGAGATCCGATTCTCTATCAGCATCTATNN
>BAH8186_Bodianus_rufus
CCTCTATCTAGTATTTGGTGCTTGAGCCGGAATAGTCGGTACCGCCCTAAGTTTACTAATCCGAGCAGAACTAAGCCAACCTGGCGCTCTTCTAGGAGACGACCAGATTTACAATGTTATTGTTACAGCGCACGCGTTCGTAATAATTTTCTTTATAGTAATACCAATTATGATTGGTGGATTTGGAAACTGACTTATCCCCCTAATGATCGGAGCCCCCGACATGGCTTTCCCTCGAATGAATAACATAAGCTTCTGACTTCTTCCCCCATCCTTCTTGCTTCTACTCGCTTCCTCTGGAGTAGAAGCAGGGGCCGGAACCGGTTGAACCGTTTATCCTCCACTAGCAGGCAATTTAGCCCACGCAGGAGCTTCAGTTGACCTAACGATCTTTTCTCTTCACTTAGCAGGGGTGTCGTCAATTTTGGGGGCAATTAACTTTATTACTACTATTATTAACATGAAACCTCCCGCTATCTCTCAGTATCAGACTCCACTGTTCGTGTGAGCAGTCCTAATTACGGCGGTACTTCTCCTCCTGTCCCTTCCAGTCCTTGCTGCCGGTATTACAATACTTCTAACAGATCGTAACCTTAATACCACCTTCTTTGACCCCGCAGGCGGGGGAGACCCAATCCTATATCAGCACCTATTC
>BAH8187_Mycteroperca_venenosa
CCTTTATCTTGTATTTGGTGCCTGAGCCGGCATAGTAGGAACGGCCCTCAGCCTGCTGATCCGAGCTGAACTAAGCCAGCCGGGAGCCCTACTAGGCGACGATCAAATCTATAACGTAATTGTTACAGCACACGCCTTTGTAATAATTTTCTTTATAGTAATGCCAATTATGATTGGTGGCTTTGGAAACTGACTTATCCCACTTATAATTGGTGCCCCCGATATAGCATTCCCTCGAATAAATAATATAAGCTTCTGACTTCTTCCCCCATCTTTCCTGCTTCTTCTTGCCTCTTCTGGCGTAGAAGCTGGGGCCGGTACCGGCTGAACAGTATACCCTCCCCTAGCTGGAAACTTAGCCCATGCAGGGGCATCTGTAGACTTAACTATTTTCTCCCTACACTTAGCAGGGATCTCATCAATTCTAGGGGCAATTAACTTCATCACAACCATTGTTAATATAAAACCCCCAGCTATCTCTCAATATCAAACACCTTTATTTGTTTGAGCAGTATTAATTACTGCCGTACTTCTTCTTCTTTCTCTCCCCGTTCTTGCCGCCGGCATCACAATACTACTTACAGATCGTAACCTCAACACCACTTTCTTTGACCCAGCTGGAGGAGGAGACCCAATCCTTTATCAACACCTATTC
>BAH8188_Epinephelus
NNNNNNNNNNGTATTTGGTGCCTGAGCTGGTATAGTAGGAACAGCCCTAAGCCTGCTCATTCGAGCTGAGCTCAGCCAACCAGGGGCACTCCTCGGCGATGATCAGATCTATAATGTAATTGTCACTGCACATGCGTTTGTAATAATTTTTTTTATAGTAATGCCAATTATGATTGGTGGCTTCGGAAACTGGCTCATTCCACTTATAATTGGAGCTCCAGATATAGCTTTCCCTCGAATAAACAACATAAGCTTCTGACTCCTCCCCCCATCTTTTCTGCTTCTCTTAGCTTCGTCTGGAGTTGAAGCCGGTGCTGGTACAGGTTGGACGGTATATCCCCCTTTAGCTGGAAATCTAGCCCATGCGGGTGCATCCGTAGATTTAACTATTTTCTCTTTGCATCTGGCAGGTATTTCATCGATTCTAGGAGCAATTAACTTTATTACAACAATCATTAACATGAAACCTCCCGCCATCTCTCAATATCAAACACCTTTATTTGTATGAGCCGTCTTAATTACAGCAGTGCTTCTACTCCTATCCCTTCCAGTCCTTGCTGCCGGCATTACAATACTTCTAACAGATCGTAATCTCAATACTACTTTCTTTGACCCAGCTGGAGGAGGAGATCCNNNNNNNNNNNNNNNNNNNNNN
>BAH8189_Balistes_vetula
CCTTTACCTAATCTTTGGTGCTTGGGCTGGGATAGTGGGCACAGCTTTAAGCCTTCTAATCCGAGCAGAATTAAGCCAACCCGGCGCCCTTCTAGGCGATGATCAAATTTATAATGTTATCGTCACAGCACATGCTTTCGTGATAATTTTCTTTATAGTAATACCAATTATAATTGGAGGATTTGGAAACTGACTCATTCCCTTAATAATTGGAGCCCCCGACATGGCCTTCCCTCGAATAAATAATATGAGCTTCTGACTCCTTCCCCCTTCTTTACTCCTCCTCCTCGCTTCCTCAAGCGTAGAAGCTGGGGCCGGAACCGGATGAACAGTATATCCCCCTCTTGCAGGGAACCTCGCCCATGCAGGAGCCTCTGTTGATTTAACCATCTTTTCACTGCATCTAGCAGGGATCTCATCAATTCTAGGGGCAATTAATTTTATTACAACAATTATTAATATGAAACCCCCTGCCATTTCTCAATATCAAACACCATTGTTTGTCTGAGCAGTTCTAATTACAGCTGTTCTCCTCCTCCTATCCCTTCCCGTCCTAGCCGCCGGAATTACAATACTCCTCACCGATCGAAACTTAAATACCACATTCTTTGATCCTGCAGGAGGTGGTGACCCCATCCTCTACCAACACCTATTT
>BAH8190_Calamus_calamus
NNNNNNNNNNGTATTTGGTGCTTGAGCCGGAATAGTGGGAACTGCCCTAAGCCTGCTAATTCGAGCAGAACTAAGCCAGCCCGGTGCTCTCCTCGGAGATGATCAAATTTATAATGTTATTGTTACAGCACATGCGTTTGTAATAATTTTCTTTATAGTCATGCCTATTATGATTGGAGGTTTCGGAAATTGACTTATTCCTCTAATGATCGGAGCCCCCGACATGGCTTTTCCTCGAATAAATAATATAAGCTTTTGATTACTACCTCCTTCTTTCCTCCTGCTACTCGCCTCTTCTGGAGTTGAAGCCGGGGCCGGAACCGGATGGACAGTCTATCCCCCCTTAGCAGGGAATCTTGCCCACGCAGGTGCATCAGTCGACTTAACCATTTTTTCTCTTCACTTAGCCGGGATTTCATCCATTCTTGGTGCCATCAATTTTATCACCACTATTATTAATATGAAACCCCCAGCTATCTCACAATATCAGACCCCACTGTTTGTGTGAGCTGTTTTAATTACTGCTGTCCTTCTTCTTTTATCTCTCCCAGTGCTTGCTGCTGGAATTACAATGCTCCTTACAGATCGAAACCTGAATACCACCTTCTTCGACCCAGCTGGAGGAGGGGACCCAATTCTTTATCAGCACCTATTC
>BAH8191_Haemulon_plumieri
CCTTTATCTAGTATTTGGTGCCTGGGCTGGGATAGTAGGAACAGCCCTCAGTCTGCTTATCCGAGCAGAACTAAGCCAGCCAGGCGCACTCCTCGGGGACGACCAGATCTATAACGTAATTGTTACTGCGCATGCGTTCGTAATAATTTTCTTTATAGTAATGCCAATCCTCATTGGAGGATTTGGAAACTGACTCGTTCCCCTAATGATTGGGGCGCCCGACATGGCATTCCCCCGAATGAATAACATGAGCTTTTGACTCCTCCCTCCTTCTTTCCTTCTCCTTCTCGCTTCTTCAGGTGTAGAAGCTGGGGCCGGAACTGGGTGGACTGTTTACCCCCCTCTAGCCGGGAATCTAGCACATGCTGGGGCATCAGTTGACCTTACAATTTTCTCCCTTCACTTAGCAGGTGTTTCATCAATCCTCGGGGCTATTAACTTCATCACAACAATTATTAACATGAAACCTCCCGCTATCTCCCAGTATCAAACCCCCCTATTCGTATGGTCAGTCCTCGTTACTGCTGTACTCCTTCTTCTCTCCCTTCCAGTACTCGCGGCAGGCATTACGATGCTCCTTACAGACCGAAACCTAAACACCACCTTCTTTGACCCCGCCGGAGGGGGTGACCCTATTCTTTACCAACACCTGTTC
>BAH8192_Abudefduf_saxatilis
CCTCTATCTAGTATTTGGTGCTTGAGCTGGAATAGTAGGAACAGCCCTGAGCCTCCTTATTCGAGCAGAACTAAGCCAACCAGGCGCTCTCCTCGGAGACGACCAGATTTACAACGTAATTGTTACGGCACATGCCTTTGTAATAATTTTCTTTATAGTAATACCAATTATAATTGGAGGGTTTGGAAACTGACTTATCCCACTAATGATCGGTGCCCCTGATATGGCATTCCCCCGAATGAACAATATGAGCTTCTGACTTCTTCCCCCATCGTTCCTACTTCTTCTTGCCTCCTCCGGAGTTGAAGCAGGTGCAGGAACAGGCTGGACTGTCTACCCACCACTATCAGGCAACCTAGCTCACGCAGGAGCTTCTGTTGACTTAACTATTTTCTCCCTCCACTTAGCAGGTGTGTCCTCAATTTTAGGAGCCATTAATTTTATTACCACTATTATTAATATGAAACCTCCAGCTATTTCTCAATACCAGACTCCTCTCTTCGTATGAGCCGTACTCATCACGGCCGTGCTCCTCCTTCTGTCCCTTCCTGTTTTAGCCGCTGGAATTACGATACTTCTAACCGACCGAAACTTAAATACCACATTCTTCGACCCAGCTGGAGGAGGAGACCCCATTCTTTACCAACATTTATTC
>BAH8193_Abudefduf_saxatilis
CCTCTATCTAGTATTTGGTGCTTGAGCTGGAATAGTAGGAACAGCCCTGAGCCTCCTTATTCGAGCAGAACTAAGCCAACCAGGCGCTCTCCTCGGAGACGACCAGATTTACAACGTAATTGTTACGGCACATGCCTTTGTAATAATTTTCTTTATAGTAATACCAATTATAATTGGAGGGTTTGGAAACTGACTTATCCCACTAATGATCGGTGCCCCTGATATGGCATTCCCCCGAATGAACAATATGAGCTTCTGACTTCTTCCCCCATCGTTCCTACTTCTTCTTGCCTCCTCCGGAGTTGAAGCAGGTGCAGGAACAGGCTGAACTGTCTACCCACCACTATCAGGCAACCTAGCTCACGCAGGAGCTTCTGTTGACTTAACTATTTTCTCCCTCCACTTAGCAGGTGTGTCCTCAATTTTAGGAGCCATTAATTTTATTACCACTATTATTAATATGAAACCTCCAGCTATTTCTCAATACCAGACTCCTCTCTTCGTATGAGCCGTACTCATCACGGCCGTGCTCCTCCTTCTGTCCCTTCCTGTTTTAGCCGCTGGAATTACGATACTTCTAACCGACCGAAACTTAAATACCACATTCTTCGACCCAGCTGGGGGAGGAGACCCCATTCTTTACCAACATTTATNN
>BAH8194_Abudefduf_saxatilis
CCTCTATCTAGTATTTGGTGCTTGAGCTGGAATAGTAGGAACAGCCCTGAGCCTCCTTATTCGAGCAGAACTAAGCCAACCAGGCGCTCTCCTCGGAGACGACCAGATTTACAACGTAATTGTTACGGCACATGCCTTTGTAATAATTTTCTTTATAGTAATACCAATTATAATTGGAGGGTTTGGAAACTGACTTATCCCACTAATGATCGGTGCCCCTGATATGGCATTCCCCCGAATGAACAATATGAGCTTCTGACTTCTTCCCCCATCGTTCCTACTTCTTCTTGCCTCCTCCGGAGTTGAAGCAGGTGCAGGAACAGGCTGAACTGTCTACCCACCACTATCAGGCAACCTAGCTCACGCAGGAGCTTCTGTTGACTTAACTATTTTCTCCCTCCACTTAGCAGGTGTGTCCTCAATTTTAGGAGCCATTAATTTTATTACCACTATTATTAATATGAAACCTCCAGCTATTTCTCAATACCAGACTCCTCTCTTCGTATGAGCCGTACTCATCACGGCCGTGCTCCTCCTTCTGTCCCTTCCTGTTTTAGCCGCTGGAATTACGATACTTCTAACCGACCGAAACTTAAATACCACATTCTTCGACCCAGCTGGAGGAGGAGACCCCATTCTTTACCAACATTTATTC
>BAH8195_Acyrtus
CCTCTATCTAGTATTTGGTGCATGAGCAGGGATAGTGGGCACAGCCCTAAGCCTTTTGATTCGAGCAGAGCTCAGCCAACCCGGGGCGCTACTTGGTGATGACCAAATTTATAATGTAATCGTTACGGCCCATGCCTTTGTAATAATTTTCTTTATAGTAATACCCATCATGATTGGGGGCTTTGGGAACTGATTAATCCCTCTAATGATCGGGGCCCCCGATATGGCCTTCCCCCGAATAAACAACATGAGTTTTTGACTCTTGCCCCCTTCTTTTCTTCTTTTACTAGCCTCCTCTGGAGTTGAAGCCGGCGCAGGAACAGGCTGAACTGTCTACCCCCCCCTCTCAAGCAACCTGGCCCATGCGGGCGCCTCAGTAGACTTAACAATCTTCTCCCTACACTTGGCAGGGGTATCCTCTATTTTAGGTGCAATCAATTTTATTACCACTATTATTAATATAAAACCCCCTGCCATCTCCCAGTATCAAACACCCCTCTTTGTTTGGGCAGTTTTAATTACAGCTGTCCTTCTCCTGCTTTCTCTGCCTGTACTAGCAGCAGGAATTACAATACTCCTCACAGACCGAAATTTAAATACCACCTTCTTTGACCCTGCAGGAGGCGGAGACCCAATCCTTTATCAACACCTATTT
>BAH8196_Acyrtus
CCTCTATCTAGTATTTGGTGCATGAGCAGGGATAGTGGGCACAGCCCTAAGCCTTTTGATTCGGGCAGAGCTCAGCCAACCCGGGGCGCTACTTGGTGATGACCAAATTTATAATGTAGTCGTTACGGCCCATGCCTTCGTAATAATTTTCTTTATAGTAATACCCATCATGATTGGGGGCTTTGGGAACTGATTAATCCCTCTAATGATCGGGGCCCCCGATATGGCCTTCCCCCGAATAAACAACATGAGTTTTTGACTCTTGCCCCCTTCTTTTCTTCTTTTACTAGCCTCCTCTGGAGTTGAAGCCGGCGCAGGAACAGGCTGAACTGTCTACCCCCCCCTCTCAAGCAACCTGGCCCATGCGGGCGCCTCAGTAGACTTAACAATCTTCTCCCTACACTTGGCAGGGGTATCCTCTATTTTAGGTGCAATCAATTTTATTACCACTATTATTAATATAAAACCCCCTGCCATCTCCCAGTATCAAACACCCCTCTTTGTTTGGGCAGTTTTAATTACAGCTGTCCTTCTCCTGCTTTCTCTGCCTGTACTAGCAGCAGGAATTACAATACTCCTCACAGACCGAAATTTAAATACCACCTTCTTTGACCCTGCAGGAGGCGGAGACCCAATCCTTTATCAACACCTATTT
>BAH8197_Acyrtus
CCTCTATCTAGTATTTGGTGCATGAGCAGGGATAGTGGGCACAGCCCTAAGCCTTTTGATTCGAGCAGAGCTCAGCCAACCCGGGGCGCTACTTGGTGATGACCAAATTTATAATGTAATCGTTACGGCCCATGCCTTTGTAATAATTTTCTTTATAGTAATACCCATCATGATTGGGGGCTTTGGGAACTGATTAATCCCTCTAATGATCGGGGCCCCCGATATGGCCTTCCCCCGAATAAACAACATGAGTTTTTGACTCTTGCCCCCTTCTTTTCTTCTTTTACTAGCCTCCTCTGGAGTTGAAGCCGGCGCAGGAACAGGCTGAACTGTCTACCCCCCCCTCTCAAGCAACCTGGCCCATGCGGGCGCCTCAGTAGACTTAACAATCTTCTCCCTACACTTGGCAGGGGTATCCTCTATTTTAGGTGCAATCAATTTTATTACCACTATTATTAATATAAAACCCCCTGCCATCTCCCAGTATCAAACACCCCTCTTTGTCTGGGCAGTTTTAATTACAGCTGTCCTTCTCCTGCTTTCTCTGCCTGTACTAGCAGCAGGAATTACAATACTCCTCACAGACCGAAATTTAAATACCACCTTCTTTGACCCTGCAGGAGGCGGAGACCCAATCCTTTATCAACACCTATTT
>BAH8198_Paraclinus
NNNNNNNNNNNNNNNNGGTGCCTGAGCCGGTATAGTCGGGACTGCTTTAAGTCTCCTTATCCGGGCCGAACTCAGCCAACCCGGGGCTCTTCTTGGGGACGATCAGATTTATAATGTAATCGTTACCGCCCACGCCTTCGTGATAATTTTCTTTATAGTAATACCAATTATGATCGGAGGGTTTGGCAACTGACTTATCCCCCTAATGATCGGGGCCCCAGATATGGCCTTCCCTCGAATGAACAATATGAGTTTTTGACTTCTTCCCCCTTCTTTTCTCCTCCTCCTCGCCTCTTCAGGGGTTGAAGCTGGGGCAGGGACCGGTTGAACCGTCTACCCCCCGCTTTCAGGAAACCTTGCCCACGCTGGCGCTTCGGTAGACCTAACAATTTTCTCCCTCCACTTGGCAGGAATTTCTTCTATTCTTGGTGCAATTAATTTTATTACAACTATCATTAATATGAAGCCCCCTGCCATCTCGCAATATCAAACACCGCTGTTTGTGTGGGCCGTCCTAATTACAGCCGTTCTACTTCTCCTCTCGCTCCCCGTTCTCGCTGCCGGAATTACAATACTTCTGACAGATCGAAACCTTAATACAACCTTCTTCGACCCTGCCGGGGGAGGGGACCCCATCCTTTATCAACATCTATTC
>BAH8199_Platygillellus_rubrocinctus
NNNNNNNNNNNNNNNNNNNNNNNNNNNNNNNNNNNNGGGAACGGCCCTTAGCCTTCTCATCCGAGCCGAACTAAGCCAACCCGGGGCCTTGCTAGGTGACGATCAAATCTACAACGTAATTGTAACGGCACATGCTTTCGTTATGATTTTCTTTATAGTAATACCCATCATGATCGGCGGCTTCGGAAACTGACTAATCCCGCTTATGATCGGCGCGCCTGATATAGCATTCCCTCGAATAAACAACATGAGCTTCTGACTACTCCCCCCCTCATTCCTCCTTCTCCTGGCCTCTTCGGGCGTAGAAGCAGGGGCTGGAACCGGCTGAACTGTCTACCCCCCTCTTTCCGGAAACCTTGCACACGCAGGCGCTTCTGTAGATTTGACCATTTTCTCCCTCCATCTTGCGGGCATTTCGTCTATCCTAGGGGCCATCAATTTTATCACAACAATCATCAATATAAAACCCCCCGCGATCTCCCAGTATCAAACACCCCTGTTCGTCTGAGCAGTACTAATTACTGCAGTGCTCCTTCTCCTCTCCCTCCCCGTTCTTGCTGCCGGAATTACCATACTTCTCACCGACCGAAATCTCAACACAACCTTCTTCGACCCTGCCGGAGGGGGAGACCCTATTCTATACCAGCATCTTTTT
>BAH8200_Platygillellus_rubrocinctus
CCTTTACTTAATCTTTGGTGCCTGAGCCGGAATAGTGGGAACGGCCCTTAGCCTTCTCATCCGAGCCGAACTAAGCCAACCCGGGGCCTTGCTAGGTGACGATCAAATCTACAACGTAATTGTAACGGCACATGCTTTCGTTATGATTTTCTTTATAGTAATACCCATCATGATCGGCGGCTTCGGAAACTGACTAATCCCGCTTATGATCGGCGCGCCTGATATAGCATTCCCTCGAATAAACAACATGAGCTTCTGACTACTCCCCCCCTCATTCCTCCTTCTCCTGGCCTCTTCGGGCGTAGAAGCAGGGGCTGGAACCGGCTGAACTGTCTACCCCCCTCTTTCCGGAAACCTTGCACACGCGGGCGCTTCTGTAGATTTGACCATTTTCTCCCTCCATCTTGCGGGCATTTCGTCTATCCTAGGGGCCATCAATTTTATCACAACAATCATCAATATAAAACCCCCCGCGATCTCCCAGTATCAAACACCCCTGTTCGTCTGAGCAGTACTAATTACTGCAGTGCTCCTTCTCCTCTCCCTCCCCGTTCTTGCTGCCGGAATTACCATACTTCTCACCGACCGAAATCTCAACACAACCTTCTTCGACCCTGCCGGAGGGGGAGACCCTATTCTATATCAGCATCTTTTT
>BAH8201_Scartella
NNNNNNNNNNNNNNNNNNNNNNNNNNNNNNNNNNNNAGGAACAGCTTTGAGCCTACTAATTCGGGCCGAACTGAGCCAACCCGGGGCTCTTCTTGGGGACGATCAAATTTATAACGTAATCGTCACCGCCCACGCCTTTGTAATAATTTTCTTTATAGTAATGCCAATTATGATTGGAGGGTTCGGCAACTGGCTCATCCCTCTTATGATTGGAGCCCCTGACATGGCGTTTCCTCGAATAAATAACATGAGCTTTTGGCTCCTTCCCCCTTCCTTCCTTCTATTACTAGCCTCCTCCGGAGTCGAAGCTGGTGCCGGTACAGGTTGAACTGTATACCCCCCTCTATCCAGCAATTTGGCACACGCAGGAGCTTCTGTAGACCTAACAATTTTTTCTCTCCATCTTGCAGGTATTTCATCAATCCTTGGTGCCATCAACTTCATCACAACCATCATCAATATGAAACCCCCTGCGATTTCTCAGTACCAAACTCCTTTATTTGTCTGAGCTGTATTAATTACTGCCGTACTTCTACTTCTCTCGTTGCCTGTCCTGGCAGCTGGTATTACGATACTTCTTACAGACCGTAACTTAAACACAACTTTCTTCGACCCCGCAGGAGGGGGAGATCCTATTCTCTACCAACACCTCTTC
>BAH8205_Labrisomus
CCTCTACTTGATTTTCGGTGCCTGAGCCGGGATAGTGGGCACTGCCCTTAGCCTGCTAATCCGAGCGGAACTCAGCCAGCCCGGAGCCCTCCTCGGTGATGACCAGATTTACAATGTTATTGTTACTGCCCATGCCTTCGTAATAATTTTCTTTATAGTAATACCTATTATGATTGGCGGCTTCGGTAATTGACTAATCCCGCTAATGATTGGGGCCCCTGACATGGCCTTCCCCCGAATAAACAATATGAGCTTCTGACTTCTCCCCCCCTCCTTCCTTCTCCTTCTTGCCTCTTCTGGCATTGAGGCTGGCGCTGGTACCGGGTGGACTGTTTACCCGCCTCTCTCAGGCAATCTAGCCCACGCAGGGGCCTCTGTCGATCTAACAATCTTCTCCCTCCATCTGGCGGGGGTTTCTTCGATCTTAGGCGCAATTAACTTCATTACCACAATTATCAACATGAAACCGCCTGCAATCACCCAATACCAGACTCCTCTGTTTGTCTGAGCTGTCCTGATCACCGCTGTTCTTCTCCTCCTTTCACTCCCAGTACTTGCAGCAGGAATTACCATGCTCCTTACAGACCGAAACCTCAACACAACTTTCTTCGACCCAGCCGGTGGAGGCGACCCCATTCTTTATCAACATCTATTC
>BAH8206_Malacoctenus
CCTCTACCTGATCTTCGGTGCCTGAGCTGGTATAGTGGGAACTGCCCTAAGTCTGCTTATCCGGGCGGAACTCAGCCAACCGGGGGCCCTCTTAGGAGACGACCAAATTTATAACGTAATCGTGACTGCTCACGCCTTCGTAATAATCTTCTTTATAGTAATGCCAATCATGATCGGAGGTTTCGGGAACTGACTGATCCCTCTAATGATTGGAGCCCCTGATATGGCATTCCCCCGAATGAACAACATAAGCTTCTGACTTCTGCCCCCATCCTTCTTGCTTCTATTAGCCTCCTCGGGCATCGAAGCGGGAGCTGGGACCGGTTGAACCGTTTATCCCCCTCTCTCAGGAAATCTAGCTCACGCTGGCGCTTCAGTAGACCTCACAATCTTTTCACTCCACCTAGCAGGTATTTCATCTATTCTAGGGGCTATTAATTTTATCACCACAATTATTAATATGAAACCTCCAGCAATCTCGCAGTACCAAACCCCCTTATTTGTGTGGGCTGTCCTTATTACAGCTGTCCTTCTCTTGCTATCCCTCCCCGTTCTTGCTGCTGGAATCACTATGCTCCTCACAGACCGAAACCTCAACACCACTTTCTTTGACCCTGCTGGAGGAGGGGACCCAATTCTTTACCAACACCTATTC
>BAH8207_Malacoctenus
NNNNNNNNNNNNNNNNNNNNNNNNNNCTGGTATAGTGGGAACTGCCCTAAGTCTGCTTATCCGGGCGGAACTCAGCCAACCGGGGGCCCTCTTAGGAGACGACCAAATTTATAACGTAATCGTGACTGCTCACGCCTTCGTAATAATCTTCTTTATAGTAATGCCAATCATGATCGGAGGTTTCGGGAACTGACTGATCCCTCTAATGATTGGAGCCCCTGATATGGCATTCCCCCGAATGAACAACATAAGCTTCTGACTTCTGCCCCCATCCTTCTTGCTTCTATTAGCCTCCTCGGGCATCGAAGCGGGGGCTGGGACCGGTTGAACCGTTTATCCCCCTCTCTCAGGAAATCTAGCTCACGCTGGCGCTTCAGTAGACCTCACAATCTTTTCACTCCACCTAGCAGGTATTTCATCTATTCTAGGGGCTATTAATTTTATCACCACAATTATTAATATGAAACCTCCAGCAATCTCGCAGTACCAAACCCCCTTATTTGTGTGGGCTGTCCTTATTACAGCTGTCCTTCTCTTGCTATCCCTCCCCGTTCTTGCTGCTGGAATCACTATGCTCCTCACAGACCGAAACCTCAACACCACTTTCTTTGACCCTGCTGGAGGAGGGGACCCAATTCTTTACCAACACCTATTC
>BAH8208_Malacoctenus
CCTCTACCTGATCTTCGGTGCCTGAGCTGGTATAGTGGGAACTGCCCTAAGTCTGCTAATCCGGGCGGAACTCAGCCAACCGGGGGCCCTCTTAGGAGACGACCAAATTTATAACGTAATCGTGACTGCTCACGCCTTCGTAATAATCTTCTTTATAGTAATGCCAATCATGATCGGAGGTTTCGGGAACTGACTGATCCCTCTAATGATTGGAGCCCCTGATATGGCATTCCCCCGAATGAACAACATAAGCTTCTGACTTCTGCCCCCATCCTTCTTGCTTCTATTAGCCTCCTCAGGCATCGAAGCGGGGGCTGGGACCGGTTGAACCGTTTATCCCCCTCTCTCAGGAAATCTAGCTCACGCTGGCGCTTCAGTAGACCTCACAATCTTTTCACTCCACCTAGCAGGTATTTCATCTATTCTAGGGGCTATTAATTTTATCACCACAATTATTAATATGAAACCTCCAGCAATCTCGCAGTACCAAACCCCCTTATTTGTGTGGGCTGTCCTTATTACAGCTGTCCTTCTCTTGCTATCCCTCCCCGTTCTTGCTGCTGGAATCACTATGCTCCTCACAGACCGAAACCTCAACACCACTTTCTTTGACCCTGCTGGAGGAGGGGACCCAATTCTTTACCAACACCTATTC
>BAH8209_Malacoctenus
CCTCTACCTGATCTTCGGTGCCTGAGCTGGTATAGTGGGAACTGCCCTAAGTCTGCTAATCCGGGCGGAACTCAGCCAACCGGGGGCCCTCTTAGGAGACGACCAAATTTATAACGTAATCGTGACTGCTCACGCCTTCGTAATAATCTTCTTTATAGTAATGCCAATCATGATCGGAGGTTTCGGGAACTGACTGATCCCTCTAATGATTGGAGCCCCTGATATGGCATTCCCCCGAATGAACAACATAAGCTTCTGACTTCTGCCCCCATCCTTCTTGCTTCTATTAGCCTCCTCAGGCATCGAAGCGGGGGCTGGGACCGGTTGAACCGTTTATCCCCCTCTCTCAGGAAATCTAGCTCACGCTGGCGCTTCAGTAGACCTCACAATCTTTTCACTCCACCTAGCAGGTATTTCATCTATTCTAGGGGCTATTAATTTTATCACCACAATTATTAATATGAAACCTCCAGCAATCTCGCAGTACCAAACCCCCTTATTTGTGTGGGCTGTCCTTATTACAGCTGTCCTTCTCTTGCTATCCCTCCCCGTTCTTGCTGCTGGAATCACTATGCTCCTCACAGACCGAAACCTCAACACCACTTTCTTTGACCCTGCTGGAGGAGGGGACCCAATTCTTTACCAACACCTATTC
>BAH8210_Labrisomus
NNNNNNNNNNNNNNNNNNNNNNNGAGCCGGAATGATCGGGACTGCTTTAAGTCTTCTAATTCGGGCCGAACTAAGCCAACCAGGGGCGCTTCTGGGCGACGACCAAATTTATAATGTAATCGTCACCGCACACGCCTTTGTAATAATCTTCTTTATAGTGATACCAATTATGATCGGTGGCTTTGGCAACTGACTCATCCCCCTAATGATCGGAGCCCCTGACATGGCATTCCCCCGAATGAACAACATGAGCTTCTGACTTCTTCCCCCCTCATTCCTTCTTCTGCTTGCCTCTTCAGGGGTTGAAGCGGGGGCCGGAACGGGATGAACTGTATACCCACCCCTTTCCGGGAACTTAGCCCACGCGGGAGCTTCCGTAGACCTAACTATCTTCTCCCTTCACCTAGCCGGTGTTTCTTCTATTCTGGGGGCTATTAATTTTATTACCACAATCATTAACATGAAACCTCCAGCTATCTCTCAGTATCAAACCCCCCTATTCGTTTGAGCCGTATTAATTACAGCCGTCCTGCTTCTCCTTTCTCTTCCTGTCCTAGCAGCTGGGATTACAATGCTACTTACCGATCGGAACCTAAACACAACCTTCTTTGACCCTGCCGGAGGTGGTGACCCCATTCTTTACCAACACCTCTTC
>BAH8211_Stegastes_adustus
NNNNNNNNNNNNNNNNNNNNNNNNNNNNNNNNNNNNNNNNACAGCTCTAAGTCTCCTCATTCGGGCAGAACTAAGCCAACCCGGCGCTCTCCTTGGAGACGACCAAATTTATAATGTAATTGTTACGGCACACGCCTTTGTAATAATCTTCTTTATAGTAATACCAATCATGATTGGAGGCTTCGGAAACTGACTTATTCCCCTAATGATCGGGGCCCCCGACATGGCCTTTCCCCGAATAAACAATATAAGCTTCTGACTTCTCCCCCCTTCCTTTCTTCTTCTGCTTGCCTCTTCAGGTGTAGAAGCAGGTGCAGGAACAGGATGAACAGTCTACCCTCCACTATCTGGCAACCTAGCTCATGCAGGGGCCTCCGTTGACCTAACCATTTTCTCCCTTCATCTAGCAGGAATTTCATCGATCCTAGGAGCAATCAACTTTATCACTACTATTATTAACATGAAGCCCCCTTCTATCTCTCAATACCAAACCCCTCTCTTTGTATGAGCAGTTCTAATCACCGCCGTACTACTACTCCTCTCCCTTCCCGTCTTAGCTGCCGGTATTACTATGCTCCTAACGGACCGAAACCTTAATACTACTTTCTTTGACCCTGCAGGAGGAGGAGACCCAATCCTTTACCAACACCTTTTC
>BAH8212_Stegastes_adustus
CCTTTATCTAGTATTTGGTGCCTGAGCCGGAATAGTAGGAACAGCTCTAAGTCTCCTCATTCGGGCAGAACTAAGCCAACCCGGCGCTCTCCTTGGAGACGACCAAATTTATAATGTAATTGTTACGGCACACGCCTTTGTAATAATCTTCTTTATAGTAATACCAATCATGATTGGAGGCTTCGGAAACTGACTTATTCCCCTAATGATCGGGGCCCCCGACATGGCCTTTCCCCGAATAAACAATATAAGCTTCTGACTTCTCCCCCCTTCCTTTCTTCTTCTGCTTGCCTCTTCAGGTGTAGAAGCAGGTGCAGGAACAGGATGAACAGTCTACCCTCCACTATCTGGCAACCTAGCTCATGCAGGGGCCTCCGTTGACCTAACCATTTTCTCCCTTCATCTAGCAGGAATTTCATCGATCCTAGGAGCAATCAACTTTATCACTACTATTATTAACATGAAGCCCCCTTCTATCTCTCAATACCAAACCCCTCTCTTTGTATGAGCAGTTCTAATCACCGCCGTACTACTACTCCTCTCCCTTCCCGTCTTAGCTGCCGGTATTACTATGCTCCTAACGGACCGAAACCTTAATACTACTTTCTTTGACCCTGCAGGAGGAGGAGACCCAATCCTTTACCAACACCTTTTC
>BAH8213_Stegastes_adustus
NNNNNNNNNNNNNNNNNNNNNNNNNNCCGGANTAGTAGGAACAGCTCTAAGTCTCCTCATTCGGGCAGAACTAAGCCAACCCGGCGCTCTCCTTGGAGACGACCAAATTTATAATGTAATTGTTACGGCACACGCCTTTGTAATAATCTTCTTTATAGTAATACCAATCATGATTGGAGGCTTCGGAAACTGACTTATTCCCCTAATGATCGGGGCCCCCGACATGGCCTTTCCCCGAATAAACAATATAAGCTTCTGACTTCTCCCCCCTTCCTTTCTTCTTCTGCTTGCCTCTTCAGGTGTAGAAGCAGGTGCAGGAACAGGATGAACAGTCTACCCTCCACTATCTGGCAACCTAGCTCATGCAGGGGCCTCCGTTGACCTAACCATTTTCTCCCTTCATCTAGCAGGAATTTCATCGATCCTAGGAGCAATCAACTTTATCACTACTATTATTAACATGAAGCCCCCTTCTATCTCTCAATACCAAACCCCTCTCTTTGTATGAGCAGTTCTAATCACCGCCGTACTACTACTCCTCTCCCTTCCCGTCTTAGCTGCCGGTATTACTATGCTCCTAACGGACCGAAACCTTAATACTACTTTCTTTGACCCTGCAGGAGGAGGAGACCCAATCCTTTACCAACACCTTTTC
>BAH8214_Malacoctenus
NNNNNNNNNNNNNNNNNNNNNNNNNNNNNNNNNAGTAGGTACTGCCCTGAGTCTCTTGATTCGAGCAGAACTAAGCCAACCGGGAGCTCTCCTGGGAGATGACCAAATTTATAACGTAATTGTTACTGCCCATGCCTTCGTAATAATCTTCTTTATAGTAATACCAATTATGATTGGAGGCTTCGGAAATTGATTAATTCCTCTAATGATTGGAGCTCCTGATATGGCATTCCCTCGAATAAATAACATGAGCTTCTGACTGCTACCCCCATCTTTCCTGCTCCTCCTAGCCTCCTCAGGCATTGAAGCTGGAGCCGGAACCGGTTGAACAGTCTACCCCCCACTTTCAGGCAATCTTGCTCACGCCGGGGCCTCAGTAGATCTAACAATTTTCTCCCTTCACTTAGCTGGTATTTCATCTATCCTAGGGGCCATCAACTTCATTACAACAATTATTAACATGAAACCCCCAGCGATCTCCCAATATCAAACACCTCTTTTCGTCTGAGCCGTTCTAATTACAGCAGTCCTTCTTCTTCTGTCCCTTCCAGTCCTCGCTGCTGGTATTACAATACTCCTAACAGATCGAAACCTTAATACCACCTTCTTCGACCCTGCCGGAGGAGGGGACCCGATCCTTTACCAACACCTTTTC
>BAH8215_Malacoctenus
NNNNNNNNNNNNNNNNNNNNNNNNNNNNGGAATAGTAGGTACTGCCCTAAGTCTCTTGATTCGAGCAGAACTAAGCCAACCGGGAGCTCTCCTGGGAGATGACCAAATTTATAACGTAATTGTTACTGCCCATGCCTTCGTAATAATCTTCTTTATAGTAATACCAATTATGATTGGAGGCTTCGGAAATTGATTAATTCCTCTAATGATTGGAGCTCCTGATATGGCATTCCCTCGAATAAATAACATGAGCTTCTGACTGCTACCCCCATCTTTCCTGCTCCTCCTAGCCTCCTCAGGCATTGAAGCTGGAGCCGGAACCGGTTGAACAGTCTACCCCCCACTTTCAGGCAATCTTGCTCACGCCGGGGCCTCAGTAGATCTAACAATTTTCTCCCTTCACTTAGCTGGTATTTCATCTATCCTAGGGGCCATCAACTTCATTACAACAATTATTAACATGAAACCCCCAGCGATCTCCCAATATCAAACACCTCTTTTCGTCTGAGCCGTTCTAATTACAGCAGTCCTTCTTCTTCTGTCCCTTCCAGTCCTCGCTGCTGGTATTACAATACTCCTAACAGATCGAAACCTTAATACCACCTTCTTCGACCCTGCCGGAGGAGGGGACCCGATCCTTTACCAACACCTTTTC
>BAH8216_Malacoctenus
CCTTTATTTAATCTTTGGTGCCTGAGCYKGRATAGTAGGGACTGCCCTAAGTCTATTAATTCGGGCGGAACTTAGCCAACCTGGGGCCCTCCTAGGAGATGATCAAATTTATAACGTAATCGTTACTGCTCACGCCTTCGTAATAATCTTCTTTATAGTAATACCAATCATGATTGGGGGGTTTGGCAACTGACTCATTCCCCTGATGATCGGAGCCCCAGACATGGCCTTCCCCCGAATAAATAATATGAGCTTCTGGCTCCTACCACCTTCTTTCCTCCTTCTCTTAGCCTCATCTGGCATCGAAGCCGGGGCTGGGACCGGATGGACAGTTTATCCCCCTCTCTCAGGCAATCTTGCCCATGCTGGTGCTTCAGTAGACTTAACGATCTTCTCTCTTCACCTGGCTGGTATTTCATCTATTTTAGGAGCAATTAATTTTATTACTACAATTATCAACATGAAACCTCCAGCAATTTCCCAATACCAAACGCCCCTCTTCGTATGAGCCGTTCTGATTACAGCTGTTCTCCTTCTACTATCCCTCCCTGTACTCGCTGCCGGCATTACTATGCTTCTTACAGATCGAAATCTTAATACTACCTTCTTCGACCCTGCAGGAGGTGGTGACCCAATTCTATATCAACATCTTTTC
>BAH8217_Malacoctenus
NNNNNNNNNNNNNNNNNNNNNNNNNNNNGGAATAGTAGGGACTGCCCTAAGTCTATTAATTCGGGCGGAACTTAGCCAACCTGGGGCCCTCCTAGGAGATGATCAAATTTATAACGTAATCGTTACTGCTCACGCCTTCGTAATAATCTTCTTTATAGTAATACCAATCATGATTGGGGGGTTTGGCAACTGACTCATTCCCCTGATGATCGGAGCCCCAGACATGGCCTTCCCCCGAATAAATAATATGAGCTTCTGGCTCCTACCACCTTCTTTCCTCCTTCTCTTAGCCTCATCTGGCATCGAAGCCGGGGCTGGGACCGGATGGACAGTTTATCCCCCTCTCTCAGGCAATCTTGCCCATGCTGGTGCTTCAGTAGACTTAACGATCTTCTCTCTTCACCTGGCTGGTATTTCATCTATTTTAGGAGCAATTAATTTTATTACTACAATTATCAACATGAAACCTCCAGCAATTTCCCAATACCAAACGCCCCTCTTCGTATGAGCCGTTCTGATTACAGCTGTTCTCCTTCTACTATCCCTCCCTGTACTCGCTGCCGGCATTACTATGCTTCTTACAGATCGAAATCTTAATACTACCTTCTTCGACCCTGCAGGAGGTGGTGACCCAATTCTATATCAACATCTTTTC
>BAH8218_Labrisomus
NNNNNNNNNNNNNNNNNNNNNNNNNNNNGGAATGATCGGGACAGCTCTAAGTCTCCTTATTCGGGCCGAATTAAGCCAACCAGGGGCACTTCTCGGGGACGACCAAATTTACAATGTAATCGTTACCGCACACGCCTTTGTAATAATCTTCTTTATAGTGATACCAATTATGATTGGTGGCTTTGGCAACTGACTCATCCCCCTAATGATCGGCGCTCCTGATATAGCATTCCCTCGAATGAATAACATGAGCTTCTGACTACTTCCCCCCTCTTTCCTTCTACTCCTTGCCTCTTCAGGGGTCGAAGCAGGAGCAGGAACCGGCTGAACTGTATACCCTCCCCTTTCCGGAAACTTAGCCCACGCGGGAGCTTCCGTGGATCTAACCATCTTTTCCCTTCACTTGGCCGGAATTTCTTCTATCCTAGGTGCTATCAATTTCATCACCACAATTATTAACATGAAACCTCCAGCCATCTCTCAGTACCAAACCCCTCTGTTCGTCTGAGCCGTTCTGATTACAGCCGTCCTGCTTCTCCTTTCTCTTCCCGTGCTAGCAGCTGGAATTACTATGCTTCTTACCGATCGAAACCTGAACACGACTTTCTTTGACCCTGCCGGAGGAGGTGATCCTATTCTTTACCAACACCTCTTC
>BAH8219_Kyphosus_saltatrix
NNNNNNNNNNNNNNNNNNNNNNNNNNNNNNNNNNNNNGGCACAGCCCTTAGCCTCCTCATTCGAGCAGAACTTAGCCAACCAGGCGCCCTCCTAGGGGACGACCAAATTTATAATGTCATTGTTACAGCACATGCCTTTGTAATAATTTTCTTTATAGTAATGCCAATTATGATTGGAGGGTTTGGGAACTGACTTATCCCACTTATGATCGGTGCCCCAGACATGGCATTCCCTCGAATAAATAATATGAGCTTCTGACTCCTCCCCCCTTCCTTCCTGCTACTTCTCGCCTCTTCCGGAGTAGAAGCTGGGGCCGGAACCGGTTGAACTGTCTACCCGCCTCTCGCTGGAAATCTGGCCCACGCAGGAGCCTCCGTTGACCTCACAATCTTCTCCCTTCACTTAGCAGGTGTCTCCTCAATTCTCGGAGCAATTAATTTTATCACAACCATTATTAACATGAAACCCCCCGCTATTTCCCAGTACCAAACACCACTGTTKGTATGAGCAGTACTGATTACTGCCGTCCTTCTTCTTCTCTCCCTCCCAGTCCTTGCTGCTGGCATTACCATGCTCCTAACAGACCGAAATCTTAACACCACCTTCTTTGACCCTGCGGGAGGAGGTGACCCCATCCTCTACCAACACCTATTC
>BAH8220_Gerres_cinereus
NNNNTACCTCGTCTTTGGTGCTTGAGCTGGTATAGTAGGTACAGCCCTAAGCCTGCTCATCCGAGCTGAACTAAGCCAACCTGGCTCTCTTTTAGGAGACGACCAGATCTACAATGTTATTGTTACGGCTCACGCATTTGTAATAATTTTTTTCATAGTAATACCAATCATGATCGGAGGGTTTGGAAACTGACTCATCCCCCTTATGATCGGCGCCCCTGACATGGCATTTCCTCGCATGAATAATATGAGCTTCTGACTTCTTCCCCCCTCTTTCCTCCTCCTCCTGGCTTCTTCAGGGGTAGAGGCCGGAGCTGGAACGGGGTGAACAGTTTACCCTCCTCTAGCCGGAAACTTAGCACACGCTGGGGCATCCGTAGACTTAACTATCTTTTCCCTTCATTTAGCTGGTATTTCATCAATTCTAGGTGCTATTAATTTTATCACAACAATTATTAACATAAAACCCCCAGCTATCTCACAATACCAAACCCCGCTCTTTGTTTGAGCTGTTTTAATTACCGCAGTGCTTCTTCTCCTCTCACTTCCTGTTCTAGCCGCTGGTATTACCATGCTGCTGACAGATCGGAATCTTAACACCACCTTCTTTGACCCTGCAGGAGGGGGAGACCCAATCCTTTACCAACACCTGTTC
>BAH8221_Haemulon
CCTCTATCTAGTATTCGGTGCCTGAGCTGGGATAGTAGGAACAGCCCTTAGCCTGCTTATCCGAGCAGAACTGAGCCAACCAGGCGCACTCCTGGGGGACGACCAGATCTATAACGTAATTGTTACTGCGCACGCGTTCGTAATAATTTTCTTTATAGTAATGCCAATTCTCATTGGAGGGTTTGGAAACTGGCTCGTTCCCCTAATGATCGGGGCGCCCGATATGGCATTCCCCCGAATGAATAACATGAGCTTTTGACTCCTCCCCCCTTCTTTCCTCCTTCTTCTAGCCTCTTCAGGGGTTGAAGCCGGGGCTGGGACTGGATGAACTGTTTACCCTCCTCTGGCTGGGAACCTCGCACACGCCGGAGCGTCCGTAGACCTGACAATTTTCTCCCTCCACTTAGCAGGTGTCTCCTCAATCCTCGGGGCCATCAACTTCATTACAACAATCATTAACATGAAACCTCCCGCTATCTCTCAATACCAGACCCCTCTGTTTGTGTGATCAGTGCTCGTCACCGCCGTGCTCCTCCTTCTATCCCTCCCCGTACTCGCGGCCGGCATTACAATGCTCCTAACAGACCGAAACCTAAACACCACTTTCTTCGACCCCGCCGGAGGAGGTGACCCCATTCTTTATCAACACCTATTC
>BAH8222_Haemulon_sciurus
NNNNNNNNNNNNNNNNGGTGCCTGGGCTGGGATAGTAGGAACAGCCCTAAGTCTGCTCATCCGGGCAGAACTGAGCCAACCAGGCGCACTCCTGGGAGACGACCAGATCTATAACGTAATTGTTACTGCGCATGCATTCGTAATAATTTTCTTTATAGTAATGCCAATCCTCATTGGAGGGTTTGGAAACTGACTCGTCCCCCTAATGATTGGGGCACCCGATATGGCATTCCCCCGAATGAATAACATGAGCTTTTGACTCCTCCCTCCCTCTTTCCTTCTCCTTCTCGCCTCCTCAGGCGTAGAGGCTGGGGCCGGGACGGGGTGAACTGTTTACCCCCCTCTAGCGGGTAACCTGGCACACGCTGGGGCATCAGTTGACCTTACAATCTTTTCCCTTCACTTAGCAGGTGTCTCGTCAATCCTCGGGGCCATCAACTTCATCACAACAATTATTAATATGAAGCCTCCCGCTATCTCACAATATCAAACCCCCCTGTTCGTATGGTCAGTCCTCGTTACTGCCGTACTTCTTCTTCTCTCCCTCCCAGTGCTCGCGGCTGGTATTACGATGCTTCTCACAGACCGAAACCTAAATACCACTTTCTTTGACCCCGCCGGAGGGGGCGACCCTATTCTTTACCAACACCTATTC
>BAH8223_Haemulon_chrysargyreum
CCTTTATCTAGTATTTGGTGCATGAGCTGGAATAGTAGGCACAGCCTTAAGCCTACTTATCCGAGCAGAGCTAAGCCAGCCTGGCGCACTCCTTGGGGATGACCAAATCTATAATGTAATTGTTACTGCACATGCATTCGTAATAATTTTCTTTATAGTAATACCAATTCTCATTGGAGGATTCGGAAACTGACTCGTACCCCTAATGATCGGGGCCCCCGATATGGCATTCCCGCGAATGAATAATATGAGCTTTTGACTGCTTCCCCCTTCTTTCCTTCTCCTTCTCGCCTCGTCAGGCGTAGAGGCCGGAGCTGGAACTGGCTGAACTGTCTACCCCCCATTAGCCGGAAATCTAGCACACGCTGGAGCGTCGGTTGACCTTACAATTTTCTCCCTCCATCTGGCAGGTGTTTCATCAATTCTAGGGGCAATTAACTTCATTACAACAATTATTAACATGAAACCTCCCGCCATCTCCCAGTATCAGACCCCCCTGTTCGTGTGGTCAGTTCTTGTCACCGCCGTGCTCCTTCTTCTATCTCTCCCAGTACTCGCAGCCGGCATTACAATGCTCCTCACAGACCGAAATCTAAACACTACTTTCTTTGACCCCGCCGGAGGAGGAGATCCCATCCTCTACCAACACCTCTTC
>BAH8224_Haemulon_chrysargyreum
CCTTTATCTAGTATTTGGTGCATGAGCCGGAATGGTAGGCACAGCCTTAAGCCTACTTATCCGAGCAGAGCTAAGCCAGCCTGGCGCACTCCTTGGGGATGACCAAATCTATAATGTAATTGTTACTGCACATGCATTCGTAATAATTTTCTTTATAGTAATACCAATTCTCATTGGAGGATTCGGAAACTGACTCGTACCCCTAATGATCGGGGCCCCCGATATGGCATTCCCGCGAATGAATAATATGAGCTTTTGACTGCTTCCCCCTTCTTTCCTTCTCCTTCTCGCCTCGTCAGGCGTAGAGGCCGGAGCTGGAACTGGCTGAACTGTCTACCCCCCATTAGCCGGAAATCTAGCACACGCTGGAGCGTCGGTTGACCTTACAATTTTCTCCCTCCATCTGGCAGGTGTTTCATCAATTCTAGGGGCAATTAACTTCATTACAACAATTATTAACATGAAACCTCCCGCCATCTCGCAGTATCAGACCCCCCTGTTCGTGTGGTCAGTTCTTGTCACCGCCGTGCTCCTTCTTCTATCTCTCCCAGTACTCGCAGCCGGCATTACAATGCTCCTCACAGACCGAAATCTAAATACTACTTTCTTTGACCCCGCCGGAGGAGGAGATCCCATCCTCTACCAACACCTCTTC
>BAH8225_Lophogobius_cyprinoides
NNNNNNNNNNNNNNNNNNNNNNNNNNNNNNNNNNNNNNNNNNCGCACTAAGCCTGTTAATCCGGGCTGAGCTAAGTCAACCTGGAGCCCTCCTAGGAGACGACCAGATTTACAACGTAATCGTAACCGCTCACGCATTCGTTATAATTTTCTTTATAGTAATACCAATCATGATTGGCGGATTTGGAAATTGACTCATTCCGCTAATAATTGGGGCCCCAGACATGGCCTTCCCTCGTATAAATAACATAAGCTTTTGACTTTTACCCCCCTCCTTCCTACTTCTCCTGGCATCCTCCGGGGTTGAGGCGGGGGCTGGAACCGGATGAACCGTTTACCCCCCTCTAGCAGGCAACCTAGCCCACGCAGGAGCCTCAGTAGACTTAACTATTTTTTCACTTCACCTGGCCGGTATCTCCTCAATCCTAGGCGCAATTAACTTCATTACTACTATCTTGAACATAAAACCCCCCGCTATTTCACAGTACCAAACACCTTTATTCGTCTGAGCTGTCCTAATTACAGCGGTTCTCCTTCTTTTGTCCCTGCCAGTTCTAGCCGCGGGAATCACTATACTCCTCACTGACCGCAACCTCAACACAACCTTCTTTGACCCCGCAGGAGGGGGAGACCCCATCTTGTACCAACACCTCTTT
>BAH8226_Lophogobius_cyprinoides
NNNNNNNNNNNNNNNNNNNNNNNNNNNNNNNNNNNNGGGGACCGCACTAAGCCTGTTAATCCGGGCTGAGCTAAGTCAACCTGGAGCCCTCCTAGGAGACGACCAGATTTACAACGTGATCGTAACCGCTCACGCATTCGTTATAATTTTCTTTATAGTAATACCAATCATGATTGGCGGATTTGGAAATTGACTCATTCCGCTAATAATTGGGGCCCCAGACATGGCCTTCCCTCGTATAAATAACATAAGCTTTTGACTTTTACCCCCCTCCTTCCTACTTCTCCTGGCATCCTCCGGGGTTGAGGCGGGGGCTGGAACCGGATGAACCGTTTACCCCCCTCTAGCAGGCAACCTAGCCCACGCAGGAGCGTCAGTAGACTTAACTATTTTTTCACTTCACCTGGCCGGTATCTCCTCAATCCTAGGCGCAATTAACTTCATTACTACTATCTTGAACATAAAACCCCCCGCTATTTCACAGTACCAAACACCTTTATTCGTCTGAGCTGTCCTAATTACAGCGGTTCTCCTTCTTTTGTCCCTGCCAGTTCTAGCCGCGGGAATCACTATACTCCTCACTGACCGCAACCTCAACACAACCTTCTTTGACCCCGCAGGAGGGGGAGACCCCATCTTGTACCAACACCTCTTT
>BAH8227_Lophogobius_cyprinoides
NNNNNNNNNNNNNNNNGGTGCTTGGGCCGGAATAGTGGGGACCGCACTAAGCCTGTTAATCCGGGCTGAGCTAAGTCAACCTGGAGCCCTCCTAGGAGACGACCAGATTTACAACGTAATCGTAACCGCTCACGCATTCGTTATAATTTTCTTTATAGTAATACCAATCATGATTGGCGGATTTGGAAATTGACTCATTCCGCTAATAATTGGGGCCCCAGACATGGCCTTCCCTCGTATAAATAACATAAGCTTTTGACTTTTACCCCCCTCCTTCCTACTTCTCCTGGCATCCTCCGGGGTTGAGGCGGGGGCTGGAACCGGATGAACCGTTTACCCCCCTCTAGCAGGCAACCTAGCCCACGCAGGAGCGTCAGTAGACTTAACTATTTTTTCACTTCACCTGGCCGGTATCTCCTCAATCCTAGGCGCAATTAACTTCATTACTACTATCTTGAACATAAAACCCCCCGCTATTTCACAGTACCAAACACCTTTATTCGTCTGAGCTGTCCTAATTACAGCGGTTCTCCTTCTTTTGTCCCTGCCAGTTCTAGCCGCGGGAATCACTATACTCCTCACTGACCGCAACCTCAACACAACCTTCTTTGACCCCGCAGGAGGGGGAGACCCCATCTTGTACCAACACCTCTTT
>BAH8228_Chaetodon_striatus
TCTCTATCTAGTATTTGGTGCTTGAGCTGGGATGGTAGGCACTGCCTTAAGTCTGCTCATCCGAGCAGAACTCAGCCAGCCAGGCACCCTCCTAGGCGACGATCAGATTTATAATGTAATCGTTACGGCACATGCGTTCGTAATGATTTTCTTTATAGTAATACCGATCATGATTGGGGGATTTGGGAATTGACTAATTCCCTTAATGATTGGGGCTCCGGACATGGCCTTCCCTCGAATAAATAACATAAGCTTTTGACTTCTCCCTCCATCCTTTTTCCTACTTCTTGCCTCCTCTGGCGTAGAGTCCGGGGCCGGCACTGGGTGAACAGTCTATCCCCCGCTGGCGGGTAATCTAGCCCACGCCGGGGCATCCGTTGATTTAACTATTTTCTCCCTTCACCTTGCAGGGATCTCCTCTATTCTAGGGGCTATTAATTTTATTACGACAATCCTTAACATGAAACCCCCTGCTATGTCTCAGTATCAAACTCCCCTTTTCGTCTGATCTGTCTTAATTACAGCCGTTCTACTTCTCTTGTCCCTCCCCGTTCTTGCAGCCGGAATTACAATACTCCTTACAGATCGAAACCTCAATACAACCTTCTTTGACCCTGCGGGGGGCGGCGATCCCATTCTTTACCAACATCTATTC
>BAH8229_Cantherhines_pullus
NNNNNNNNNNNNNNNNNNNNNNNNNNNNNNNNNNNNNNNNNNTGCTCTAAGCCTTTTAATTCGGGCGGAGCTAAGCCAGCCCGGCGCCCTTCTGGGGGACGACCAAATTTATAATGTGATCGTCACAGCTCACGCTTTCGTAATAATTTTCTTTATAGTAATGCCAGTCATGATTGGAGGCTTCGGAAACTGGCTTATTCCACTGATAATTGGCGCCCCCGACATRGCCTTTCCTCGAATGAACAATATGAGCTTCTGACTGCTCCCCCCTTCTCTTCTTCTTCTCCTCGCTTCTTCAGGAGTTGAGGCTGGAGCCGGAACTGGTTGGACCGTATACCCCCCTCTAGCAGGCAACCTTGCCCATGCAGGAGCATCCGTAGATTTAACAATTTTCTCTCTGCATCTAGCGGGTATCTCTTCAATCCTTGGTGCAATTAATTTCATTACAACCATCATTAACATGAAACCTCCGACTATTTCCCAATATCAAACCCCTTTATTCGTATGAGCTGTCCTAATTACAGCCGTACTTCTTCTTCTCTCATTACCTGTACTTGCTGCTGGTATTACAATACTTTTAACTGACCGAAATTTAAATACCACCTTCTTCGACCCAGCCGGAGGGGGAGACCCAATTTTGTATCAACATTTATTC
>BAH8230_Acanthurus_bahianus
CCTTTATTTAGTATTCGGTGCTTGAGCTGGGATAGTAGGAACGGCTTTAAGTCTTCTAATCCGAGCAGAATTAAGTCAACCAGGCGCCCTCCTAGGGGATGACCAGATTTATAATGTAATTGTTACAGCACATGCATTCGTAATAATTTTCTTTATAGTAATACCAATCATGATTGGTGGATTTGGAAATTGATTAATTCCACTAATGATTGGAGCCCCTGACATAGCATTTCCACGAATGAATAATATGAGCTTTTGACTCTTGCCGCCATCCTTCCTACTTCTACTTGCATCCTCTGCAGTAGAGTCTGGTGCTGGTACAGGATGAACAGTTTATCCCCCTTTAGCTGGTAATCTGGCACACGCAGGAGCATCTGTAGACCTGACTATTTTTTCCCTTCACCTTGCAGGTATTTCCTCAATTCTTGGAGCTATTAATTTTATTACAACAATTATTAATATGAAACCCCCCGCTACTTCCCAATATCAAACCCCTCTATTTGTATGAGCAGTATTAATTACTGCTGTTTTACTTCTTCTCTCACTTCCTGTCCTTGCTGCTGGTATTACAATACTACTCACAGACCGAAATTTAAACACTACCTTCTTTGATCCGGCAGGCGGAGGAGATCCTATTCTGTATCAGCACTTATTC
>BAH8231_Sparisoma_aurofrenatum
CCTCTACCTTGTATTTGGTGCCTGAGCTGGAATAGTAGGCACTGCTTTAAGCCTTCTTATCCGAGCTGAACTCAGCCAACCCGGGGCCCTTCTCGGAGACGACCAAATTTATAACGTAATTGTTACCGCTCACGCGTTCGTAATAATCTTTTTTATGGTAATACCGATCATGATTGGAGGCTTTGGAAACTGACTTATTCCGCTCATGATTGGGGCGCCCGACATGGCGTTCCCTCGAATAAATAATATGAGCTTTTGACTTCTTCCGCCTTCTTTCCTTCTACTGCTCGCCTCTTCTGGCGTTGAAGCAGGCGCAGGGACAGGGTGAACTGTCTATCCCCCACTAGCAGGTAACCTTGCTCACGCAGGGGCCTCCGTAGACCTAACAATTTTCTCCCTCCACCTCGCAGGGATCTCCTCTATTCTAGGGGCTATTAACTTCATCACAACTATTATTAATATGAAACCCCCTGCTATCTCCCAGTACCAAACACCTTTATTTGTGTGAGCTGTCCTAATTACAGCTGTCCTCCTTCTACTATCCCTGCCAGTTCTCGCTGCAGGAATTACGATGCTCCTTACCGACCGAAATCTTAATACTACATTCTTTGACCCGGCAGGAGGTGGAGATCCAATCCTTTACCAACACTTGTTT
>BAH8233_Carangidae
NNNNNNNNNNNNNNNNGGTGCCTGAGCCGGAATAGTAGGAACAGCTTTAAGCTTACTTATCCGAGCAGAACTTAGCCAACCTGGTGCCCTTCTAGGGGACGACCAGATTTATAACGTAATTGTTACGGCCCATGCGTTCGTAATAATTTTCTTTATAGTAATGCCAATCATGATCGGAGGCTTTGGAAACTGGCTTATCCCTTTAATGATTGGGGCTCCTGATATAGCTTTCCCCCGAATAAATAACATGAGCTTCTGACTCCTTCCTCCCTCTTTCCTCCTACTTTTAGCCTCTTCAGGAGTAGAAGCCGGAGCTGGAACCGGCTGAACTGTATATCCCCCGTTAGCCGGTAACCTTGCCCATGCTGGAGCATCAGTAGACTTAACCATCTTTTCACTGCATCTAGCAGGGGTTTCATCAATTCTAGGGGCTATTAATTTTATTACCACCATTATTAACATGAAACCACCCGCAGTTTCAATGTACCAAATTCCACTGTTTGTTTGAGCCGTATTAATTACAGCCGTCCTTCTCCTTCTTTCCCTTCCAGTATTAGCTGCTGGTATTACAATACTTCTTACAGATCGAAATTTAAATACTGCTTTCTTTGACCCAGCAGGAGGTGGGGACCCTATCCTTTACCAACACTTATTC
>BAH8234_Gillellus_greyae
CCTTTACTTAATTTTCGGTGCCTGGGCTGGAATAGTAGGGACTGCATTAAGTCTCCTAATTCGAGCTGAACTAAGCCAACCTGGCGCCCTTCTAGGGGATGATCAGATCTACAATGTTATCGTAACCGCGCATGCATTCGTTATAATCTTCTTTATAGTAATACCCATTATGATTGGGGGCTTTGGGAATTGATTAATTCCCCTTATGATCGGTGCACCAGACATGGCCTTCCCCCGAATAAACAATATGAGCTTTTGGCTACTGCCCCCTTCCTTCCTCCTTCTCCTCGCCTCCTCAGGTGTCGAAGCCGGCGCCGGTACTGGCTGAACCGTTTACCCGCCCCTCTCAGGTAACTTAGCCCACGCTGGGGCATCCGTCGACCTAACCATTTTCTCCCTTCACTTAGCAGGAATTTCTTCTATCTTAGGCGCCATCAATTTTATTACCACCATTATCAACATGAAACCCCCAGCCATCTCACAATACCAAACACCTTTATTTGTCTGAGCCGTTCTCATTACCGCCGTCCTACTTCTTCTGTCGCTTCCAGTCCTAGCCGCTGGAATCACCATACTTTTAACTGACCGAAACTTAAACACAACCTTCTTCGATCCTGCCGGAGGGGGCGACCCAATCCTTTATCAACATCTATTC
>BAH8235_Malacoctenus
NNNNNNNNNNNNNNNNNNNNNNNNNNNCKGRATAGTAGGGACTGCCCTAAGTCTATTAATTCGGGCGGAACTTAGCCAACCTGGGGCCCTCCTAGGAGATGATCAAATTTATAACGTAATCGTTACTGCTCACGCCTTCGTAATAATCTTCTTTATAGTAATACCAATCATGATTGGGGGGTTTGGCAACTGACTCATTCCCCTGATGATCGGAGCCCCAGACATGGCCTTCCCCCGAATAAATAATATGAGCTTCTGGCTCCTACCACCTTCTTTCCTCCTTCTCTTAGCCTCATCTGGCATCGAAGCCGGGGCTGGGACCGGATGGACAGTTTATCCCCCTCTCTCAGGCAATCTTGCCCATGCTGGTGCTTCAGTAGACTTAACGATCTTCTCTCTTCACCTGGCTGGTATTTCATCTATTTTAGGAGCAATTAATTTTATTACTACAATTATCAACATGAAACCTCCAGCAATTTCCCAATACCAAACGCCCCTCTTCGTATGAGCCGTTCTGATTACAGCTGTTCTCCTTCTACTATCCCTCCCTGTACTCGCTGCCGGCATTACTATGCTTCTTACAGATCGAAATCTTAATACTACCTTCTTCGACCCTGCAGGAGGTGGTGACCCAATTCTATATCAACATCTTTTC
>BAH8236_Malacoctenus
CCTTTATTTAATCTTTGGTGCCTGAGCTGGAATAGTAGGGACTGCCCTAAGTCTATTAATTCGGGCGGAACTTAGCCAACCTGGGGCCCTCCTAGGAGATGATCAAATTTATAACGTAATCGTTACTGCTCACGCCTTCGTAATAATCTTCTTTATAGTAATACCAATCATGATTGGAGGATTTGGCAACTGACTCATTCCCCTGATGATCGGAGCCCCAGACATGGCCTTCCCCCGAATAAATAATATGAGCTTCTGGCTCCTACCACCTTCTTTCCTCCTTCTCTTAGCCTCATCTGGCATCGAAGCCGGGGCTGGGACCGGATGGACAGTTTATCCCCCTCTCTCAGGCAATCTTGCCCATGCTGGTGCTTCAGTAGACTTAACGATCTTCTCACTTCACCTGGCTGGTATTTCATCTATTTTAGGGGCAATTAATTTTATTACTACAATTATCAACATGAAACCTCCAGCAATTTCCCAATACCAAACGCCCCTCTTCGTATGAGCCGTTCTGATTACAGCTGTTCTCCTTCTACTATCCCTCCCTGTACTCGCTGCCGGCATTACTATGCTTCTTACAGATCGAAATCTTAATACTACCTTCTTCGACCCTGCAGGAGGTGGTGACCCAATTCTATATCAACATCTTTTC
>BAH8237_Ginsburgellus_novemlineatus
CCTATACCTGATTTTTGGTGCATGAGCTGGCATGGTGGGCACAGCCCTCAGCCTTCTTATTCGGGCTGAACTGAGCCAACCAGGCGCCCTCCTAGGTGACGACCAGATTTACAATGTAATTGTAACTGCCCACGCCTTTGTAATAATCTTTTTTATGGTCATACCAATTATAATCGGAGGGTTTGGCAACTGACTTATTCCGCTAATGGTTGGAGCACCTGACATAGCATTTCCGCGCATAAACAATATGAGCTTTTGACTTCTGCCGCCATCATTCCTCCTACTACTCGCCTCTTCAGGGGTCGAAGCCGGGGCAGGCACTGGGTGGACTGTCTACCCCCCACTTGCAGGCAACCTCGCCCACGCCGGAGCCTCTGTTGATCTAACCATCTTTTCCCTCCACCTCGCAGGAATTTCGTCGATTCTAGGGGCAATTAACTTTATTACTACCATCATTAACATGAAACCCCCTGCAGTCTCCCAATATCAAACGCCCTTATTTGTGTGAGCCGTTCTGATTACAGCGGTCCTCTTACTCCTGTCACTTCCTGTGCTAGCCGCTGGCATCACCATGCTTCTTACAGACCGAAACCTAAACACCACATTCTTCGACCCAGCCGGAGGTGGAGACCCAATCCTTTACCAACACCTGTTT
>BAH8238_Elacatinus
NNNNNNNNNNNNNNNNNNNNNNNNNNNNNNNATAGTCGGCACAGCACTCAGCCTCCTTATTCGGGCCGAGTTGAGCCAACCAGGGGCCTTGCTTGGGGACGATCAAATGTATAATGTGATTGTTACAGCTCACGCCTTTGTAATAATCTTTTTTATAGTAATACCAATTATGATTGGAGGATTTGGCAACTGACTAATCCCCCTAATGATTGGGGCTCCCGACATAGCATTCCCCCGGATAAATAATATGAGCTTCTGACTTTTACCCCCATCCTTCCTTTTGCTTCTTGCTTCTTCAGGAGTTGAATCTGGAGCAGGCACAGGCTGAACAGTCTACCCCCCACTTTCAAGTAACTTAGCTCACTCAGGAGCATCCGTCGATTTAACTATCTTTTCACTTCACCTAGCAGGAATCTCCTCTATTCTGGGAGCAATTAATTTCATTACCACTATCATTAATATAAAACCTCTGGGAACCACACAGTACCAGACTCCCCTATTTGTGTGAGCCGTCCTAATTACAGCAGTTCTCCTGCTCCTGTCACTTCCTGTACTGGCTGCTGGGATTACTATACTTCTTACTGACCGAAATTTAAATACTTCGTTCTTTGATCCTGCCGGCGGAGGGGATCCAATTCTCTATCAACATCTCTTC
>BAH8239_Elacatinus
NNNNNNNNNNNNNNNNNNNNNNTGAGCCGGTATAGTCGGCACAGCACTCAGCCTCCTTATTCGGGCCGAGTTGAGCCAACCAGGGGCCTTGCTTGGGGACGATCAAATGTATAATGTGATTGTTACAGCTCACGCCTTTGTAATAATCTTTTTTATAGTAATACCAATTATGATTGGAGGATTTGGCAACTGACTAATCCCCCTAATGATTGGGGCTCCCGACATAGCATTCCCCCGGATAAATAATATGAGCTTCTGACTTTTACCCCCATCCTTCCTTTTGCTTCTTGCTTCTTCAGGAGTTGAATCTGGAGCAGGCACAGGCTGAACAGTCTACCCCCCACTTTCAAGTAACTTAGCTCACTCAGGAGCATCCGTCGATTTAACTATCTTTTCACTTCACCTAGCAGGAATCTCCTCTATTCTGGGAGCAATTAATTTCATTACCACTATCATTAATATAAAACCTCTGGGAACCACACAGTACCAGACTCCCCTATTTGTGTGAGCCGTCCTAATTACAGCAGTTCTCCTGCTCCTGTCACTTCCTGTACTGGCTGCTGGGATTACTATACTTCTTACTGACCGAAATTTAAATACTTCGTTCTTTGATCCTGCCGGCGGAGGGGATCCAATTCTCTATCAACATCTCTTC
>BAH8240_Sargocentron_vexillarium
CCTTTATTTAGTATTTGGTGCTTGAGCTGGAATAGTTGGTACAGCCCTTAGCCTTCTTATTCGAGCTGAACTGAGCCAACCCGGAGCTCTCCTGGGAGACGACCAGATTTATAATGTCATTGTTACGGCACACGCATTTGTAATAATTTTCTTTATAGTAATGCCAATTATGATTGGAGGCTTTGGAAACTGACTAATTCCTCTAATAATTGGAGCCCCTGATATAGCATTCCCCCGAATAAATAACATAAGCTTCTGACTACTCCCTCCCTCATTCCTGCTTCTTCTAGCCTCCTCAGGAGTAGAGGCTGGTGCTGGGACAGGATGAACAGTATACCCACCCCTTGCAGGTAACTTAGCACACGCAGGGGCTTCTGTAGACCTAACTATCTTTTCACTCCACCTAGCAGGTATTTCCTCAATTCTAGGGGCAATCAACTTTATTACAACCATTATTAACATAAAACCCCCTGCTATTTCTCAGTATCAAACACCCCTGTTTGTGTGGGCCGTCCTAATTACAGCTGTCCTTCTTCTCCTATCCCTACCTGTTTTAGCAGCAGGTATTACCATGCTACTAACAGATCGGAATCTGAATACAACATTCTTCGACCCAGCAGGCGGTGGAGACCCAATCCTTTATCAACACCTGTTC
>BAH8242_Paraclinus
NNNNNNNNNNNNNNNNNNNNNNNNNNNNNNNNNNNNNGGGACTGCTTTAAGTCTCCTTATCCGGGCCGAACTCAGCCAACCCGGGGCTCTTCTTGGGGACGATCAGATTTATAATGTAATCGTTACCGCCCACGCCTTCGTGATAATTTTCTTTATAGTAATACCAATTATGATCGGAGGGTTTGGCAACTGACTTATCCCCCTAATGATCGGGGCCCCAGATATGGCCTTCCCTCGAATGAACAATATGAGTTTTTGACTTCTTCCCCCTTCTTTTCTCCTCCTCCTCGCCTCTTCAGGGGTTGAAGCTGGGGCAGGGACCGGTTGAACCGTCTACCCCCCGCTTTCAGGAAACCTTGCCCACGCTGGCGCTTCGGTAGACCTAACAATTTTCTCCCTCCACTTGGCAGGAATTTCTTCTATTCTTGGTGCAATTAATTTTATTACAACTATCATTAATATGAAGCCCCCTSCCATCTCGCAATATCAAACACCGCTGTTTGTGTGGGCCGTCCTAATTACAGCCGTTCTACTTCTCCTCTCGCTCCCCGTTCTTGCTGCCGGAATTACAATACTTCTGACAGATCGAAACCTTAATACANNNNNNNNNNNNNNNNNNNNNNNNNNNNNNNNNNNNNNNNNNNNNNNNNNNNNN
>BAH8243_Paraclinus
NNNNNNNNNNNNNNNNNNNNNNNGAGCCGGTATAGTCGGGACTGCTTTAAGTCTCCTTATCCGGGCCGAACTCAGCCAACCCGGGGCTCTTCTTGGGGACGATCAGATTTATAATGTAATCGTTACCGCCCACGCCTTCGTGATAATTTTCTTTATAGTAATACCAATTATGATCGGAGGGTTTGGCAACTGACTTATCCCCCTAATGATCGGGGCCCCAGATATGGCCTTCCCTCGAATGAACAATATGAGTTTTTGACTTCTTCCCCCTTCTTTTCTCCTCCTCCTCGCCTCTTCAGGGGTTGAAGCTGGGGCAGGGACCGGTTGAACCGTCTACCCCCCGCTTTCAGGAAACCTTGCCCACGCTGGCGCTTCGGTAGACCTAACAATTTTCTCCCTCCACTTGGCAGGAATTTCTTCTATTCTTGGTGCAATTAATTTTATTACAACTATCATTAATATGAAGCCCCCTGCCATCTCGCAATATCAAACACCGCTGTTTGTGTGGGCCGTCCTAATTACAGCCGTTCTACTTCTCCTCTCGCTCCCCGTTCTCGCTGCCGGAATTACAATACTTCTGACAGATCGAAACCTTAATACAACCTTCTTCGACCCTGCCGGGGGAGGGGACCCCATCCTTTATCAACATCTATTC
>BAH8244_Acanthemblemaria_chaplini
NNNNNNNNNNNNNNNNNNNNNNNNNNNNGGGATAGTGGGAACTGCCCTTAGCCTCCTTATTCGAGCTGAACTAAGCCAGCCTGGTGCTCTACTCGGCGACGATCAGATCTATAACGTTATCGTTACAGCACACGCTTTTGTAATAATCTTCTTTATAGTGATACCCATTTTGATCGGCGGGTTCGGAAATTGACTAATCCCTCTAATGATCGGAGCCCCTGACATAGCCTTCCCTCGAATGAATAATATAAGCTTTTGACTTCTGCCCCCCTCATTCCTCCTTCTCCTTGCTTCTTCTGGCGTTGAAGCCGGCGCCGGCACTGGTTGGACCGTTTACCCCCCGCTATCGGGCAATTTAGCTCACGCAGGGGCCTCCGTGGACCTTACCATTTTCTCACTCCATTTAGCAGGAGTTTCCTCTATCCTGGGGGCTATCAACTTTATTACAACCATCATCAACATGAAGCCTCCTGCTGTCTCCCAGTACCAAACCCCCTTGTTTGTCTGATCTGTTTTAATTACAGCCGTTCTTTTACTCCTTTCTCTCCCCGTTTTAGCTGCCGGGATCACAATGCTGCTCACAGACCGTAACCTCAACACAACCTTCTTCGACCCTGCCGGGGGAGGAGATCCCATTCTTTACCAACATCTTTTC
>BAH8245_Labrisomus
CCTTTACCTAATCTTCGGTGCTTGAGCTGGAATAGTAGGAACCGCCCTGAGTTTACTAATTCGGGCAGAATTAAGCCAGCCAGGATCCCTTCTTGGAGACGACCAGATTTACAATGTAATCGTTACAGCACATGCCTTCGTAATGATTTTCTTTATAGTAATACCGATTATGATTGGAGGTTTTGGCAACTGACTAATTCCTTTAATAATTGGGGCCCCTGACATGGCCTTTCCCCGAATGAACAACATGAGCTTCTGACTCTTACCCCCCTCATTCCTCTTACTGCTAGCTTCCTCCGGAGTAGAAGCAGGAGCAGGAACTGGGTGGACCGTTTATCCCCCCTTATCCGGAAACTTAGCCCATGCTGGAGCTTCCGTCGACCTAACTATTTTCTCTCTACACCTGGCTGGGGTCTCTTCCATCCTAGGGGCTATTAACTTCATTACAACTATTATTAATATGAAACCCCCAGCCACTACTCAATACCAAACACCTTTATTTGTTTGAGCTGTACTTATTACAGCCGTCCTGCTCCTTCTCTCTTTACCCGTTCTTGCAGCTGGCATTACAATGCTACTAACAGACCGAAACTTAAATACGACTTTCTTCGACCCTGCTGGAGGTGGGGATCCTATCCTTTATCAACACCTCTTC
>BAH8246_Malacoctenus
NNNNNNNNNNNNNNNNNNNNNNNNNNNCKGRATAGTAGGGACTGCCCTAAGTCTATTAATTCGGGCGGAACTTAGCCAACCTGGGGCCCTCCTAGGAGATGATCAAATTTATAACGTAATCGTTACTGCTCACGCCTTCGTAATAATCTTCTTTATAGTAATACCAATCATGATTGGAGGGTTTGGCAACTGACTCATTCCCCTGATGATCGGAGCCCCAGACATGGCCTTCCCCCGAATAAATAATATGAGCTTCTGGCTCCTACCACCTTCTTTCCTCCTTCTCTTAGCCTCATCTGGCATCGAAGCCGGGGCTGGGACCGGATGGACAGTTTATCCCCCTCTCTCAGGCAATCTTGCCCATGCTGGTGCTTCAGTAGACTTAACGATCTTCTCACTTCACCTGGCTGGTATTTCATCTATTTTAGGGGCAATTAATTTTATTACTACAATTATCAACATGAAACCTCCAGCAATTTCCCAATACCAAACGCCCCTCTTCGTGTGAGCCGTTCTGATTACAGCTGTTCTCCTTCTACTATCCCTCCCTGTACTCGCTGCCGGCATTACTATGCTTCTTACAGATCGAAATCTTAATACTACCTTCTTCGACCCTGCAGGAGGTGGTGACCCAATTCTATATCAACATCTTTTC
>BAH8247_Labrisomus
NNNNNNNNNNNNNNNNGGTGCCTGAGCCGGAATGATCGGGACTGCTTTAAGTCTTCTAATTCGGGCCGAACTAAGCCAACCAGGGGCGCTTCTGGGCGACGACCAAATTTATAATGTAATCGTCACCGCACACGCCTTTGTAATAATCTTCTTTATAGTGATACCAATTATGATCGGTGGCTTTGGCAACTGACTCATCCCCCTAATGATCGGAGCCCCTGACATGGCATTCCCCCGAATGAACAACATGAGCTTCTGACTTCTTCCCCCCTCATTCCTTCTTCTGCTTGCCTCTTCAGGGGTTGAAGCGGGAGCCGGAACGGGATGAACTGTATACCCACCCCTTTCCGGGAACTTAGCCCACGCGGGAGCTTCCGTAGACCTAACTATCTTCTCCCTTCACCTAGCCGGTGTCTCTTCTATTCTGGGGGCTATTAATTTTATTACCACAATTATTAACATGAAACCTCCAGCTATCTCTCAGTATCAAACCCCCCTATTCGTTTGAGCCGTATTAATTACAGCCGTCCTGCTTCTCCTTTCTCTTCCTGTCCTAGCAGCTGGAATTACAATGCTACTTACCGATCGGAACCTAAACACAACCTTCTTTGACCCTGCCGGAGGTGGTGACCCCATTCTTTACCAACACCTCTTC
>BAH8248_Stegastes_adustus
CCTTTATCTAGTATTTGGTGCCTGAGCCGGAATAGTAGGAACAGCTCTAAGTCTCCTCATTCGGGCAGAACTAAGCCAACCCGGCGCTCTCCTTGGAGACGACCAAATTTATAATGTAATTGTTACGGCACACGCCTTTGTAATAATCTTCTTTATAGTAATACCAATCATGATTGGAGGCTTCGGAAACTGACTTATTCCCCTAATGATCGGGGCCCCCGACATGGCCTTTCCCCGAATAAACAATATAAGCTTCTGACTTCTCCCCCCTTCCTTTCTTCTTCTGCTTGCCTCTTCAGGTGTAGAAGCAGGTGCAGGAACAGGATGAACAGTCTACCCTCCACTATCTGGCAACCTAGCTCATGCAGGGGCCTCCGTTGACCTAACCATTTTCTCCCTTCATCTAGCAGGAATTTCATCGATCCTAGGAGCAATCAACTTTATCACTACTATTATTAACATGAAGCCCCCTTCTATCTCTCAATACCAAACCCCTCTCTTTGTATGAGCAGTTCTAATCACCGCCGTACTACTACTCCTCTCCCTTCCCGTCTTAGCTGCCGGTATTACTATGCTCCTAACGGACCGAAACCTTAATACTACTTTCTTTGACCCTGCAGGAGGAGGAGACCCAATCCTTTACCAACACCTTTTC
>BAH8249_Stegastes_adustus
CCTTTATCTAGTATTTGGTGCCTGAGCCGGAATAGTAGGAACAGCTCTAAGTCTCCTCATTCGGGCAGAACTAAGCCAACCCGGCGCTCTCCTTGGAGACGACCAAATTTATAATGTAATTGTTACGGCACACGCCTTTGTAATAATCTTCTTTATAGTAATACCAATCATGATTGGAGGCTTCGGAAACTGACTTATTCCCCTAATGATCGGGGCCCCCGACATGGCCTTTCCCCGAATAAACAATATAAGCTTCTGACTTCTCCCCCCTTCCTTTCTTCTTCTGCTTGCCTCTTCAGGTGTAGAAGCAGGTGCAGGAACAGGATGAACAGTCTACCCTCCACTATCTGGCAACCTAGCTCATGCAGGGGCCTCCGTTGACCTAACCATTTTCTCCCTTCATCTAGCAGGAATTTCATCGATCCTAGGAGCAATCAACTTTATCACTACTATTATTAACATGAAGCCCCCTTCTATCTCTCAATACCAAACCCCTCTCTTTGTATGAGCAGTTCTAATCACCGCCGTACTACTACTCCTCTCCCTTCCCGTCTTAGCTGCCGGTATTACTATGCTCCTAACGGACCGAAACCTTAATACTACTTTCTTTGACCCTGCAGGAGGAGGAGACCCAATCCTTTACCAACACCTTTTC
>BAH8252_Holocanthus_ciliaris
NNNNNNNNNNNNNNNNNNNNNNNNNNNNGGAATAGTGGGGACAGCTTTAAGCCTACTAATTCGAGCAGAATTAAATCAACCAGGCAGCCTCCTTGGGGACGACCAAATCTACAATGTTATCGTCACAGCACATGCATTTGTAATAATTTTTTTTATGGTCATACCCGCTATAATTGGGGGGTTCGGAAACTGGCTAATTCCCCTAATAATTGGGGCCCCCGATATGGCATTCCCCCGAATGAACAACATAAGCTTTTGACTCCTTCCCCCCTCCCTTCTCCTTCTCCTAGCATCCGCCGGAGTTGAGGCCGGAGCCGGGACTGGATGAACAGTATATCCTCCCCTAGCCGGCAATCTAGCGCATGCAGGTGCATCAGTAGATTTAACCATCTTCTCTCTCCATTTAGCTGGGGTTTCCTCAATTCTAGGGGCTATTAACTTTATCACAACCATCATCAACATGAAACCTCCCGCCATCTCGCAGTATCAGACACCCCTATTTGTCTGAGCAGTATTAATTACTGCAGTACTGCTACTTCTTTCCCTTCCAGTCCTTGCTGCGGGTATCACAATACTCTTAACAGACCGAAACCTGAACACTACCTTCTTTGACCCCGCAGGAGGAGGGGATCCGATTCTCTACCAGCACTTATTC
>BAH8253_Lachnolaimus_maximus
CCTTTATCTAGTATTTGGTGCCTGAGCCGGAATAGTGGGCACAGCCTTGAGCCTTCTCATTCGAGCAGAACTAAGCCAACCAGGCGCCCTTCTAGGGGACGACCAGATTTATAACGTCATTGTTACGGCGCATGCATTTGTAATAATTTTCTTTATAGTAATGCCAATTATGATTGGAGGGTTTGGAAACTGACTTATCCCACTAATAATTGGAGCCCCTGACATGGCTTTCCCCCGAATAAACAACATAAGCTTTTGACTCCTCCCACCTTCATTTCTTCTCCTCTTGGCATCCTCAGGGGTAGAAGCCGGGGCTGGCACCGGATGAACAGTTTACCCCCCGTTAGCAGGCAATTTAGCCCATGCAGGGGCCTCTGTTGATCTAACCATCTTTTCTCTGCATCTAGCAGGCATTTCTTCAATTCTTGGAGCAATTAATTTTATTACAACCATTATTAATATGAAACCCCCCGCCATCTCCCAATATCAGACCCCGCTGTTTGTTTGGGCAGTTCTAATTACAGCAGTGCTCCTGCTCCTGTCCCTTCCTGTCCTTGCTGCTGGAATTACAATGCTCTTAACAGACCGAAACCTAAACACCACCTTCTTTGACCCCGCAGGAGGGGGAGACCCAATTCTATATCAACACCTCTTC
>BAH8254_Mulloidichthys_martinicus
NNNNNNNNNNNNNNNNNNNNNNNNNNCCGGANTGGTAGGAACGGCTTTAAGCCTTCTTATTCGTGCCGAGCTTAGTCAACCCGGCGCTCTCCTAGGCGACGATCAGATCTACAACGTAATTGTTACAGCACACGCCTTTGTAATAATTTTCTTTATGGTCATGCCAATCATGATTGGCGGGTTCGGTAACTGACTGATCCCTCTTATGATTGGAGCCCCAGATATGGCCTTCCCACGAATGAACAACATGAGCTTCTGACTCCTTCCCCCTTCTTTCCTACTCCTACTCGCCTCTTCAGGTGTTGAAGCCGGGGCTGGAACTGGATGAACCGTTTATCCCCCTCTAGCAGGCAATCTGGCCCACGCCGGAGCCTCAGTAGACCTAACCATCTTCTCCCTCCACCTAGCGGGGATCTCTTCTATTCTAGGGGCCATTAATTTTATTACCACAATTATTAATATGAAACCCCCAGCAATTTCGCAGTACCAGACACCTCTATTTGTCTGAGCCGTCCTAATTACAGCTGTCCTTCTTCTTCTGTCGCTCCCTGTCCTTGCTGCCGGCATCACAATGCTACTCACAGACCGAAACTTAAATACAACCTTCTTCGACCCAGCAGGCGGAGGTGACCCAATCCTTTACCAACACCTGTTC
>BAH8255_Heteropriacanthus_cruentatus
NNNNNNNNNNNNNNNNNNNNNNNNNNNAGGCATAATTGGCACTGCTTTAAGCCTCTTAATCCGTGCCGAACTCAGCCAGCCCGGCTCTCTCCTGGGGGACGACCAGATTTATAACGTTATTGTTACAGCACACGCGTTCGTAATAATTTTCTTTATAGTAATGCCCATCATAATTGGAGGATTTGGAAATTGACTTATTCCCCTAATAATTGGCGCTCCTGATATAGCATTCCCACGAATAAATAATATGAGCTTCTGACTTCTTCCTCCGTCTTTTTTACTTCTACTAACATCTTCAGCGCTAGAAGGAGGGGCGGGGACCGGATGAACTGTTTATCCACCACTAGCTGGGAATCTTGCCCATGCTGGGGCGTCTGTTGACTTTGCAATTTTTTCCCTGCATTTAGCCGGGATTTCCTCTATCTTAGGTGCTATTAATTTTATCACAACTATCATTAATATAAAACCCCCCGCTATTTCACAGTATCAGACTCCCCTGTTTGTTTGGGCAGTATTAATTACAGCCGTTCTTCTACTTCTCTCCCTGCCGGTATTAGCTGCAGGAATCACAATACTTCTCACTGACCGAAATCTAAACACCACTTTCTTTGACCCTGCAGGAGGTGGCGACCCAATTTTATATCAGCACTTATTT
>BAH8256_Acanthurus_coeruleus
CCTTTATTTAGTTTTTGGTGCTTGAGCTGGGATAGTAGGAACGGCCCTAAGCCTCCTAATCCGGGCAGAATTAAGCCAACCAGGCGCCCTCCTCGGAGATGATCAAATTTATAATGTAATTGTTACAGCACACGCATTCGTAATAATTTTCTTTATAGTAATACCAATTATGATTGGTGGGTTCGGAAATTGATTAATTCCACTAATGATTGGAGCCCCTGACATAGCATTCCCACGAATAAATAACATAAGCTTTTGACTTTTACCACCATCTTTCCTGCTTCTACTTGCATCCTCTGCAGTAGAATCTGGTGCAGGCACAGGATGGACAGTATACCCCCCTCTAGCCGGTAATCTTGCACATGCAGGAGCATCCGTAGATCTCACTATTTTCTCCCTCCACCTAGCAGGGATTTCTTCAATTCTTGGAGCTATTAATTTTATTACAACAATTATTAATATGAAACCTCCTGCTATTTCCCAATATCAAACCCCCCTGTTTGTATGAGCAGTACTAATTACCGCCGTTCTACTCCTTCTCTCACTACCTGTTCTCGCTGCTGGAATTACAATACTACTCACAGATCGAAACCTGAATACCACTTTCTTNGACCCAGCANNNNNNNNNNNNNNNNNNNNNNNNNNNNNNNNNNNN
>BAH8257_Microspathodon_chrysurus
NNNNNNNNNNNNNNNNNNNNNTTGAGCCGGANTGGTAGGGACAGCCCTAAGCCTTCTCATTCGGGCGGAACTAAGCCAACCAGGCGCTCTCCTCGGAGACGACCAAATTTACAATGTTATTGTTACCGCACACGCCTTTGTAATAATTTTCTTTATAGTAATACCAATTATGATTGGTGGCTTTGGAAACTGACTCATCCCCCTTATGATTGGAGCCCCCGACATGGCATTCCCCCGAATGAATAATATGAGCTTTTGACTCCTTCCCCCTTCATTCCTCCTTCTACTTGCCTCCTCCGGTGTCGAAGCAGGTGCGGGGACAGGATGAACCGTCTATCCTCCACTATCCGGTAACCTGGCCCACGCAGGAGCCTCTGTAGACCTAACCATCTTTTCTCTCCACCTAGCAGGTATCTCCTCTATCCTGGGAGCAATTAATTTTATTACCACAATTATTAACATGAAACCACCTGCCATCTCTCAATACCAAACCCCTCTCTTCGTATGGGCCGTACTTATTACTGCCGTCCTACTACTTTTATCTCTCCCTGTACTAGCTGCAGGAATTACCATGCTCCTGACCGATCGAAATCTAAACACCACCTTCTTCGACCCTGCAGGAGGAGGTGACCCTATTCTATACCAGCACTTATTC
>BAH8258_Chaetodon_capistratus
TCTCTATCTAGTATTCGGTGCTTGAGCTGGGATAGTAGGCACCGCCTTAAGTCTGCTCATCCGAGCAGAGCTCAGCCAGCCAGGCACCCTCCTAGGCGACGATCAGATTTATAATGTAATCGTTACGGCACATGCGTTCGTAATGATTTTCTTTATAGTAATACCAATTATGATTGGGGGATTTGGGAATTGACTAATTCCCTTAATGATTGGGGCTCCGGACATGGCCTTCCCTCGAATGAATAACATAAGCTTTTGACTCCTCCCTCCATCCTTTTTCCTGCTTCTTGCCTCTTCTGGCGTAGAGTCCGGGGCCGGCACTGGATGAACAGTTTATCCTCCACTAGCCGGTAATCTAGCCCATGCCGGAGCATCCGTTGATCTAACTATCTTCTCCCTTCACCTTGCAGGGATCTCCTCCATTCTTGGGGCTATCAATTTTATTACAACAATCCTCAACATGAAACCCCCTGCTATGTCCCAGTATCAAACTCCCCTTTTCGTCTGATCTGTTCTAATTACAGCCGTTTTACTTCTCTTGTCCCTCCCCGTTCTTGCAGCCGGAATTACAATGCTTCTTACAGACCGAAACCTTAATACAACCTTCTTTGACCCTGCAGGGGGCGGCGACCCCNNNNNNNNNNNNNNNNNNNNN
>BAH8259_Serranus_tabacarius
CCTCTATTTAGTATTTGGTGCTTGAGCTGGTATAGTGGGAACAGCCCTAAGTCTTCTAATTCGAGCTGAATTAAGTCAACCTGGGGCTCTTCTTGGAGACGACCAGATTTATAATGTCATTGTTACAGCCCATGCCTTTGTAATAATTTTCTTCATAGTAATGCCAATTATGATTGGGGGGTTTGGAAACTGACTTATCCCACTAATGATCGGAGCTCCTGACATAGCATTCCCTCGAATGAACAACATGAGCTTCTGACTTCTGCCTCCTTCATTTCTTCTCCTCTTAGCTTCTTCAGGTGTAGAAGCAGGAGCCGGAACAGGATGAACAGTCTACCCGCCACTTGCTGGAAACCTAGCTCATGCAGGGGCTTCCGTGGACTTAACGATCTTCTCTCTTCATTTAGCGGGTATCTCATCTATTCTAGGGGCTATTAATTTTATTACTACAATTATTAATATGAAACCTCCAGCTATCTCACAGTATCAAACACCTTTATTTGTCTGAGCAGTTTTAATTACTGCCGTCCTTCTTCTCCTCTCTCTTCCAGTCCTTGCTGCCGGGATTACTATGCTTTTAACAGACCGAAACCTTAATACAACTTTCTTTGACCCCGCTGGGGGTGGAGACCCAATTCTCTATCAGCACTTATTC
>BAH8260_Lythrypnus
NNNNNNNNNNNNNNNNNNNNNNNNNNCCGGCATGGTGGGGACAGCCCTAAGCCTCTTAATTCGTGCCGAGCTAAGCCAGCCAGGGTCCCTACTAGGCGATGACCAAATCTATAATGTAATTGTCACCGCCCATGCTTTCGTCATGATTTTTTTCATAGTTATGCCAATTATAATTGGAGGCTTTGGCAATTGACTAGTACCACTAATAATTGGAGCACCAGACATGGCTTTTCCCCGTATAAACAATATTAGTTTCTGGCTTCTTCCACCTTCTTTCCTCCTCCTCTTAGCTTCTTCTGGGGTTGAAGCAGGAGCTGGAACAGGGTGAACCGTATATCCCCCCCTGGCTAGTAACCTGGCCCACGCAGGATCCTCTGTTGATATAACAATTTTTTCCCTGCACCTAGCAGGCATTTCTTCCATCCTTGGGGCAATTAACTTTATTACCACAATTTTTAACATAAAATCCCCATCAAGCTCTCAATACCAGCTACCTCTCTTTGTTTGGGCAGTTTTAATTACAGCAGTACTTCTTCTGCTATCACTACCCGTCCTTGCCGCCGGTATTACAATGCTTTTAACTGACCGCAACCTAAACACAACTTTTTTTGACCCCTCTGGCGGAGGCGACCCAATCCTCTACCAACACCTCTTT
>BAH8261_Lythrypnus
NNNNNNNNNNNNNNNNNNNNNNNNNNNNNNNNNNNNGGGGACAGCCCTAAGCCTCTTAATTCGTGCCGAGCTAAGCCAGCCAGGGTCCCTACTAGGCGATGACCAAATCTATAATGTAATTGTCACCGCCCATGCTTTCGTCATGATTTTTTTCATAGTTATGCCAATTATAATTGGAGGCTTTGGCAATTGACTAGTACCACTAATAATTGGAGCACCAGACATGGCTTTTCCCCGTATAAACAATATTAGTTTCTGGCTTCTTCCACCTTCTTTCCTCCTCCTCTTAGCTTCTTCTGGGGTTGAAGCAGGAGCTGGAACAGGGTGAACCGTATATCCCCCCCTGGCTAGTAACCTGGCCCACGCAGGATCCTCTGTTGATATAACAATTTTTTCCCTGCACCTAGCAGGCATTTCTTCCATCCTTGGGGCAATTAACTTTATTACCACAATTTTTAACATAAAATCCCCATCAAGCTCTCAATACCAGCTACCTCTCTTTGTTTGGGCAGTTTTAATTACAGCAGTACTTCTTCTGCTATCACTACCCGTCCTTGCCGCCGGTATTACAATGCTTTTAACTGACCGCAACCTAAACACAACTTTTTTTGACCCCTCTGGCGGAGGCGACCCAATCCTCTACCAACACCTCTTT
>BAH8265_Albula
CCTTTATTTAGTGTTTGGCGCTTGGGCCGGAATGGTGGGTACGGCTTTGAGTCTTCTAATCCGGGCGGAGTTAAGTCAGCCTGGGGCTTTATTGGGAGATGATCAAATTTACAATGTTATTGTTACAGCACATGCTTTTGTAATGATTTTCTTTATAGTGATGCCCATTTTAATTGGTGGGTTCGGTAACTGGCTTGTTCCTCTTATGATTGGGGCTCCGGATATGGCGTTTCCTCGTATGAATAACATGAGCTTTTGGCTCCTTCCTCCTTCTTTTCTGCTTCTTTTAGCCTCTTCTGGGGTGGAAGCAGGGGCTGGGACGGGATGGACGGTTTATCCTCCTCTTGCTGGTAACTTAGCTCACGCTGGGGCGTCGGTAGACTTAACCATTTTTTCTCTCCATCTCGCAGGTGTCTCTTCAATTCTTGGGGCTATTAATTTCATTACCACAATCATTAATATGAAACCTCCTGCTATTTCCCAGTATCAGACTCCTCTGTTTGTCTGATCCGTCTTAGTTACTGCGGTTCTTCTCCTGTTGTCGTTGCCCGTGTTAGCCGCTGGCATTACAATGCTTCTTACTGACCGTAATCTTAATACTACTTTCTTTGATCCAGCGGGGGGTGGTGATCCCATTCTTTATCAGCATTTATTC
>BAHA8046_Coryphopterus_eidolon
NCTTTATCTAGTATTTGGTGCCTGAGCCGGAATGGTAGGAACTGCGCTAAGTCTGCTCATTCGAGCCGAACTTAGTCAGCCCGGGGCGCTCCTAGGAGACGATCAGATCTACAATGTAATTGTTACTGCCCATGCATTTGTTATAATTTTCTTCATGGTAATGCCGATTATAATCGGCGGCTTTGGAAATTGACTTATCCCATTGATGATCGGAGCCCCTGACATAGCTTTCCCTCGAATGAATAACATAAGCTTTTGACTTCTTCCTCCCTCATTCCTTCTTCTGCTAGCATCATCTGGAGTAGAAGCTGGTGCAGGAACCGGCTGAACAGTATACCCGCCTCTAGCGGGCAACCTGGCCCACGCAGGAGCATCAGTAGACCTTACCATTTTCTCCCTGCACCTGGCTGGTATCTCCTCAATCCTTGGGGCAATCAATTTCATCACTACAATTTTAAATATGAAACCCCCCGCCACCTCCCAATACCAAACACCCCTGTTTGTATGAGCTGTTCTAATTACGGCAGTTCTTCTTCTTTTATCCCTCCCCGTACTAGCTGCAGGGATTACTATGCTACTCACCGATCGAAACCTAAATACTACCTTCTTTGACCCCGCGGGAGGAGGAGATCCTATTCTATACCAACATCTANNN
>BAHA8047_Coryphopterus_eidolon
NNNNNNNNNNNNNNNNNNNNNNNNNNNNNNNNNNNNNGGAACTGCGCTAAGTCTGCTCATTCGAGCCGAACTTAGTCAGCCCGGGGCGCTCCTAGGAGACGATCAGATCTACAATGTAATTGTTACTGCCCATGCATTTGTTATAATTTTCTTCATGGTAATGCCGATTATAATCGGCGGCTTTGGAAATTGACTTATCCCATTGATGATCGGAGCCCCTGACATAGCTTTCCCTCGAATGAATAACATAAGCTTTTGACTTCTTCCTCCCTCATTCCTTCTTCTGCTAGCATCATCTGGAGTAGAAGCTGGTGCAGGAACCGGCTGAACAGTATACCCGCCTCTAGCGGGCAACCTGGCCCACGCAGGAGCATCAGTAGACCTTACCATTTTCTCCCTGCACCTGGCTGGTATCTCCTCAATCCTTGGGGCAATCAATTTCATCACTACAATTTTAAATATGAAACCCCCCGCCACCTCCCAATACCAAACACCCCTGTTTGTATGAGCTGTTCTAATTACGGCAGTTCTTCTTCTTTTATCCCTCCCCGTACTAGCTGCAGGGATTACTATGCTACTCACCGATCGAAACCTAAATACTACCTTCTTTGACCCCGCGGGAGGAGGAGATCCTATTCTATACCAACATCTANNN
>BAHA8048_Coryphopterus
NCTTTATTTAGTTTTTGGTGCCTGAGCCGGAATAGTAGGGACTGCATTAAGCCTTCTTATCCGGGCTGAACTTAGTCAACCGGGGGCCCTCCTCGGAGATGACCAAATTTACAATGTTATTGTAACTGCCCACGCATTTGTTATAATTTTCTTTATAGTAATACCGATTATGATTGGGGGATTTGGAAATTGACTTATCCCACTAATGATCGGGGCCCCTGATATAGCTTTCCCCCGAATAAACAACATAAGCTTTTGACTCCTTCCTCCATCGTTCCTACTTCTTTTAGCATCGTCAGGCGTAGAAGCTGGTGCCGGGACTGGCTGAACCGTGTACCCCCCCCTTGCCGGCAATTTAGCCCATGCAGGAGCATCAGTAGACTTGACCATTTTCTCCCTTCATTTGGCTGGTGTCTCTTCAATTCTAGGGGCAATCAACTTCATTACTACAATTTTAAACATGAAACCTCCTGCCACCTCTCAGTACCAGACGCCCCTGTTCGTTTGGGCTGTCCTAATTACAGCAGTATTACTCCTTCTTTCTCTTCCCGTGTTAGCTGCAGGTATTACCATGCTGCTCACCGACCGAAATCTAAACACAACTTTCTTCGACCCCGCCGGGGGAGGAGATCCTATTCTGTACCAACATCTANNN
>BAHA8049_Coryphopterus
NNNNNNNNNNNNNNNNGGTGCCTGAGCCGGAATAGTAGGGACTGCATTAAGCCTTCTTATCCGGGCTGAACTTAGTCAACCGGGGGCCCTCCTCGGAGATGACCAAATTTACAATGTTATTGTAACTGCCCACGCATTCGTTATAATTTTCTTTATAGTAATACCGATTATGATTGGGGGATTTGGAAATTGACTTATCCCACTAATGATCGGGGCCCCTGATATAGCTTTCCCCCGAATAAACAACATAAGCTTTTGACTCCTTCCTCCATCGTTCCTACTTCTTTTAGCATCGTCAGGCGTAGAAGCTGGTGCCGGGACTGGCTGAACCGTGTACCCCCCCCTTGCCGGCAATTTAGCCCATGCAGGAGCATCAGTAGACTTGACCATTTTCTCCCTTCATTTGGCTGGTGTCTCTTCAATCCTGGGGGCAATCAACTTCATTACTACAATTTTAAACATGAAACCTCCTGCCACCTCTCAGTACCAGACGCCCCTGTTCGTTTGGGCTGTCCTAATTACAGCAGTATTACTCCTTCTTTCTCTTCCCGTGTTAGCTGCAGGTATTACCATACTGCTCACCGACCGAAATCTAAACACAACTTTCTTCGACCCCGCCGGGGGAGGAGATCCTATTCTGTACCAACATCTANNN
>BAHA8065_Apogon_townsendi
NCTCTATCTAGTATTCGGTGCCTGAGCCGGAATGGTTGGGACGGCCCTTAGTCTACTCATTCGAGCAGAACTGAGCCAGCCCGGCGCCCTTCTTGGCGACGACCAAATCTACAATGTAATTGTTACGGCACATGCATTCGTAATGATTTTCTTTATAGTAATGCCAATCATGATTGGAGGCTTTGGAAACTGACTTATTCCCCTTATGATTGGGGCCCCTGACATAGCATTCCCCCGAATAAATAATATGAGCTTTTGACTCCTACCTCCCTCATTTATTCTCCTACTTGCCTCCTCTGGAGTAGAAGCGGGGGCCGGAACGGGATGAACAGTCTACCCCCCTCTTGCAGGAAATCTTGCCCATGCCGGAGCCTCTGTTGACTTAACTATTTTCTCCCTCCACCTAGCCGGTATTTCCTCAATCTTAGGTGCCATTAATTTTATTACCACTATCACAAACATGAAACCTCCCGGTATTACTCAGTACCAAACCCCCTTGTTTGTTTGGGCTGTCCTCATTACCGCCGTTCTTCTCCTCCTGTCTCTCCCTGTCCTCGCCGCTGGTATTACAATGCTTCTGACAGATCGAAACTTAAACACCACCTTTTTCGACCCTGCAGGAGGAGGAGACCCAATCCTATATCAACACTTANNN
>BAHA8072_Apogon_binotatus
NCTCTATCTAGTATTTGGTGCCTGAGCTGGAATGGTTGGGACGGCCCTCAGCCTGCTCATTCGGGCTGAACTAAGCCAGCCCGGAGCCCTTCTCGGCGACGACCAAATTTACAACGTAATTGTTACGGCACACGCATTCGTAATAATCTTCTTTATAGTAATGCCAATCATAATTGGAGGGTTCGGAAACTGATTAATTCCCCTAATGATTGGGGCCCCTGACATGGCATTCCCCCGAATAAACAATATGAGCTTTTGACTCCTGCCCCCCTCATTCATTCTTCTGCTTGCCTCCTCAGGCGTAGAAGCTGGAGCTGGAACTGGGTGGACGGTCTATCCCCCTCTTGCAGGGAATCTTGCCCACGCTGGAGCCTCTGTTGACTTAACTATCTTCTCGCTCCACCTAGCCGGTATTTCCTCCATCCTCGGGGCTATTAATTTTATTACTACTATCACAAACATGAAACCCCCTGGCATCACCCAGTATCAGACCCCTTTATTTGTTTGAGCTGTGCTGATCACTGCTGTTCTTCTCCTCCTATCCCTCCCTGTCCTAGCTGCCGGTATTACAATGCTTCTGACAGACCGAAACCTAAACACTACCTTCTTTGATCCTGCAGGAGGGGGAGACCCAATTCTATACCAACACCTGNNN
>BAHA8073_Apogon_binotatus
NCTCTATCTAGTATTCGGTGCCTGAGCTGGAATGGTTGGGACGGCCCTCAGCCTGCTCATTCGGGCTGAACTAAGCCAGCCCGGAGCCCTTCTCGGCGACGACCAAATTTACAACGTAATTGTTACGGCACACGCATTCGTAATAATCTTCTTTATAGTAATGCCAATCATAATTGGAGGGTTCGGAAACTGATTAATTCCCCTAATGATTGGGGCCCCTGACATGGCATTCCCCCGAATAAACAATATGAGCTTTTGACTCCTGCCCCCCTCATTCATTCTTCTACTTGCCTCCTCAGGCGTAGAAGCTGGAGCTGGAACTGGGTGGACGGTCTACCCCCCTCTTGCAGGGAATCTTGCCCACGCTGGAGCCTCTGTTGACTTAACTATCTTCTCGCTCCACCTAGCCGGTATTTCCTCCATCCTCGGGGCTATTAATTTTATTACTACTATCACAAACATGAAACCCCCTGGCATCACCCAGTATCAGACCCCTTTATTTGTTTGAGCTGTGCTGATCACTGCTGTTCTTCTCCTCCTATCCCTCCCTGTCCTAGCTGCCGGTATTACAATGCTTCTGACAGACCGAAACCTAAACACTACCTTCTTTGATCCTGCAGGAGGGGGAGACCCAATTCTATACCAACACCTANNN
>BAHA8074_Apogon_binotatus
NCTCTATCTAGTATTCGGTGCCTGAGCTGGAATGGTTGGGACGGCCCTCAGCCTGCTCATTCGGGCTGAACTAAGCCAGCCCGGAGCCCTTCTCGGCGACGACCAAATTTACAACGTAATTGTTACGGCACACGCATTCGTAATAATCTTCTTTATAGTAATGCCAATCATAATTGGAGGGTTCGGAAACTGATTAATTCCCCTAATGATTGGGGCCCCTGACATGGCATTCCCCCGAATAAACAATATGAGCTTTTGACTCCTGCCCCCCTCATTCATTCTTCTACTTGCCTCCTCAGGCGTAGAAGCTGGAGCTGGAACTGGGTGGACGGTCTACCCCCCTCTTGCAGGGAATCTTGCCCACGCTGGAGCCTCTGTTGACTTAACTATCTTCTCGCTCCACCTAGCCGGTATTTCCTCCATCCTCGGGGCTATTAATTTTATTACTACTATCACAAACATGAAACCCCCTGGCATCACCCAGTATCAGACCCCTTTATTTGTTTGAGCTGTGCTGATCACTGCTGTTCTTCTCCTCCTATCCCTCCCTGTCCTAGCTGCCGGTATTACAATGCTTCTGACAGACCGAAACCTAAACACTACCTTCTTTGATCCTGCAGGAGGGGGAGACCCAATTCTATACCAACACCTANNN
>BAHA8075_Apogon_phenax
NCTTTATCTAGTATTCGGTGCCTGAGCTGGAATGGTTGGGACAGCCCTCAGCCTACTCATTCGAGCTGAGCTAAGCCAGCCCGGAGCCCTTCTCGGCGACGACCAAATTTACAACGTAATTGTTACGGCACACGCATTCGTAATAATCTTCTTTATAGTAATGCCAATCATAATTGGAGGATTTGGAAACTGACTAATCCCCCTAATGATCGGGGCCCCTGACATGGCATTCCCTCGAATAAACAACATGAGCTTTTGACTCCTTCCTCCCTCCTTCATTCTCCTACTTGCCTCCTCAGGCGTAGAAGCTGGGGCGGGAACCGGATGGACAGTTTACCCCCCGCTTGCAGGGAATCTTGCCCACGCTGGAGCCTCTGTTGATCTAACTATCTTCTCCCTCCACCTGGCCGGTATTTCCTCCATCCTTGGGGCTATCAATTTTATCACCACCATCACAAACATGAAACCTCCTGGCATCACCCAGTACCAGACCCCTCTATTTGTTTGGGCCGTCCTAATCACTGCTGTTCTTCTCCTCCTGTCCCTCCCTGTCCTAGCCGCTGGTATTACAATGCTTCTGACAGACCGAAACCTAAACACCACTTTCTTCGACCCTGCGGGAGGAGGAGACCCTATTCTATACCAACACCTANNN
>BAHA8076_Apogon_phenax
NCTTTATCTAGTATTCGGTGCCTGAGCTGGAATGGTTGGGACAGCCCTCAGCCTACTCATTCGAGCTGAGCTAAGCCAGCCCGGAGCCCTTCTCGGCGACGACCAAATTTACAACGTAATTGTTACGGCACACGCATTCGTAATAATCTTCTTTATAGTAATGCCAATCATAATTGGAGGATTTGGAAACTGACTAATCCCCCTAATGATCGGGGCCCCTGACATGGCATTCCCTCGAATAAACAACATGAGCTTTTGACTCCTTCCTCCCTCCTTCATTCTCCTACTTGCCTCCTCAGGCGTAGAAGCTGGGGCGGGAACCGGATGAACAGTTTACCCCCCGCTTGCAGGGAATCTTGCCCACGCTGGAGCCTCTGTTGATCTAACTATCTTCTCCCTCCACCTGGCCGGTATTTCCTCCATCCTTGGGGCTATCAATTTTATCACCACCATCACAAACATGAAACCTCCTGGCATCACCCAGTACCAGACCCCTCTATTTGTTTGGGCCGTCCTAATCACTGCTGTTCTTCTCCTCCTGTCCCTCCCTGTCCTAGCCGCTGGTATTACAATGCTTCTGACAGACCGAAACCTAAACACCACTTTCTTCGACCCTGCAGGAGGAGGAGACCCTATTCTATACCAACACCTANNN
>BAHA8077_Starksia_lepicoelia
NNNNNNNNNNNNNNNNGGTGCCTGAGCGGGAATGGTAGGCACGGCTTTAAGCCTACTTATTCGAGCTGAACTAAGCCAGCCCGGAGCACTTCTAGGTGATGATCAAATCTATAATGTCATCGTTACAGCACATGCTTTCGTAATAATTTTCTTTATAGTAATACCAATTTTAATTGGTGGCTTTGGAAACTGATTAGTGCCTTTAATAATTGGAGCCCCCGATATAGCATTCCCCCGAATAAATAATATGAGCTTTTGACTTTTGCCCCCCTCTTTCCTTTTACTGCTGGCTTCGTCCGGGGTTGAAGCCGGGGCCGGAACAGGTTGAACTGTCTATCCCCCCCTATCTGGTAGTTTAGCCCATGCGGGGGCTTCTGTTGATTTAACCATTTTCTCCCTTCATCTTGCCGGGATCTCTTCCATTCTCGGGGCCATCAACTTTATTACAACTATTATTAATATGAAACCCCCCGCTATTTCCCAATACCAGACCCCCTTGTTCGTGTGGTCTGTTTTAATTACAGCTGTTCTACTACTACTATCTCTTCCCGTTTTAGCTGCCGGCATCACCATGCTTCTTACAGACCGTAATCTAAATACCACCTTTTTTGACCCCGCAGGAGGGGGCGACCCTATTCTTTATCAACATTTANNN
>BAHA8078_Starksia_lepicoelia
NCTTTATTTAATCTTTGGTGCCTGAGCGGGAATAGTAGGCACGGCTTTAAGCCTACTTATTCGAGCTGAACTAAGCCAGCCCGGAGCACTTCTAGGCGATGATCAAATCTATAATGTTATCGTTACAGCACATGCTTTCGTAATAATTTTCTTTATAGTAATGCCAATTTTAATTGGTGGCTTTGGAAACTGATTAGTGCCTTTAATAATTGGAGCCCCCGATATAGCATTCCCCCGAATAAATAATATGAGCTTTTGACTTTTGCCCCCCTCTTTCCTTTTACTGCTGGCTTCATCCGGGGTTGAGGCCGGGGCCGGAACAGGCTGAACTGTCTATCCTCCGCTATCTGGAAGCTTAGCCCATGCAGGGGCTTCTGTTGATTTAACCATTTTCTCTCTTCATCTTGCTGGAATTTCTTCCATTCTCGGAGCTATCAACTTTATTACAACTATTATTAACATGAAACCTCCCGCTATTTCCCAGTACCAAACCCCCCTATTCGTATGATCTGTTTTAATTACAGCTGTTCTACTACTACTATCTCTTCCCGTTTTAGCTGCCGGCATCACTATGCTCCTAACAGACCGTAATTTAAATACCACCTTTTTTGACCCCGCGGGAGGGGGCGACCCTATTCTTTATCAACACTTANNN
>BAHA8079_Starksia_lepicoelia
NCTTTATTTAATCTTTGGTGCCTGAGCGGGAATAGTAGGCACGGCTTTAAGCCTACTTATTCGAGCTGAACTAAGCCAGCCCGGAGCACTTCTAGGCGATGATCAAATCTATAATGTTATCGTTACAGCGCATGCTTTCGTAATAATTTTCTTTATAGTAATGCCAATTTTAATTGGTGGCTTTGGAAACTGATTAGTGCCTTTAATAATTGGAGCCCCCGATATAGCATTCCCCCGAATAAATAATATGAGCTTTTGACTTTTGCCCCCCTCTTTCCTTTTACTGCTGGCTTCATCCGGGGTTGAGGCCGGGGCCGGAACAGGCTGAACTGTCTATCCTCCGCTATCTGGAAGCTTAGCCCATGCAGGGGCTTCTGTTGATTTAACCATTTTCTCTCTTCATCTTGCTGGAATTTCTTCCATTCTCGGAGCTATCAACTTTATTACAACTATTATTAACATGAAACCTCCCGCTATTTCCCAGTACCAAACCCCCCTATTCGTATGATCTGTTTTAATTACAGCTGTTCTACTACTACTATCTCTTCCCGTTTTAGCTGCCGGCATCACCATGCTCCTAACAGACCGTAATTTAAATACCACCTTTTTTGACCCCGCGGGAGGGGGCGACCCTATTNNNNNNNNNNNNNNNNNN
>BAHA8080_Apogon
NCTTTACCTCGTCTTCGGTGCCTGAGCCGGTATAATTGGGACAGCCCTCAGCCTACTTATTCGCGCGGAACTAAGCCAACCGGGGGCCCTTCTCGGCGACGACCAGATCTATAATGTAATCGTTACAGCACATGCCTTCGTAATGATTTTCTTTATAGTAATGCCAATTATGATTGGCGGCTTCGGAAACTGACTCATCCCATTGATGATCGGAGCCCCCGACATAGCATTCCCCCGAATGAACAATATAAGCTTCTGACTTCTGCCCCCCTCCTTTATCCTTCTTCTTGCCTCCTCCGGCGTAGAAGCAGGGGCAGGCACAGGTTGAACAGTCTACCCTCCCCTCGCCGGAAATCTCGCGCACGCGGGGGCTTCCGTTGATTTGACCATTTTCTCCCTACACCTTGCAGGGATCTCGTCTATTCTAGGGGCAATCAACTTCATTACTACTATCACCAATATGAAACCTCCCGGAATCACCCAATACCAAACTCCGCTGTTTGTTTGGGCCGTCCTAATTACTGCTGTCCTCCTTCTTCTATCCCTTCCTGTTCTGGCCGCGGGTATTACAATACTGCTGACTGACCGGAACTTAAACACAACCTTCTTCGACCCCGCAGGAGGAGGTGACCCAATCCTTTACCAACACTTANNN
>BAHA8081_Apogon
NCTTTACCTCGTCTTCGGTGCCTGAGCCGGTATAATTGGGACAGCCCTCAGCCTACTTATTCGCGCGGAACTAAGCCAACCGGGGGCCCTTCTCGGCGACGACCAGATCTATAATGTAATCGTTACAGCACATGCCTTCGTAATGATTTTCTTTATAGTAATGCCAATTATGATTGGCGGCTTCGGAAACTGACTCATCCCATTGATGATCGGAGCCCCCGACATAGCATTCCCCCGAATGAACAATATAAGCTTCTGACTTCTGCCCCCCTCCTTTATCCTTCTTCTTGCCTCCTCCGGCGTAGAAGCAGGGGCAGGCACAGGTTGAACAGTCTACCCTCCCCTCGCCGGAAATCTCGCGCACGCGGGGGCTTCCGTTGATTTGACCATTTTCTCCCTACACCTTGCAGGGATCTCGTCTATTCTAGGGGCAATCAACTTCATTACTACTATCACCAATATGAAACCTCCCGGAATCACCCAATACCAAACTCCGCTGTTTGTTTGGGCCGTCCTAATTACTGCTGTCCTCCTTCTTCTATCCCTTCCTGTTCTGGCCGCGGGTATTACAATACTGCTGACTGACCGGAACTTAAACACAACCTTCTTCGACCCCGCAGGAGGAGGTGACCCAATCCTTTACNNNNNNNNNNNN
>BAHA8082_Apogon
NCTTTACCTCGTCTTCGGTGCCTGAGCCGGTATAATTGGGACAGCCCTCAGCCTACTTATTCGCGCGGAACTAAGCCAACCGGGGGCCCTTCTCGGCGACGACCAGATCTATAATGTAATCGTTACAGCACATGCCTTCGTAATGATTTTCTTTATAGTAATGCCAATTATGATTGGCGGCTTCGGAAACTGACTCATCCCATTGATGATCGGAGCCCCCGACATAGCATTCCCCCGAATGAACAATATAAGCTTCTGACTTCTGCCCCCCTCCTTTATCCTTCTTCTTGCCTCCTCCGGCGTAGAAGCAGGGGCAGGCACAGGTTGAACAGTCTACCCTCCCCTCGCCGGAAATCTCGCGCACGCAGGGGCTTCCGTTGATTTGACCATTTTCTCCCTACACCTTGCAGGGATCTCGTCTATTCTAGGGGCAATCAACTTCATTACTACTATCACCAATATGAAACCTCCCGGAATCACCCAATACCAAACTCCGCTGTTTGTTTGGGCCGTCCTAATTACTGCTGTCCTCCTTCTTCTATCCCTTCCTGTTCTGGCCGCGGGTATTACAATACTGCTGACTGACCGGAACTTAAACACAACCTTCTTCGATCCCGCAGGAGGAGGTGACCCAATCCTTTACCAACACTTANNN
>BAHA8134_Coryphopterus_dicrus
NCTCTATATAGTGTTTGGTGCTTGAGCCGGAATAGTAGGAACCGCGTTGAGCCTGCTTATCCGAGCCGAACTAAGTCAGCCCGGGGCCCTTCTAGGGGACGATCAGATTTACAATGTTATTGTAACTGCCCACGCATTTGTTATAATCTTCTTTATAGTAATACCAATCATGATTGGAGGATTTGGAAATTGGCTTGTACCAATGATAATCGGGGCCCCCGATATGGCCTTCCCCCGAATAAATAACATAAGCTTTTGACTTCTTCCCCCGTCATTCATACTTCTTTTGGCATCATCTGGCGTAGAGGCAGGTGCTGGGACAGGCTGAACGGTGTACCCCCCCTTAGCAGGTAACCTAGCCCACGCAGGAGCATCAGTTGACTTAACCATTTTTTCACTCCATCTAGCGGGAGTCTCTTCAATCTTAGGGGCAATCAACTTTATTACTACTATTTTAAACATAAAACCCCCCGCTACTTCCCAGTACCAGACACCCTTGTTTGTCTGAGCTGTTCTAATTACCGCAGTCTTACTTCTCTTATCCCTCCCAGTTCTAGCTGCAGGAATTACTATACTACTCACCGACCGAAACCTAAATACAACTTTCTTCGACCCTGCTGGAGGAGGTGACCCGATTCTGTACCAGCACCTANNN
>BAHA8135_Coryphopterus_dicrus
NCTCTATATAGTGTTTGGTGCTTGAGCCGGAATAGTAGGAACCGCGTTGAGCCTGCTTATCCGAGCCGAACTAAGTCAGCCCGGGGCCCTTCTAGGGGACGATCAGATTTACAATGTTATTGTAACTGCCCACGCATTTGTTATAATCTTCTTTATAGTAATACCAATCATGATTGGAGGATTTGGAAATTGGCTTGTACCAATGATAATCGGGGCCCCCGATATGGCCTTCCCCCGAATAAATAACATAAGCTTTTGACTTCTTCCCCCGTCATTCATACTTCTTTTGGCATCATCTGGCGTAGAGGCAGGTGCTGGGACAGGCTGAACGGTGTACCCCCCCTTAGCAGGTAACCTAGCCCACGCAGGAGCATCAGTTGACTTAACCATTTTTTCACTCCATCTAGCGGGAGTCTCTTCAATCTTAGGGGCAATCAACTTTATTACTACTATTTTAAACATAAAACCCCCCGCTACTTCCCAGTACCAGACACCCTTGTTTGTCTGAGCTGTTCTAATTACCGCAGTCTTACTTCTCTTATCCCTCCCAGTTCTAGCTGCAGGAATTACTATACTACTCACCGACCGAAACCTAAATACAACNTTCTTCGACCCTNNNNNNNNNNNNNNNNNNNNNNNNNNNNNNNNNNNNNNN
>BAHA8142_Apogon_robinsi
NCTTTATCTAGTATTTGGTGCCTGAGCTGGAATGGTCGGGACGGCCCTTAGTCTGCTTATCCGAGCAGAACTAAGCCAGCCCGGGGCCCTTCTTGGCGACGACCAGATTTATAACGTAATTGTTACGGCGCACGCGTTCGTAATAATCTTCTTTATAGTAATGCCGATCATGATCGGCGGCTTCGGGAACTGACTAATTCCCCTGATGATCGGGGCCCCCGATATGGCATTCCCTCGAATAAATAACATGAGCTTCTGGCTCCTCCCCCCTTCCTTCATCCTTCTGCTTGCCTCCTCAGGCGTAGAAGCAGGGGCGGGAACAGGCTGAACAGTTTACCCCCCTCTCGCAGGGAACCTTGCCCATGCCGGGGCCTCCGTCGACTTAACAATTTTCTCTCTTCACCTGGCTGGAATTTCCTCCATCCTAGGTGCTATCAATTTTATTACCACCATCACAAACATGAAACCCCCTGGCATTACCCAGTACCAAACCCCCCTATTTGTTTGAGCCGTTCTGATTACTGCTGTGCTCCTCCTCCTATCCCTCCCCGTCCTTGCCGCTGGTATCACAATGCTCCTAACAGACCGAAACTTAAACACCACCTTTTTCGACCCCGCAGGAGGTGGAGACCCGATCCTATACCAACACCTGNNN
>BAHA8175_Starksia_atlantica
NCTCTACCTAATCTTTGGTGCTTGAGCTGGAATAGTAGGCACTGCTTTAAGCCTTCTTATTCGAGCTGAATTAAGCCAACCCGGGGCACTTCTGGGCGACGATCAAATTTATAATGTAATCGTCACAGCACATGCCTTCGTAATGATTTTCTTTATAGTAATGCCAATTTTAATTGGCGGTTTCGGTAATTGACTGGTACCGCTGATAATTGGAGCCCCCGATATAGCATTTCCCCGAATAAATAACATAAGCTTCTGACTTCTACCCCCCTCTTTTCTTCTTCTACTAGCCTCATCCGGGGTAGAAGCCGGAGCAGGGACAGGTTGAACTGTTTACCCCCCGCTATCTGGCAATTTGGCCCACGCAGGAGCCTCTGTAGATTTAACCATTTTTTCTCTCCACTTAGCCGGTATCTCATCCATTCTGGGGGCAATTAATTTTATTACCACAATTATTAATATAAAACCACCCGCAATCTCCCAATATCAAACACCATTATTTGTTTGGTCTGTTTTAATTACCGCCGTTCTTCTACTCCTATCTTTACCCGTGCTTGCTGCCGGCATCACAATACTTCTCACGGATCGTAATTTAAACACCACCTTTTTTGATCCCGCCGGCGGGGGGGACCCCATCCTTTATCAACACTTANNN
>BAHA8176_Starksia_atlantica
NCTCTACCTAATCTTTGGTGCTTGAGCTGGAATAGTAGGCACTGCTTTAAGCCTTCTTATTCGAGCTGAACTAAGCCAACCCGGGGCACTTCTGGGCGACGATCAAATTTATAATGTAATCGTCACAGCACATGCCTTCGTAATGATTTTCTTTATAGTAATGCCAATTTTAATTGGCGGTTTCGGTAATTGACTGGTACCGCTGATAATTGGAGCCCCCGATATAGCATTTCCCCGAATAAATAACATAAGCTTCTGACTTCTACCCCCTTCTTTTCTTCTTCTACTAGCCTCATCCGGGGTAGAAGCCGGAGCAGGGACAGGTTGAACTGTTTACCCCCCGCTATCTGGCAATTTGGCCCACGCAGGAGCCTCTGTAGATTTAACCATTTTTTCTCTCCACTTAGCCGGTATCTCATCCATTCTGGGGGCAATTAATTTTATTACCACAATTATTAATATAAAACCACCCGCAATCTCCCAATATCAAACACCACTATTTGTTTGGTCTGTTTTAATTACCGCCGTTCTTCTACTCCTATCTTTACCCGTGCTTGCTGCCGGCATCACAATACTTCTCACGGATCGTAATTTAAACACCACCTTTTTTGATCCCGCCGGCGGAGGGGACCCCATCCTTTATCAACACTTANNN
>BAHA8177_Starksia_atlantica
NCTCTACCTAATCTTTGGTGCTTGAGCTGGAATAGTAGGCACTGCTTTAAGCCTTCTTATTCGAGCTGAACTAAGCCAACCCGGGGCACTTCTGGGCGACGATCAAATTTATAATGTAATCGTCACAGCACATGCCTTCGTAATGATTTTCTTTATAGTAATGCCAATTTTAATTGGCGGTTTCGGTAATTGACTGGTACCGCTGATAATTGGAGCCCCCGATATAGCATTTCCCCGAATAAATAACATAAGCTTCTGACTTCTACCCCCCTCTTTTCTTCTTCTACTAGCCTCATCCGGGGTAGAAGCCGGAGCAGGGACAGGTTGAACTGTTTACCCCCCGCTATCTGGCAATTTGGCCCACGCAGGAGCCTCTGTAGATTTAACCATTTTTTCTCTCCACTTAGCCGGTATCTCATCCATTCTGGGGGCAATTAATTTTATTACCACAATTATTAATATAAAACCACCCGCAATCTCCCAATATCAAACACCATTATTTGTTTGGTCTGTTTTAATTACCGCCGTTCTTCTACTCCTATCTTTACCCGTGCTTGCTGCCGGCATCACAATACTTCTCACGGATCGTAATTTAAACACCACCTTTTTTGATCCCGCCGGCGGAGGGGACCCCATCCTTTATCAACACTTANNN
>BAHA8232_Coryphopterus_dicrus
NCTCTATATAGTGTTTGGTGCTTGAGCCGGAATAGTAGGAACCGCGTTGAGCCTGCTTATCCGAGCCGAACTAAGTCAGCCCGGGGCCCTTCTAGGGGACGATCAGATTTACAATGTTATTGTAACTGCCCACGCATTTGTTATAATCTTCTTTATAGTAATACCAATCATGATTGGAGGATTTGGAAATTGGCTTGTACCAATGATAATCGGGGCCCCCGATATGGCCTTCCCCCGAATAAATAACATAAGCTTTTGACTTCTTCCCCCGTCATTCATACTTCTTTTGGCATCATCTGGCGTAGAGGCAGGTGCTGGGACAGGCTGAACGGTGTACCCCCCCTTAGCAGGTAACCTAGCCCACGCAGGAGCATCAGTTGACTTGACCATTTTTTCACTCCATCTAGCGGGAGTCTCTTCAATCTTAGGGGCAATCAACTTTATTACTACTATTTTAAACATAAAACCCCCCGCTACTTCCCAGTACCAGACACCCTTGTTTGTCTGAGCTGTTCTAATTACCGCAGTCTTACTTCTCTTATCCCTCCCAGTTCTAGCTGCAGGAATTACTATACTACTCACCGACCGAAACCTAAATACAACTTTCTTCGACCCTGCTGGAGGAGGTGACCCGATTCTGTACCAGCACCTANNN
>BAHA8241_Apogon_maculatus
NNNNNNNNNNNNNNNNNNNNNNNNNNNNNNNNNNGTCGGGACAGCCCTAAGCCTACTCATTCGAGCAGAGCTAAGCCAGCCCGGAGCCCTTCTTGGCGATGACCAAATCTACAACGTAATTGTTACAGCGCATGCATTTGTAATAATCTTCTTTATAGTAATGCCAATCATGATTGGAGGCTTTGGAAACTGACTAATTCCCCTAATGATCGGGGCCCCCGACATAGCATTTCCTCGAATAAATAATATGAGCTTTTGACTCCTCCCTCCCTCATTCATTCTCCTACTTGCCTCCTCAGGCGTAGAAGCAGGGGCAGGAACGGGATGAACAGTTTACCCACCTCTTGCGGGGAATCTCGCCCATGCAGGAGCCTCTGTTGATTTAACCATCTTCTCCCTTCACTTAGCAGGTATTTCCTCCATCCTCGGTGCTATCAATTTTATCACTACTATCACCAACATGAAGCCCCCAGGCATCACCCAGTATCAAACCCCCTTATTTGTCTGAGCCGTCCTAATCACTGCCGTTCTTCTTTTACTCTCCCTCCCTGTCCTGGCCGCTGGTATTACAATGCTTTTAACAGACCGTAACTTAAATACCACCTTCTTCGACCCTGCAGGGGGCGGGGACCCGATTCTGTATCAACACCTGNNN
>BAHA8262_Coryphopterus
NNNNNNNNNNNNNNNNNNNNNNNNNNNNNNNNNNGTAGGGACTGCATTAAGCCTTCTTATCCGGGCTGAACTTAGTCAACCGGGGGCCCTCCTCGGAGATGACCAAATTTACAATGTTATTGTAACTGCCCACGCATTTGTTATAATTTTCTTTATAGTAATACCGATTATGATTGGGGGATTTGGAAATTGACTTATCCCACTAATGATCGGGGCCCCTGATATAGCTTTCCCCCGAATAAACAACATAAGCTTTTGACTCCTTCCTCCATCGTTCCTACTTCTTTTAGCATCGTCAGGCGTAGAAGCTGGTGCCGGGACTGGCTGAACCGTGTACCCCCCCCTTGCCGGCAATTTAGCCCATGCAGGAGCATCAGTAGACTTGACCATTTTCTCCCTTCATTTGGCTGGTGTCTCTTCAATTCTGGGGGCAATCAACTTCATTACTACAATTTTAAACATGAAACCTCCTGCCACCTCTCAGTACCAGACGCCCCTGTTCGTCTGGGCTGTCCTAATTACAGCAGTATTACTCCTTCTTTCTCTTCCCGTGTTAGCTGCAGGTATTACCATACTGCTCACCGACCGAAATCTAAACACAACTTTCTTCGACCCCGCCGGGGGAGGAGATCCTATTCTGTACCAACATCTANNN
>BAHA8263_Coryphopterus
NCTTTATCTAGTATTTGGTGCTTGAGCTGGAATAGTAGGCACCGCATTGAGCTTACTCATTCGAGCTGAACTAAGTCAGCCCGGGGCTCTCTTAGGAGATGACCAAATTTATAATGTAATTGTAACTGCTCACGCATTCGTTATAATCTTCTTTATAGTAATACCAATTATAATCGGCGGGTTTGGAAATTGACTAATTCCACTAATAATTGGGGCCCCTGATATGGCCTTCCCCCGAATGAATAACATAAGCTTTTGACTTCTCCCCCCCTCATTTCTGCTTCTATTAGCATCATCCGGGGTAGAAGCCGGAGCCGGAACCGGTTGGACCGTCTACCCCCCCTTAGCGGGCAACCTAGCCCATGCAGGGGCATCCGTGGACCTGACCATTTTCTCCCTTCATCTAGCTGGTATCTCCTCAATCCTCGGGGCGATTAACTTCATTACTACTATTTTGAATATGAAACCCCCCGCCACTTCCCAGTACCAGACACCTCTTTTTGTGTGAGCTGTTCTAATTACGGCAGTTCTTCTTCTTCTGTCCCTCCCAGTACTTGCTGCAGGCATTACTATGTTACTTACCGACCGAAATCTAAACACAACCTTCTTCGACCCCGCAGGCGGAGGGGACCCCATTTTATACCAACACCTGNNN
>BAHA8264_Coryphopterus
NCTTTATCTAGTATTTGGTGCTTGAGCTGGAATAGTAGGCACCGCATTGAGCTTACTCATTCGAGCTGAACTAAGTCAGCCCGGGGCTCTCTTAGGAGATGACCAAATTTATAATGTAATTGTAACTGCTCACGCATTCGTTATAATCTTCTTTATAGTAATACCAATTATAATCGGCGGGTTTGGAAATTGACTAATTCCACTAATAATTGGGGCCCCTGATATGGCCTTCCCCCGAATGAATAACATAAGCTTTTGACTTCTCCCCCCCTCATTTCTGCTTCTATTAGCATCATCCGGGGTAGAAGCCGGAGCCGGAACCGGTTGGACCGTCTACCCCCCCTTAGCGGGCAACCTAGCCCATGCAGGGGCATCCGTGGACCTGACCATTTTCTCCCTTCATCTAGCTGGTATCTCCTCAATCCTCGGGGCGATTAACTTCATTACTACTATTTTGAATATGAAACCCCCCGCCACTTCCCAGTACCAGACACCTCTTTTTGTGTGAGCTGTTCTAATTACGGCAGTTCTTCTTCTTCTGTCCCTCCCAGTACTTGCTGCAGGCATTACTATATTACTTACCGACCGAAATCTAAACACAACCTTCTTCGACCCCGCAGGCGGAGGGGACCCCATTTTATACCAACACCTGNNN
>BLZ4002_Monacanthus_ciliatus
CCTTTACCTAATTTTCGGTGCCTGAGCCGGAATGGTAGGCACTGCCTTAAGCCTACTAATTCGAGCAGAACTAAGCCAACCCGGGGCACTCCTGGGAGACGATCAAATCTATAATGTAATCGTTACAGCCCACGCTTTCGTAATGATTTTCTTTATAGTAATGCCAATTATGATCGGAGGGTTCGGCAACTGACTGATCCCCCTAATGATTGGAGCCCCCGATATAGCATTCCCCCGAATGAACAACATGAGCTTCTGATTACTCCCCCCTTCATTCCTACTCCTCCTTGCTTCTTCAGGAGTTGAAGCCGGAGCCGGGACCGGATGAACTGTCTACCCGCCCCTTGCAGGAAACCTTGCCCATGCAGGAGCATCCGTAGATCTTACTATTTTCTCGCTCCATTTGGCAGGAATTTCATCAATTCTTGGTGCAATCAACTTCATCACAACAATTATTAACATGAAACCCCCTGCAATTTCTCAATACCAAACCCCTCTCTTCGTGTGAGCCGTTCTAATCACTGCCGTACTGCTTCTTCTCTCACTACCAGTCCTTGCCGCAGGAATTACTATGCTATTAACAGACCGAAACCTAAACACCACATTCTTTGACCCCGCTGGGGGAGGAGACCCCATTCTGTATCAGCACTTATTC
>BLZ4003_Halichoeres_bivittatus
CCTCTATTTAGTATTCGGCGCCTGAGCTGGGATGGTAGGCACGGCCTTGAGCCTGCTTATTCGGGCTGAACTAAGCCAACCCGGCGCTCTCCTTGGGGACGATCAAATCTATAATGTAATCGTTACAGCGCATGCTTTCGTAATAATTTTCTTTATAGTAATACCAATTATGATTGGCGGATTCGGAAACTGACTGATTCCCCTAATGATTGGAGCCCCCGACATGGCCTTCCCTCGAATGAACAACATAAGCTTCTGACTCCTTCCTCCCTCCTTCCTTCTCCTGCTCGCCTCTTCTGGGGTAGAAGCCGGTGCCGGAACTGGTTGAACGGTTTATCCCCCTCTAGCAGGAAATCTTGCTCACGCCGGTGCGTCTGTAGACCTAACAATCTTCTCCCTTCACTTAGCCGGTATCTCATCAATTCTAGGGGCCATCAACTTTATTACAACTATCATTAACATGAAGCCTCCTGCTATCTCCCAATACCAAACCCCACTATTTGTATGAGCTGTGCTGATTACAGCCGTCTTGCTCCTGCTTTCTCTCCCCGTCCTCGCTGCCGGAATTACAATGCTTCTGACAGATCGAAATCTAAACACCACTTTCTTTGACCCCGCAGGAGGAGGTGATCCTATTCTCTATCAACATCTGTTC
>BLZ4004_Halichoeres_bivittatus
CCTCTATTTAGTATTCGGCGCCTGAGCTGGGATGGTAGGCACGGCCTTGAGCCTGCTTATTCGGGCTGAACTAAGCCAACCCGGCGCTCTCCTTGGGGACGATCAAATCTATAATGTAATCGTTACAGCGCATGCTTTCGTAATAATTTTCTTTATAGTAATACCAATTATGATTGGCGGATTCGGAAACTGACTGATTCCCCTAATGATTGGAGCCCCCGACATGGCCTTCCCTCGAATGAACAACATAAGCTTCTGACTCCTTCCTCCCTCCTTCCTTCTCCTGCTCGCCTCTTCTGGGGTAGAAGCCGGTGCTGGAACTGGTTGAACGGTTTATCCCCCTCTAGCAGGAAATCTTGCTCACGCCGGTGCGTCTGTAGACCTAACAATCTTCTCCCTTCACTTAGCCGGTATCTCATCAATTCTAGGGGCCATCAACTTTATTACAACTATCATTAACATGAAGCCTCCTGCTATCTCCCAATACCAAACCCCACTATTTGTATGAGCTGTGCTGATTACAGCCGTCTTGCTCCTGCTTTCTCTCCCCGTCCTCGCTGCCGGAATTACAATGCTTCTGACAGATCGAAATCTAAACACCACTTTCTTTGACCCCGCAGGAGGAGGTGATCCTATTCTCTATCAACATCTGTTC
>BLZ4005_Haemulon_sciurus
CCTCTATCTAGTATTTGGTGCCTGGGCTGGGATAGTAGGAACAGCCCTAAGTCTGCTCATCCGGGCAGAACTGAGCCAACCAGGCGCACTCCTGGGAGACGACCAGATCTATAACGTAATTGTTACTGCGCATGCATTCGTAATAATTTTCTTTATAGTAATGCCAATCCTCATTGGAGGGTTTGGAAACTGACTCGTCCCCCTAATGATTGGGGCACCCGATATGGCATTCCCCCGAATGAATAACATGAGCTTTTGACTCCTCCCTCCCTCTTTCCTTCTCCTTCTCGCCTCTTCAGGCGTAGAGGCTGGGGCCGGGACGGGGTGAACTGTTTACCCCCCTCTAGCGGGTAACCTAGCACACGCTGGGGCATCAGTTGACCTTACAATCTTTTCCCTTCACTTAGCAGGTGTCTCGTCAATCCTCGGGGCCATCAACTTCATCACAACAATTATTAATATGAAGCCTCCCGCTATCTCACAATATCAAACCCCCCTGTTCGTATGGTCAGTCCTCGTTACTGCCGTACTTCTTCTTCTCTCCCTCCCAGTGCTCGCGGCTGGTATTACGATGCTTCTCACAGACCGAAACCTAAATACCACTTTCTTTGACCCCGCCGGAGGGGGCGACCCTATTCTTTACCAACACCTATTC
>BLZ4006_Haemulon_sciurus
CCTCTATCTAGTATTTGGTGCCTGGGCTGGGATAGTAGGAACAGCCCTAAGTCTGCTCATCCGGGCAGAACTGAGCCAACCAGGCGCACTCCTGGGAGACGACCAGATCTATAACGTAATTGTTACTGCGCATGCATTCGTAATAATTTTCTTTATAGTAATGCCAATCCTCATTGGAGGGTTTGGAAACTGACTCGTCCCCCTAATGATTGGGGCACCCGATATGGCATTCCCCCGAATGAATAACATGAGCTTTTGACTCCTCCCTCCCTCTTTCCTTCTCCTTCTCGCCTCTTCAGGCGTAGAGGCTGGGGCCGGGACGGGGTGAACTGTTTACCCCCCTCTAGCGGGTAACCTAGCACACGCTGGGGCATCAGTTGACCTTACAATCTTTTCCCTTCACTTAGCAGGTGTCTCGTCAATCCTCGGGGCCATCAACTTCATCACAACAATTATTAATATGAAGCCTCCCGCTATCTCACAATATCAAACCCCCCTGTTCGTATGGTCAGTCCTCGTTACTGCCGTACTTCTTCTTCTCTCCCTCCCAGTGCTCGCGGCTGGTATTACGATGCTTCTCACAGACCGAAACCTAAATACCACTTTCTTTGACCCCGCCGGAGGGGGCGACCCTATTCTTTACCAACACCTATTC
>BLZ4007_Nes_longus
NNNNNNNNNNNNNNNNNNNNNNNNNNNNNNNATAGTCGGCACTGCTTTAAGCCTTCTAATTCGAGCTGAGCTTAGCCAACCCGGCGCCCTTCTCGGCGATGATCAGATCTACAACGTAATTGTCACCGCCCACGCATTCGTAATAATTTTCTTTATAGTAATACCGATTATGATTGGAGGATTTGGAAATTGACTTATCCCTCTAATAATTGGAGCCCCTGATATAGCGTTCCCTCGAATAAATAACATAAGCTTCTGACTCCTTCCCCCCGCCTTTCTCCTTCTATTAGCATCCTCTGGGGTAGAAGCAGGCGCTGGTACAGGATGAACAGTATACCCCCCTTTAGCTGGAAACCTTGCCCATGCAGGGGCCTCCGTGGACTTAACAATTTTTTCCCTGCACTTAGCAGGAATCTCTTCAATCTTAGGTGCCATCAACTTCATTACCACAATTCTCAACATGAAACCTCCAGCAATTTCACAGTACCAGACACCCCTATTCGTATGGGCCGTGCTAATCACAGCTGTTCTGCTACTTCTTTCCCTGCCCGTCCTGGCTGCAGGTATCACAATACTTCTTACAGACCGCAACCTAAATACTACCTTTTTTGACCCTGCAGGAGGGGGTGATCCTATCCTATACCAACACTTGTTT
>BLZ4008_Perciformes
CCTATATTTAGTCTTTGGTGCTTGGGCTGGGATAGTAGGCACTGCCTTAAGCCTTCTAATTCGAGCTGAACTCAGTCAACCCGGCGCTCTTCTGGGTGATGATCAGATTTATAATGTAATCGTCACCGCTCACGCTTTCGTAATAATTTTCTTTATAGTGATACCAATCATGATTGGAGGTTTTGGAAACTGACTCATCCCCCTAATAATTGGAGCCCCAGACATGGCCTTCCCTCGAATAAATAATATGAGCTTTTGACTTTTACCCCCATCCTTCCTCCTCCTATTAGCCTCGTCTGGCGTTGAAGCGGGAGCTGGCACAGGATGAACAGTTTATCCGCCCTTGGCCGGCAATCTTGCCCATGCAGGGGCCTCCGTAGACTTAACAATCTTCTCCCTACACTTAGCAGGCATTTCTTCAATCTTAGGTGCTATTAACTTTATCACAACAATTCTCAATATGAAGCCTCCGGCAATTTCACAATATCAAACCCCCCTATTTGTGTGAGCCGTTTTAATTACTGCCGTCCTCCTGTTACTCTCCCTGCCCGTCCTAGCCGCAGGTATTACAATACTTTTAACTGACCGAAACCTAAACACAACTTTCTTTGACCCCGCAGGAGGAGGAGACCCCATCTTATACCAACATCTATTT
>BLZ4009_Ctenogobius_saepepallens
CCTATACCTTATTTTCGGTGCTTGAGCCGGAATAGTAGGAACTGCTTTAAGCCTATTAATTCGTGCCGAACTAAGTCAACCAGGAGCCCTTCTTGGTGACGACCAAATCTACAACGTCATTGTTACTGCCCATGCCTTTGTAATAATTTTCTTTATAGTAATACCAATCATGATTGGAGGCTTCGGAAATTGACTCATCCCACTAATAATTRGAGMTCCCGATATAGCTTTCCCTCGAATGAACAATATGAGCTTCTGACTTCTTCCCCCTTCCTTCCTCTTACTCCTCGCCTCATCAGGAGTTGAGGCAGGGGCTGGAACAGGGTGAACAGTCTACCCCCCTCTAGCAGGCAACTTAGCACACGCCGGGGCTTCCGTAGACCTAACCATCTTTTCACTCCACTTAGCTGGTATTTCCTCTATTCTCGGGGCTATTAWCTTTATCACCACCATTCTAAACATGAAGCCCCCGGCAATTTCACAATACCAAACCCCTCTATTTGTTTGAGCCGTGCTAATTACAGCTGTGCTGCTACTACTTTCCCTCCCTGTCCTTGCAGCTGGAATTACAATGCTTTTAACTGATCGAAACCTTAATACCACCTTCTTTGACCCTYYTGGAGGAGGGGATCCTATCCTCTACCAACACTTATTC
>BLZ4010_Doratonotus_megalepis
CCTCTACTTAGTCTTCGGTGCCTGAGCTGGAATGGTTGGCACTGCCTTAAGCTTGCTTATTCGTGCAGAGCTAAGCCAACCTGGCGCCCTTCTTGGCGACGATCAGATCTATAATGTGATCGTGACAGCCCATGCGTTCGTTATAATCTTCTTTATAGTAATACCAATTATGATTGGCGGGTTTGGAAACTGACTAATTCCACTCATGATCGGGGCGCCTGACATGGCCTTCCCCCGAATAAACAACATGAGCTTCTGACTTCTGCCCCCTTCTTTCCTCCTCCTCCTCGCCTCTTCCGGAGTCGAAGCCGGCGCAGGGACGGGTTGAACAGTCTACCCACCCCTTGCAGGTAACCTGGCCCATGCCGGGGCCTCCGTAGACCTCACTATCTTCTCCCTCCACCTCGCAGGGATCTCTTCAATCCTTGGGGCAATCAATTTTATTACCACCATTGTGAATATGAAACCCCCAGCAATTTCCCAGTATCAGACACCTCTCTTCGTTTGAGCGGTCCTTATTACGGCGGTCCTTCTTCTCCTCTCACTTCCAGTACTGGCTGCCGGGATCACAATGCTTCTTACAGATCGAAATCTTAACACCACTTTCTTTGACCCTGCGGGAGGGGGAGACCCGATTCTTTACCAACACTTATTC
>BLZ4011_Scaridae
CCTCTACCTTGTATTTGGTGCCTGGGCCGGGATAGTAGGGACTGCTTTAAGCCTTCTCATCCGAGCCGAATTAAGCCAACCCGGGGCCCTTCTTGGGGACGACCAGATTTATAATGTAATTGTTACTGCTCATGCATTCGTAATAATCTTTTTTATGGTTATGCCAATTATGATTGGAGGTTTTGGGAACTGACTTATCCCTCTCATGATCGGAGCACCAGACATGGCATTCCCACGAATAAATAATATGAGCTTCTGACTCCTACCGCCTTCCTTCCTTCTACTACTTGCCTCTTCCGGTGTTGAAGCAGGGGCAGGGACAGGATGAACTGTTTACCCCCCACTAGCAGGGAACCTTGCACACGCGGGGGCATCCGTGGACCTAACGATCTTTTCTCTTCACCTTGCAGGGATTTCCTCAATTCTTGGAGCTATTAATTTTATTACAACTATTATCAACATGAAACCCCCCGCTATTTCCCAATATCAGACACCTCTGTTTGTCTGAGCTGTATTAATTACAGCCGTGCTTCTTCTACTTTCCCTACCCGTTCTCGCTGCAGGCATTACAATGCTTCTCACAGACCGAAATCTTAACACTACATTCTTTGATCCGGCAGGTGGAGGAGACCCCATTCTTTACCAGCACTTGTTT
>BLZ4012_Scaridae
CCTCTACCTTGTATTTGGTGCCTGGGCCGGGATAGTAGGGACTGCTTTAAGCCTTCTCATCCGAGCCGAATTAAGCCAACCCGGGGCCCTTCTTGGGGACGACCAGATTTATAATGTAATTGTTACTGCTCATGCATTCGTAATAATCTTTTTTATGGTTATGCCAATTATGATTGGAGGTTTTGGGAACTGACTTATCCCTCTCATGATCGGAGCACCAGACATGGCATTCCCACGAATAAATAATATGAGCTTCTGACTCCTACCGCCTTCCTTCCTTCTACTACTTGCCTCTTCCGGTGTTGAAGCAGGGGCAGGGACAGGATGAACTGTTTACCCCCCACTAGCAGGGAACCTTGCACACGCGGGGGCATCCGTGGACCTAACGATCTTTTCTCTTCACCTTGCAGGGATTTCCTCAATTCTTGGAGCTATTAATTTTATTACAACTATTATCAACATGAAACCCCCCGCTATTTCCCAATATCAAACACCTCTGTTTGTCTGAGCTGTATTAATTACAGCCGTGCTTCTTCTACTTTCCCTACCCGTTCTCGCTGCAGGCATTACAATGCTTCTCACAGACCGAAATCTTAACACTACATTCTTTGATCCGGCAGGTGGAGGAGACCCCATTCTTTACCAGCACTTGTTT
>BLZ4013_Scaridae
NNTCTACCTTGTATTTGGTGCCTGAGCCGGAATAGTAGGCACTGCTTTAAGCCTTCTCATCCGAGCCGAATTAAGCCAACCCGGGGCCCTTCTCGGAGACGACCAGATCTATAATGTAATTGTTACTGCTCACGCGTTCGTAATAATCTTTTTTATGGTAATGCCTATCATGATTGGAGGCTTTGGAAACTGACTCATCCCCCTCATGATTGGAGCGCCCGACATGGCATTCCCACGAATAAATAATATGAGCTTTTGACTTCTTCCGCCTTCCTTCCTTTTACTACTTGCCTCTTCTGGCGTTGAAGCAGGTGCAGGAACAGGGTGAACGGTCTATCCCCCACTAGCAGGCAACCTCGCACACGCAGGAGCATCCGTAGACCTCACAATTTTCTCCCTTCACCTCGCAGGGATTTCCTCAATTCTTGGGGCTATTAACTTCATTACAACTATTATTAACATGAAGCCCCCTGCTATCTCCCAGTATCAAACACCTCTATTTGTCTGAGCTGTTTTAATTACAGCTGTTCTCCTTCTGTTATCCCTGCCCGTTCTCGCTGCGGGAATTACGATACTCCTTACTGACCGTAATCTCAACACCACCTTCTTTGACCCGGCAGGAGGNNNNNNNNNNNNNNNNNNNNNNNNNNNNNNN
>BLZ4018_Elacatinus
CCTCTACTTAGTTTTTGGTGCATGAGCCGGAATAGTCGGCACAGCTCTTAGCCTTCTAATCCGGGCTGAACTAAGTCAACCCGGAGCCCTCTTGGGCGATGATCAGATTTATAATGTGATCGTCACTGCACATGCTTTTGTAATAATCTTTTTTATAGTAATACCTATCATAATTGGAGGCTTCGGAAACTGGCTAATCCCCCTTATGATTGGTGCTCCTGACATGGCATTTCCCCGTATGAATAATATAAGCTTTTGATTACTCCCTCCCTCTTTCCTTTTACTTCTTGCCTCCTCTGGAGTTGAAGCCGGTGCTGGCACAGGTTGAACTGTATACCCCCCTCTATCCGGTAACCTAGCCCATGCTGGAGCGTCTGTTGACTTAACCATCTTTTCCCTTCATCTAGCCGGAATTTCTTCAATCCTGGGGGCAWTYAACTTTATCACTACTATCATGAACATGAAACCACCTGCGGTTTCCCAATATCAAACCCCCTTGTTTGTCTGGGCTGTCCTAATCACAGCCGTGCTTCTTCTCCTTTCACTTCCTGTCCTCGCAGCCGGCATTACCATGCTCCTTACAGATCGAAACTTAAACACCACCTTCTTTGACCCTGCAGGCGGGGGAGACCCCATCCTTTACCAACATCTATTC
>BLZ4019_Elacatinus
CCTCTACTTAGTTTTTGGTGCATGAGCCGGAATAGTCGGCACAGCTCTTAGCCTTCTAATCCGGGCTGAACTAAGTCAACCCGGAGCCCTCTTGGGCGATGATCAGATTTATAATGTGATCGTCACTGCACATGCTTTTGTAATAATCTTTTTTATAGTAATACCTATCATAATTGGAGGCTTCGGAAACTGGCTAATCCCCCTTATGATTGGTGCTCCTGACATGGCATTTCCCCGTATGAATAATATAAGCTTTTGATTACTCCCTCCCTCTTTCCTTTTACTTCTTGCCTCCTCTGGAGTTGAAGCCGGTGCTGGCACAGGTTGAACTGTATACCCCCCTCTATCCGGTAACCTAGCCCATGCTGGAGCGTCTGTTGACTTAACCATCTTTTCCCTTCATCTAGCCGGAATTTCTTCAATCCTGGGGGCAATYAACTTTATCACTACTATCATGAACATGAAACCACCTGCGGTTTCCCAATATCAAACCCCCTTGTTTGTCTGGGCTGTCCTAATCACAGCCGTGCTTCTTCTCCTTTCACTTCCTGTCCTCGCAGCCGGCATTACCATGCTCCTTACAGATCGAAACTTAAACACCACCTTCTTTGACCCTGCAGGCGGGGGAGACCCCATCCTTTACCAACATCTATTC
>BLZ4020_Elacatinus
CCTCTACTTAGTTTTTGGTGCATGGGCCGGAATAGTCGGCACAGCTCTTAGCCTTCTAATCCGGGCTGAACTAAGTCAACCCGGAGCCCTCTTGGGCGATGATCAGATTTATAATGTGATCGTCACTGCACATGCTTTTGTAATAATCTTTTTTATAGTAATACCTATCATAATTGGAGGCTTCGGAAACTGGCTAATCCCCCTTATGATTGGTRCTCCTGACATGGCATTTCCCCGTATGAATAATATAAGCTTTTGATTGCTCCCTCCCTCTTTCCTTTTACTTCTTGCCTCCTCTGGAGTTGAAGCCGGTGCTGGCACAGGTTGAACTGTATACCCCCCTCTATCCGGTAACCTAGCCCATGCTGGAGCGTCTGTTGACTTAACCATCTTTTCCCTTCATCTAGCCGGAATTTCTTCAATCCTGGGGKCAATCAACTTTATCACTACTATCATGAACATGAAACCACCTGCGGTTTCCCAATATCAAACCCCCTTGTTTGTCTGGGCTGTCCTAATCACAGCCGTGCTTCTTCTCCTTTCACTTCCTGTCCTCGCAGCCGGCATTACCATGCTCCTTACAGATCGAAACTTAAACACCACCTTCTTTGACCCTGCAGGCGGGGGAGACCCCATCCTTTACCAACATCTATTC
>BLZ4021_Gnatholepis_thompsoni
CCTTTACCTAGTTTTCGGTGCCTGAGCCGGRATAGTAGGCACAGCTCTGAGCCTTCTTATTCGAGCCGAACTTAGCCAACCTGGAGCTCTTCTAGGGGACGACCAAATTTATAATGTAATTGTTACTGCTCATGCCTTTGTAATAATTTTCTTTATAGTAATACCAATCATGATTGGAGGCTTTGGAAATTGACTGATCCCTTTAATGATCGGGGCCCCTGACATGGCCTTTCCTCGAATGAACAACATGAGCTTTTGACTGCTTCCTCCCTCATTTCTTCTCCTTTTAGCCTCCTCTGGGGTTGAGGCAGGGGCAGGAACAGGCTGAACAGTGTACCCCCCACTATCGGGGAATCTTGCCCATGCTGGGGCCTCTGTTGATCTTACAATTTTTTCCCTACACTTAGCTGGTATTTCATCAATTTTAGGTGCAATCAACTTTATTACAACTATCCTGAATATGAAACCTCCTGCAATCTCGCAGTACCAAACCCCTTTATTTGTTTGGGCCGTTCTAATTACAGCTGTTCTCCTACTTCTGTCCCTCCCTGTTCTTGCGGCTGGCATTACAATGCTACTCACAGATCGAAACCTGAACACAACCTTCTTTGACCCTTCAGGAGGGGGAGACCCAATTCTGTACCAACACCTCTTC
>BLZ4022_Stegastes_planifrons
CCTCTATCTAGTATTTGGTGCCTGAGCCGGRATAGTAGGAACAGCTTTAAGCCTCCTCATTCGGGCAGAACTAAGCCAACCAGGCGCTCTCCTAGGAGACGACCAAATCTACAATGTAATTGTTACGGCACACGCCTTTGTAATAATTTTCTTTATAGTAATACCAATTATGATTGGAGGATTTGGAAACTGGCTTATCCCCCTAATAATCGGAGCCCCCGACATAGCCTTCCCCCGAATAAACAACATAAGCTTCTGACTCCTTCCCCCCTCATTCCTTCTTCTACTTGCCTCTTCCGGCGTAGAAGCAGGTGCAGGAACAGGATGAACGGTTTACCCCCCATTATCCGGCAACCTAGCTCATGCAGGGGCCTCCGTCGATCTAACCATCTTCTCCCTGCATTTAGCAGGGATTTCATCCATTCTAGGAGCAATCAACTTTATTACTACTATTATTAACATAAAACCCCCCGCCATTTCCCAATACCAGACCCCTCTCTTCGTCTGAGCAGTGCTAATTACCGCTGTCCTACTACTTCTTTCTCTCCCCGTATTAGCTGCCGGCATTACTATGCTTCTAACTGATCGAAACCTAAATACTACCTTCTTCGACCCAGCAGGAGGAGGAGACCCCATTCTTTACCAACACCTTTTC
>BLZ4023_Acanthemblemaria
CCTTTATTTAGTTTTTGGTGCCTGAGCCGGRATGGTAGGGACGGCCCTAAGCCTCCTTATCCGGGCTGAACTTAGCCAACCTGGAGCCCTCCTGGGAGATGACCAGATTTACAATGTTATTGTAACAGCACATGCATTTGTTATAATTTTCTTTATGGTTATGCCCATTCTTATTGGAGGCTTCGGCAATTGACTGGTCCCCCTAATGATCGGGRMCCCAGACATGGCATTCCCTCGTATAAACAACATGAGCTTTTGACTCCTCCCCCCTTCTTTCTTACTTCTTCTTGCCTCCTCAGGGGTTGAAGCGGGGGCAGGTACGGGTTGAACCGTATACCCCCCTCTGTCCGGTAACCTCGCCCACGCCGGAGCCTCAGTTGATCTTACCATCTTTTCTCTGCATCTAGCTGGGATCTCTTCCATCTTAGGGGCTATTAACTTTATTACCACTATTATTAACATGAAACCCCCTGCCGTTTCTCAGTACCAAACACCCCTTTTCGTCTGATCCGTTCTAATTACAGCCGTTCTTCTTCTACTTTCACTACCAGTTCTGGCCGCGGGAATTACCATGCTACTTACGGACCGTAACCTAAATACAACATTCTTCGATCCTGCAGGGGGAGGAGATCCTATTCTGTACCAACACCTCTTT
>BLZ4024_Acanthemblemaria
CCTTTATTTAGTTTTTGGTGCCTGAGCCGGRATGGTAGGGACGGCCCTAAGCCTCCTTATCCGGGCTGAACTTAGCCAACCTGGAGCCCTCCTGGGAGATGACCAGATTTACAATGTTATTGTAACAGCACATGCATTTGTTATAATTTTCTTTATGGTTATGCCCATTCTTATTGGAGGCTTCGGCAATTGACTGGTCCCCCTAATGATCGGGRCCCCAGACATGGCATTCCCTCGTATAAACAACATGAGCTTTTGACTCCTCCCCCCTTCTTTCTTACTTCTTCTTGCCTCCTCAGGGGTTGAAGCGGGGGCAGGTACGGGTTGAACCGTATACCCCCCTCTGTCCGGTAACCTCGCCCACGCCGGAGCCTCAGTTGATCTTACCATCTTTTCTCTGCATCTAGCTGGGATCTCTTCCATCTTAGGGGCTATTAACTTTATTACCACTATTATTAACATGAAACCCCCTGCCGTTTCTCAGTACCAAACACCCCTTTTCGTCTGATCCGTTCTAATTACAGCCGTTCTTCTTCTACTTTCACTACCAGTTCTGGCCGCGGGAATTACCATGCTACTTACGGACCGTAACCTAAATACAACATTCTTCGATCCTGCAGGGGGAGGAGATCCTATTCTGTACCAACACCTCTTT
>BLZ4025_Acanthemblemaria
CCTTTATTTAGTTTTTGGTGCCTGAGCCGGAATGGTAGGGACGGCCCTAAGCCTCCTTATCCGGGCTGAACTTAGCCAACCTGGAGCCCTCCTGGGAGATGACCAGATTTACAATGTTATTGTAACAGCACATGCATTTGTTATAATTTTCTTTATGGTTATGCCCATTCTTATTGGAGGCTTCGGCAATTGACTGGTCCCCCTAATGATCGGGGCCCCAGACATGGCATTCCCTCGTATAAACAACATGAGCTTTTGACTCCTCCCCCCTTCTTTCTTACTTCTTCTTGCCTCCTCAGGGGTTGAAGCGGGGGCAGGTACGGGTTGAACCGTATACCCCCCTCTGTCCGGTAACCTCGCCCACGCCGGAGCCTCAGTTGATCTTACCATCTTTTCTCTGCATCTAGCTGGGATCTCTTCCATCTTAGGGGCTATTAACTTTATTACCACTATTATTAACATGAAACCCCCTGCCGTTTCTCAGTACCAAACACCCCTTTTCGTCTGATCCGTTCTAATTACAGCCGTTCTTCTTCTACTTTCACTACCAGTTCTGGCCGCGGGAATTACCATGCTACTTACGGACCGTAACCTAAATACAACATTCTTCGATCCTGCAGGGGGAGGAGATCCTATTCTGTACCAACACCTCTTT
>BLZ4026_Synodus
CCTTTACATAATCTTTGGTGCCTGGGCTGGTATAGTGGGCACAGCCCTCAGCCTTTTAATCCGAGCAGAGCTTAGTCAACCCGGAGCTCTTTTAGGGGATGACCAGATTTATAACGTAATTGTTACGGCTCACGCTTTTGTAATGATTTTCTTTATAGTAATACCCATTATGATTGGGGGATTTGGAAATTGACTTATTCCTCTAATGATCGGGGCCCCAGATATAGCATTCCCTCGAATAAACAACATAAGTTTCTGACTGCTGCCCCCATCATTTCTCCTTCTTCTGGCCTCTTCTGGGGTAGAGGCCGGTGCAGGAACCGGCTGAACAGTCTATCCGCCCCTGGCGGGTAACCTGGCCCACGCCGGGGCTTCAGTAGACCTTACAATTTTTTCTCTCCACCTGGCGGGAATCTCATCTATTTTAGGCGCCATTAACTTTATCACAACTATCGTCAACATGAAGCCTCCATCAGTCTCTCAGTATCAAACCCCCCTTTTCGTTTGAGCTGTGCTAATTACAGCCGTTCTACTTCTGCTATCTCTTCCAGTTCTAGCAGCTGGCATCACAATGCTTTTAACAGATCGAAATCTGAACACTACTTTCTTTGACCCTGCAGGGGGTGGAGACCCCATCTTGTACCAACACCTCTTT
>BLZ4027_Synodus
CCTTTACATAATCTTTGGTGCCTGGGCTGGTATAGTGGGCACAGCCCTCAGCCTTTTAATCCGAGCAGAGCTTAGTCAACCCGGAGCTCTTTTAGGGGATGACCAGATTTATAACGTAATTGTTACGGCTCACGCTTTTGTAATGATTTTCTTTATAGTAATACCCATTATGATTGGGGGATTTGGAAATTGACTTATTCCTCTAATGATCGGGGCCCCAGATATAGCATTCCCTCGAATAAACAACATAAGTTTCTGACTGCTGCCCCCATCATTTCTCCTTCTTCTGGCCTCTTCTGGGGTAGAGGCCGGTGCAGGAACCGGCTGAACAGTCTATCCGCCCCTGGCGGGTAACCTGGCCCACGCCGGGGCTTCAGTAGACCTTACAATTTTTTCTCTCCACCTGGCGGGAATCTCATCTATTTTAGGCGCCATTAACTTTATCACAACTATCGTCAACATGAAGCCTCCATCAGTCTCTCAGTATCAAACCCCCCTTTTCGTTTGAGCTGTGCTAATTACAGCCGTTCTACTTCTGCTATCTCTTCCAGTTCTAGCAGCTGGCATCACAATGCTTTTAACAGATCGAAATCTGAACACTACTTTCTTTGACCCTGCAGGGGGTGGAGACCCCATCTTGTACCAACACCTCTTT
>BLZ4028_Xyrichtys
NNNNNNNNNNNNATTCGGTGCCTGGGCCGGGATAGTGGGCACAGCCCTAAGCTTGCTTATTCGAGCAGAGCTAAGCCAGCCCGGAGCCCTTCTTGGAGACGATCAAATTTACAATGTAATTGTTACAGCACATGCATTTGTAATAATTTTCTTTATAGTAATGCCAATCATGATCGGGGGATTTGGAAATTGACTTATCCCTCTCATGATTGGAGCCCCCGACATGGCCTTCCCTCGAATAAACAACATAAGCTTCTGGCTCCTGCCCCCTTCCTTCTTACTTCTTCTGGCCTCATCCGGCGTAGAAGCCGGAGCCGGGACAGGCTGAACTGTTTATCCTCCTTTAGCCGGAAATCTTGCCCACGCAGGTGCATCTGTCGATTTAACAATCTTCTCCCTTCACCTGGCAGGAATTTCTTCAATTTTAGGAGCAATTAATTTTATTACAACAATCATTAACATAAAACCCCCTGCCATCTCCCAGTATCAAACTCCCCTATTCGTTTGAGCCGTCCTGATTACAGCCGTCCTGCTTCTTCTCTCTCTCCCTGTTCTTGCTGCAGGAATTACAATGCTCCTGACAGATCGAAATCTAAACACCACCTTCTTTGACCCTGCGGGAGGAGGTGATCCAATTCTTTACCAGCACCTATTT
>BLZ4029_Xyrichtys
CCTTTATCTTATTTTCGGTGCTTGGGCCGGGATAGTGGGCACAGCCCTAAGCTTGCTTATTCGAGCAGAGCTAAGCCAACCCGGGGCCCTTCTTGGAGACGACCAAATTTACAATGTAATCGTTACAGCACACGCATTCGTAATAATCTTCTTTATAGTAATACCAATTATAATTGGCGGATTTGGGAACTGACTAATTCCCTTAATAATCGGGGCCCCCGACATGGCGTTCCCTCGAATGAACAACATAAGTTTCTGACTTCTGCCCCCCTCTTTCTTACTCCTCCTGGCATCGTCTGGCGTTGAAGCTGGAGCCGGAACTGGTTGAACCGTCTACCCCCCCCTGGCTGGAAACCTTGCCCATGCAGGTGCATCCGTTGATTTAACAATCTTCTCACTGCATCTTGCAGGGATTTCTTCAATTTTAGGAGCAATTAATTTTATTACAACGATTATTAACATGAAGCCCCCTGCCATCTCCCAATACCAGACCCCCCTATTTGTTTGAGCCGTCCTTATTACAGCCGTCCTACTCCTTCTCTCCCTGCCGGTTCTTGCCGCAGGCATTACAATGCTCCTCACAGACCGAAACCTAAACACAACCTTCTTTGACCCTGCCGGAGGAGGTGACCCAATTCTTTACCAACATTTATTT
>BLZ4030_Scaridae
CCTCTACCTTGTATTTGGTGCCTGGGCCGGGATAGTAGGGACTGCTTTAAGCCTTCTCATCCGAGCCGAATTAAGCCAACCCGGGGCCCTTCTTGGGGACGACCAGATTTATAATGTAATTGTTACTGCTCATGCATTCGTAATAATCTTTTTTATGGTTATGCCAATTATGATTGGAGGTTTTGGGAACTGACTTATCCCTCTCATGATCGGAGCACCAGACATGGCATTCCCCCGAATAAATAATATGAGCTTCTGACTCCTACCGCCTTCCTTCCTTCTACTACTTGCCTCTTCCGGTGTTGAAGCAGGGGCAGGGACAGGATGAACTGTTTACCCCCCACTAGCAGGGAACCTTGCACACGCGGGGGCATCCGTGGACCTAACGATCTTTTCTCTTCACCTTGCAGGGATTTCCTCAATTCTTGGAGCTATTAATTTTATTACAACTATTATCAACATGAAACCCCCCGCTATTTCCCAATATCAGACACCTCTGTTTGTCTGAGCTGTATTAATTACAGCCGTGCTTCTTCTACTTTCCCTACCCGTTCTCGCTGCAGGCATTACAATGCTTCTCACAGACCGAAATCTTAACACTACATTCTTTGATCCGGCAGGTGGAGGAGACCCCATTCTTTACCAGCACTTGTTT
>BLZ4031_Scorpaenidae
CCTTTATCTAGTATTTGGTGCCTGAGCCGGAATAGTAGGTACGGCTTTAAGCCTCCTTATCCGGGCGGAATTAAGCCAACCCGGCGCCCTACTAGGGGATGACCAGATTTATAACGTAATTGTTACAGCGCATGCTTTCGTAATAATTTTCTTTATAGTAATGCCAATTATGATTGGAGGATTTGGAAACTGACTAATCCCCCTTATGATTGGGRCCCCTGACATGGCTTTCCCTCGAATAAATAATATAAGCTTTTGATTACTACCACCCTCTTTCCTACTACTTCTTGCCTCATCAGGAGTTGAGGCAGGGGCCGGTACAGGGTGGACAGTTTATCCACCTTTAGCTGGTAATTTAGCCCATGCAGGTGCTTCCGTTGACCTAACAATTTTCTCCCTGCACTTGGCAGGTATCTCATCCATTCTAGGGGYAATTAACTTCATTACGACAATTATTAACATGAAGCCCCCAGCTATCTCCCAATATCAAACACCCCTATTTGTCTGAGCTGTTCTCATTACTGCTGTGCTTCTTCTCTTATCACTCCCCGTTCTTGCTGCCGGTATTACAATACTGCTGACCGATCGTAATTTAAACACCACCTTCTTTGACCCAGCGGGAGGAGGGGACCCTATTCTTTACCAGCACCTATTC
>BLZ4032_Scorpaenidae
NNNNNNNNNNNNNNNNNNNNNNTGAGCTGGAATGGTGGGGACTGCCCTAAGCCTGCTAATCCGGGCAGAGCTAAGTCAACCCGGAGCTCTTCTGGGGGACGATCAGATTTACAATGTAATCGTTACAGCTCATGCTTTTGTAATGATTTTCTTTATAGTAATACCAATCATAATTGGTGGTTTTGGAAACTGACTGATTCCTTTAATGATTGGGGCACCTGACATGGCATTCCCTCGTATAAATAACATAAGCTTTTGGCTACTTCCCCCCTCTTTCTTACTACTTCTGGCCTCATCAGCCGTAGAAGCCGGAGCCGGAACCGGATGAACGGTTTACCCCCCTCTAGCCGGTAACCTAGCCCACGCGGGGGCCTCCGTAGACCTTACTATTTTTTCTCTACATCTGGCGGGTATTTCATCAATTTTAGGTGCTATTAATTTTATTACAACGATCATTAACATGAAACCACCAGCAATCTCTCAATACCAGACACCCCTATTTGTATGGGCAGTTCTGATTACTGCCGTGCTTTTACTTCTTTCTCTCCCAGTCCTTGCTGCAGGCATTACAATGCTACTAACCGACCGTAATTTAAATACCACCTTCTTTGATCCGGCANNNNNNNNNNNNNNNNNNNNNNNNNNNNNNNNNNNN
>BLZ4034_Eleotris
CCTTTATCTTGTATTTGGTGCTTGAGCGGGCATGGTAGGCACCGCTTTAAGCCTGCTCATCCGCGCTGAACTGAGTCAACCTGGTGCCCTACTAGGCGACGACCAAATCTACAATGTCATCGTTACGGCTCACGCCTTCGTGATGATTTTCTTTATAGTAATACCAATTATAATTGGTGGCTTTGGAAACTGATTAATTCCCTTAATGATTGGRGCMCCCGATATAGCCTTTCCACGAATAAATAACATAAGCTTTTGGCTTCTCCCTCCCTCTTTCCTCCTCCTCCTTGCATCCTCTGGCGTTGAGGCAGGGGCTGGAACAGGATGAACAGTCTACCCGCCTCTAGCAGGAAACTTAGCCCACGCAGGTGCCTCCGTAGACTTAACCATCTTCTCCCTCCACTTAGCAGGGGTGTCCTCAATCTTAGGGGCTATTAATTTTATCACCACAATTATCAATATGAAACCCCCCGCAATTTCACAGTACCAAACCCCCCTATTCGTCTGAGCTGTTCTAATCACAGCCGTTCTCCTACTACTGTCTCTTCCTGTCCTTGCTGCAGGCATTACAATACTACTAACAGACCGAAACCTAAACACTACCTTCTTTGACCCAGCAGGAGGAGGAGATCCAATTCTGTACCAGCACCTTTTC
>BLZ4035_Scaridae
NNNNNNNNNNGTATTTGGTGCCTGAGCCGGAATAGTAGGCACTGCTTTAAGCCTTCTCATCCGAGCCGAATTAAGCCAACCCGGGGCCCTTCTCGGAGACGACCAGATCTATAATGTAATTGTTACTGCTCACGCGTTCGTAATAATCTTTTTTATGGTCATGCCTATCATGATTGGAGGCTTTGGAAACTGACTCATCCCCCTCATGATTGGAGCGCCCGACATGGCATTCCCACGAATAAATAATATGAGCTTTTGACTTCTTCCGCCTTCCTTCCTTTTACTACTTGCCTCTTCTGGCGTTGAAGCAGGTGCAGGAACAGGGTGAACTGTCTATCCCCCACTAGCAGGCAACCTCGCACACGCAGGAGCATCCGTAGACCTCACAATTTTCTCCCTTCACCTCGCAGGGATTTCCTCAATTCTTGGGGCTATTAACTTCATTACAACTATTATTAACATGAAGCCCCCTGCTATCTCCCAGTATCAAACACCTCTATTTGTCTGAGCTGTTTTAATTACAGCTGTTCTCCTTCTGTTATCCCTGCCCGTTCTCGCTGCAGGAATTACGATACTCCTTACTGACCGTAATCTCAACACCACCTTCTTTGACCCGGCAGGAGGGGGAGACCCAATTCTTTACCAACATTTATTT
>BLZ4036_Monacanthidae
CCTTTACCTAATTTTCGGTGCCTGAGCCGGAATGGTAGGCACTGCCTTAAGCCTACTAATTCGAGCAGAACTAAGCCAACCCGGGGCACTCCTGGGAGATGATCAAATCTATAATGTGATCGTTACAGCCCACGCTTTCGTAATGATTTTCTTTATAGTAATGCCAATTATGATCGGAGGGTTCGGCAACTGACTGATCCCCCTAATGATTGGAGCCCCCGATATAGCATTCCCCCGAATGAACAACATGAGCTTCTGATTACTCCCCCCTTCATTCCTACTCCTCCTTGCTTCTTCAGGAGTTGAAGCCGGAGCCGGGACCGGATGAACTGTCTACCCGCCCCTTGCAGGAAACCTTGCCCATGCAGGAGCATCCGTAGATCTTACTATTTTCTCGCTCCATTTGGCAGGAATTTCATCAATTCTTGGTGCAATCAACTTCATCACAACAATTATTAACATGAAACCCCCTGCAATTTCTCAATACCAAACCCCTCTCTTCGTGTGAGCCGTTCTAATCACTGCCGTACTGCTTCTTCTCTCACTACCGGTCCTTGCCGCAGGAATTACTATGCTATTAACAGACCGAAACCTAAACACCACATTCTTTGACCCCGCTGGGGGAGGAGACCCCATTCTGTATCAGCACTTATTC
>BLZ4037_Bothus
NNNNNNNNNNGTATTCGGTGCTTGAGCCGGCATAGTAGGGACGGCCCTCAGCCTCCTTATTCGGGCAGAACTAAGCCAGCCCGGGGCCCTTCTGGGGGATGACCAGATTTATAATGTCATCGTCACGGCCCATGCATTCGTAATGATTTTCTTTATAGTAATGCCTATTATGATTGGGGGATTTGGTAACTGACTAATTCCCCTAATGGTTGGGGCGCCTGACATGGCATTCCCACGAATAAATAATATGAGCTTCTGACTTCTTCCCCCCTCTTTCCTCCTTCTCCTCGCCTCCTCAGGAGTTGAAGCAGGAGCCGGAACCGGGTGGACCGTGTACCCCCCGCTATCGGGTAATCTTGCCCACGCAGGGGCATCCGTAGACCTGACCATCTTCTCGCTCCACCTGGCGGGAATTTCATCTATTCTCGGGGCTATTAATTTCATCACTACAATTTTGAACATGAAACCCCCGGCCATGACAATGTATCAGGCCCCTCTATTCGTGTGGGCAGTTCTAATTACCGCTGTCCTGCTCCTCCTCTCTCTGCCCGTACTAGCAGCAGGGATTACGATGCTACTAACTGACCGAAATTTAAACACCACCTTCTTCGACCCCGCAGGAGGAGGGGACCCTATCCTCTACCAACACCTGTTT
>BLZ4038_Bothus
CCTTTATCTTGTATTCGGTGCTTGAGCCGGCATAGTAGGGACGGCCCTCAGCCTCCTTATTCGGGCAGAACTAAGCCAGCCCGGGGCCCTTCTGGGGGATGACCAGATTTATAATGTCATCGTCACGGCCCATGCATTCGTAATGATTTTCTTTATAGTAATGCCTATTATGATTGGGGGATTTGGTAACTGACTAATTCCCCTAATGGTTGGGGCGCCTGACATGGCATTCCCACGAATAAATAATATGAGCTTCTGACTTCTTCCCCCCTCTTTCCTCCTTCTCCTCGCCTCCTCAGGAGTTGAAGCAGGAGCCGGAACCGGGTGGACCGTGTACCCCCCGCTATCGGGTAATCTTGCCCACGCAGGGGCATCCGTAGACCTGACCATCTTCTCGCTCCACCTGGCGGGAATTTCATCTATTCTCGGGGCTATTAWTTTCATCACTACAATTTTGAACATGAAACCCCCGGCCATGACAATGTATCAGGCCCCTCTATTCGTGTGGGCAGTTCTAATTACCGCTGTACTGCTCCTCCTCTCTCTGCCCGTACTAGCAGCAGGGATTACGATGCTACTAACTGACCGAAATTTAAACACCACCTTCTTCGACCCCGCAGGAGGAGGGGACCCTATCCTCTACCAACACCTGTTT
>BLZ4039_Chromis_cyanea
CCTCTACCTAGTATTTGGTGCCTGAGCTGGAATGGTAGGAACGGCCTTAAGCCTCCTCATTCGGGCAGAACTAAGCCAACCAGGCGCTCTCCTTGGAGACGACCAGATTTATAATGTAATTGTTACAGCACACGCCTTTGTAATAATTTTCTTTATAGTAATGCCAATTATAATCGGGGGGTTCGGAAACTGACTTATCCCTCTTATGATTGGAGCCCCAGATATAGCATTCCCCCGAATAAATAACATAAGCTTTTGACTTCTACCACCCTCATTCCTTCTCCTACTCGCCTCCTCTGGTGTTGAAGCAGGTGCCGGAACCGGGTGAACCGTCTATCCCCCCTTATCAGGAAACCTAGCTCACGCAGGAGCCTCCGTAGACTTAACTATTTTCTCTCTCCACTTAGCAGGGATTTCCTCAATTCTGGGGGCAATCAATTTCATTACCACCATTATTAACATGAAACCCCCAGCCATCTCTCAATATCAAACCCCTCTCTTTGTATGGGCTGTTCTGATTACCGCCGTTCTTCTCCTACTATCCCTTCCAGTCCTAGCTGCTGGCATCACCATGCTCTTAACCGACCGAAACTTAAACACCACATTTTTCGACCCTGCAGGAGGGGGAGATCCTATCCTCTACCAGCACTTATTC
>BLZ4040_Coryphopterus_personatus
CCTTTATCTAGTATTTGGTGCTTGAGCTGGAATAGTAGGCACCGCATTGAGCTTACTCATTCGAGCTGAACTAAGTCAGCCCGGGGCTCTCTTAGGAGATGACCAAATTTATAATGTAATTGTAACTGCTCACGCATTCGTTATAATCTTCTTTATAGTAATACCAATTATAATCGGCGGGTTTGGAAATTGACTAATTCCACTAATAATTGGGGCMCCTGATATGGCCTTCCCCCGAATGAATAACATAAGCTTTTGACTTCTCCCCCCCTCATTTCTGCTTCTATTAGCATCATCCGGGGTAGAAGCCGGAGCCGGAACCGGTTGGACCGTCTACCCCCCCTTAGCGGGCAACCTAGCCCATGCAGGGGCATCCGTGGACCTGACCATTTTCTCCCTTCATCTAGCTGGTATCTCCTCAATCCTCGGGGCKWTTWWCTTCATTACTACTATTTTGAATATGAAACCCCCCGCCACTTCCCAGTACCAGACACCTCTTTTTGTGTGAGCTGTTCTAATTACGGCAGTTCTTCTTCTTCTGTCCCTCCCAGTACTTGCTGCAGGCATTACTATGTTACTTACCGACCGAAATCTAAACACAACCTTCTTCGACCCCGCAGGCGGAGGGGACCCCATTTTATACCAANNNNNNNNN
>BLZ4041_Serranus_tigrinus
ACTCTACTTGGTATTCGGTGCTTGAGCTGGCATAGTGGGAACAGCCCTAAGCCTTTTAATTCGTGCCGAACTCAGCCAACCGGGCGCACTTCTAGGGGACGATCAAATTTACAATGTTATCGTCACAGCCCACGCTTTCGTTATGATTTTCTTTATGGTAATGCCTATTATGATTGGAGGCTTTGGCAACTGATTAATTCCTTTAATAATTGGGGCCCCAGACATAGCATTCCCTCGTATAAATAATATGAGTTTCTGATTACTCCCACCATCGTTTCTTCTCCTTTTAGCATCTTCAGGCGTTGAAGCAGGTGCTGGAACAGGTTGAACAGTATACCCTCCACTTGCTGGAAACCTAGCTCATGCAGGGGCTTCTGTTGATCTAACAATTTTTTCGTTACATTTGGCAGGTGTTTCATCAATTCTCGGAGCTATTAATTTTATTACTACAATTATTAATATGAAACCCCCCGCTATGTCCCAATACCAAACACCTCTATTTGTCTGAGCTGTACTAATTACAGCAGTACTACTACTTCTTTCACTCCCAGTTCTTGCTGCCGGTATCACTATACTGCTAACAGATCGTAATTTAAACACCACATTNTTCGATCCTGCGGNNNNNNNNNNNNNNNNNNNNNNNNNNNNNNNNNNN
>BLZ4042_Canthigaster_rostrata
CCTCTACCTAGTATTTGGTGCCTGAGCCGGAATAGTAGGAACAGCTTTAAGCCTCCTTATTCGAGCTGAGCTCAGCCAACCCGGCGCACTTTTAGGTGACGACCAAATTTACAATGTAATCGTCACAGCCCATGCATTCGTAATAATTTTCTTTATAGTAATGCCAATCATGATCGGCGGCTTTGGAAACTGGCTAGTGCCCCTTATAATCGGAGCACCCGACATGGCATTCCCCCGAATAAATAATATAAGTTTCTGACTACTACCCCCCTCTTTCCTGCTCCTTCTAGCATCTTCCGGAGTAGAAGCAGGAGCTGGTACAGGCTGAACAGTCTACCCACCACTAGCAGGCAACCTAGCCCACGCAGGAGCATCTGTTGACCTCACAATTTTCTCCCTCCACCTGGCAGGTGTCTCATCAATTCTAGGTGCTATTWATTTTATTACTACAATTATTAACATGAAACCCCCAGCCATTTCTCAATACCAAACCCCCCTTTTCGTATGAGCTGTCCTAATTACTGCTGTTCTACTATTATTATCACTACCAGTTCTCGCAGCCGGAATTACGATACTTCTCACAGATCGAAACCTAAACACCWCCTTCTTTGACCCAGCGGGAGGAGGGGACCCCATTCTTTACCAACACCTATTT
>BLZ4043_Elacatinus
CCTCTACTTAGTTTTTGGTGCATGAGCCGGAATAGTCGGCACAGCTCTTAGCCTTCTAATCCGGGCTGAACTAAGTCAACCCGGAGCCCTCTTGGGCGATGATCAGATTTATAATGTGATCGTCACTGCACATGCTTTTGTAATAATCTTTTTTATAGTAATACCTATCATAATTGGAGGCTTCGGAAACTGGCTAATCCCCCTTATGATTGGTGCTCCTGACATGGCATTTCCCCGTATGAATAATATAAGCTTTTGATTACTCCCTCCCTCTTTCCTTTTACTTCTTGCCTCCTCTGGAGTTGAAGCCGGTGCTGGCACAGGTTGAACTGTATACCCCCCTCTATCCGGTAACCTAGCCCATGCTGGAGCGTCTGTTGACTTAACCATCTTTTCCCTTCATCTAGCCGGAATTTCTTCAATCCTGGGGGCAATCAACTTTATCACTACTATCATGAACATGAAACCACCTGCGGTTTCCCAATATCAAACCCCCTTGTTTGTCTGGGCTGTCCTAATCACAGCCGTGCTTCTTCTCCTTTCACTTCCTGTCCTCGCAGCCGGCATTACCATGCTCCTTACAGATCGAAACTTAAACACCACCTTCTTTGACCCTGCAGGCGGGGGAGACCCCATCCTTTACCAACATCTATTC
>BLZ4044_Stegastes_partitus
NNNNNNNNNNNNNNNNNNNNNNTGAGCCGGAATAGTGGGGACAGCTTTGAGCCTCCTCATTCGGGCAGAACTAAGCCAACCAGGCGCCCTCCTGGGAGACGACCAGATTTACAATGTAATTGTTACGGCGCACGCCTTCGTAATGATTTTCTTTATAGTAATACCAATTATAATTGGTGGCTTTGGAAACTGACTTATTCCTCTAATGATCGGGGCCCCTGATATAGCTTTCCCCCGTATAAACAACATAAGCTTCTGACTCCTCCCTCCCTCATTTCTCCTCTTACTCGCCTCCTCAGGCGTGGAGGCGGGCGCAGGGACAGGATGAACAGTTTATCCTCCACTGTCTGCCAATCTGGCTCATGCCGGAGCCTCTGTTGACCTTACCATTTTCTCTCTGCACTTAGCAGGAATTTCATCCATCCTAGGAGCAATTAACTTTATTACTACTATTATTAATATAAAACCCCCAGCTATCTCTCAATATCAAACCCCTCTCTTCGTCTGAGCAGTATTAATCACTGCCGTCCTGCTACTCCTCTCCCTTCCCGTGTTAGCTGCCGGCATCACTATGCTCCTCACTGACCGAAACCTAAACACCACCTTCTTCGATCCCGCAGGAGGGGGGGACCCCATTCTTTACCAACATCTTTTC
>BLZ4045_Stegastes_planifrons
CCTCTATCTAGTATTTGGTGCCTGAGCCGKRATAGTAGGAACAGCTTTAAGCCTCCTCATTCGGGCAGAACTAAGCCAACCAGGCGCTCTCCTAGGAGACGACCAAATCTACAATGTAATTGTTACGGCACACGCCTTTGTAATAATTTTCTTTATAGTAATACCAATTATGATTGGAGGATTTGGAAACTGGCTTATCCCCCTAATAATCGGAGCCCCCGACATAGCCTTCCCCCGAATAAACAACATAAGCTTCTGACTCCTTCCCCCCTCATTCCTTCTTCTACTTGCCTCTTCCGGCGTAGAAGCAGGTGCAGGAACAGGATGAACGGTTTACCCCCCATTATCCGGCAACCTAGCTCATGCAGGGGCCTCCGTAGATCTAACCATCTTCTCCCTGCATTTAGCAGGGATTTCATCCATTCTAGGAGCAATCAACTTTATTACTACTATTATTAACATAAAACCCCCCGCCATTTCCCAATACCAGACCCCTCTCTTCGTCTGAGCAGTGCTAATTACCGCTGTCCTACTACTTCTTTCTCTCCCCGTATTAGCTGCCGGCATTACTATGCTTCTAACTGATCGAAACCTAAATACTACCTTCTTCGACCCAGCAGGAGGAGGAGACCCCATTCTTTACCAACACCTTTTC
>BLZ4046_Thalassoma_bifasciatum
CCTCTATCTTGTGTTCGGCGCATGAGCCGGGATAGTAGGGACAGCCCTAAGCCTGCTCATCCGAGCAGAGTTAAGCCAGCCCGGCGCCCTCCTTGGGGACGATCAGATTTATAACGTTATCGTTACAGCCCACGCATTCGTCATAATTTTCTTTATAGTAATACCAATTATGATTGGAGGCTTCGGAAACTGACTAATTCCCCTAATGATTGGGGCCCCTGACATGGCCTTCCCTCGGATGAACAATATAAGCTTCTGACTTCTTCCACCCTCATTCCTTCTTCTTCTCGCCTCCTCTGGCGTTGAGGCAGGGGCCGGAACTGGTTGGACAGTCTACCCACCCCTAGCAGGGAACCTTGCCCATGCTGGTGCATCCGTTGACCTTACTATTTTTTCACTTCACTTGGCAGGGATTTCATCAATTCTAGGTGCAATCAACTTCATCACAACCATTATTAATATGAAACCCCCAGCCATCTCCCAATATCAAACGCCTCTTTTCGTATGGGCTGTTCTCATTACGGCAGTCCTTCTCCTCCTCTCGCTCCCAGTCCTTGCCGCTGGTATTACAATGCTCTTAACAGACCGAAATCTTAACACCACTTTCTTCGACCCTGCTGGAGGGGGGGACCCAATTCTTTACCAACACCTGTTC
>BLZ4047_Elacatinus
CCTTTACTTGATTTTTGGTGCCTGAGCCGGAATAGTGGGGACTGCTCTTAGCCTTCTTATTCGGGCTGAGCTGAGCCAACCCGGAGCCCTCTTAGGCGATGACCAAATTTATAATGTAATCGTCACCGCACACGCTTTTGTAATAATCTTTTTCATGGTAATACCAATTATAATTGGAGGCTTCGGAAACTGGTTGATCCCGCTTATGATTGGTGCCCCCGATATAGCATTCCCTCGCATAAATAACATAAGTTTCTGGTTACTCCCTCCCTCCTTTCTTCTACTTCTTGCCTCCTCTGGGGTTGAAGCCGGTGCCGGTACGGGTTGAACTGTCTACCCCCCCTTAGCCGGCAACTTAGCCCATGCCGGGGCATCCGTCGACTTAACTATTTTTTCCCTCCATTTAGCAGGGATTTCTTCAATCTTAGGTGCAATCAACTTTATCACTACCATCATAAACATGAAGCCTCCCGCCGTATCCCAATATCAGACCCCCCTATTTGTCTGAGCTGTTTTAATTACAGCAGTCCTTCTTCTTCTCTCACTGCCTGTCCTTGCAGCTGGTATTACGATACTCCTAACAGATCGAAACCTGAACACCACCTTCTTTGACCCTGCAGGTGGAGGAGACCCCATCCTTTACCAACACCTGTTC
>BLZ4048_Scorpaenidae
CCTTTATCTAGTATTTGGTGCCTGAGCTGGAATGGTGGGGACTGCCCTAAGCCTGCTAATCCGGGCAGAGCTAAGTCAACCCGGAGCTCTTCTGGGGGACGATCAGATTTACAATGTAATCGTTACAGCTCATGCTTTTGTAATGATTTTCTTTATAGTAATACCAATCATAATTGGTGGTTTTGGAAACTGACTGATTCCTTTAATGATTGGGGCACCTGACATGGCATTCCCTCGTATAAATAACATAAGCTTTTGGCTACTTCCCCCCTCTTTCTTACTACTTCTGGCCTCATCAGCCGTAGAAGCCGGAGCCGGAACCGGATGAACGGTTTACCCCCCTCTAGCCGGTAACCTAGCCCACGCGGGGGCCTCCGTAGACCTTACTATTTTTTCTCTACATCTGGCGGGTATTTCATCAATTTTAGGTGCTATTAATTTTATTACAACGATCATTAACATGAAACCACCAGCAATCTCTCAATACCAGACACCCCTATTTGTATGGGCAGTTCTGATTACTGCCGTGCTTTTACTTCTTTCTCTCCCAGTCCTTGCTGCAGGCATTACAATGCTACTAACCGACCGTAATTTAAATACCACCTTCTTTGATCCGGCANNNNNNNNNNNNNNNNNNNNNNNNNNNNNNNNNNNN
>BLZ4049_Monacanthidae
CCTTTACCTAATTTTCGGTGCCTGAGCCGGAATGGTAGGCACTGCCTTAAGCCTACTAATTCGAGCAGAACTAAGCCAACCCGGGGCACTCCTGGGAGACGATCAAATCTATAATGTGATCGTTACAGCCCACGCTTTCGTAATGATTTTCTTTATAGTAATGCCAATTATGATCGGAGGGTTCGGCAACTGACTGATCCCCCTAATGATTGGAGCCCCCGATATAGCATTCCCCCGAATGAACAACATGAGCTTCTGATTACTCCCCCCTTCATTCCTACTCCTCCTTGCTTCTTCAGGAGTTGAAGCCGGAGCCGGGACCGGATGAACTGTCTACCCGCCCCTTGCAGGAAACCTTGCCCATGCAGGAGCATCCGTAGATCTTACTATTTTCTCGCTCCATTTGGCAGGAATTTCATCAATTCTTGGTGCAATCAACTTCATCACAACAATTATTAACATGAAACCCCCTGCAATTTCTCAATACCAAACCCCTCTCTTCGTGTGAGCCGTTCTAATCACTGCCGTACTGCTTCTTCTCTCACTACCAGTTCTTGCCGCAGGAATTACTATGCTATTAACAGACCGAAACCTAAACACCACATTCTTTGACCCCGCTGGGGGAGGAGACCCCATTCTGTATCAGCACTTATTC
>BLZ4050_Monacanthidae
CCTTTACCTAATTTTCGGTGCCTGAGCCGGAATGGTAGGCACTGCCTTAAGCCTACTAATTCGAGCAGAACTAAGCCAACCCGGGGCACTCCTGGGAGACGATCAAATCTATAATGTAATCGTTACAGCCCACGCTTTCGTAATGATTTTCTTTATAGTAATGCCAATTATGATCGGAGGGTTCGGCAACTGACTGATCCCCCTAATGATTGGAGCCCCCGATATAGCATTCCCCCGAATGAACAACATGAGCTTCTGATTACTCCCCCCTTCATTCCTACTCCTCCTTGCTTCTTCAGGAGTTGAAGCCGGAGCCGGGACCGGATGAACTGTCTACCCGCCCCTTGCAGGAAACCTTGCCCATGCAGGAGCATCCGTAGATCTTACTATTTTCTCGCTCCATTTGGCAGGAATTTCATCAATTCTTGGTGCAATCAACTTCATCACAACAATTATTAACATGAAACCCCCTGCAATTTCTCAATACCAAACCCCTCTCTTCGTGTGAGCCGTTCTAATCACTGCCGTACTGCTTCTTCTCTCACTACCAGTCCTTGCCGCAGGAATTACTATGCTATTAACAGACCGAAACCTAAACACCACATTCTTTGACCCCGCTGGGGGAGGAGACCCCATTCTGTATCAGCACTTATTC
>BLZ4051_Scorpaenidae
NNNNNNNNTAGTATTTGGTGCCTGAGCCGGAATAGTAGGCACGGCTTTAAGCCTCCTTATCCGGGCGGAATTAAGCCAACCCGGAGCCCTACTAGGGGATGACCAGATTTATAACGTAATTGTTACAGCGCATGCTTTCGTAATAATTTTCTTTATAGTAATGCCAATTATGATCGGAGGATTTGGAAACTGACTGATCCCCCTTATGATTGGGGCCCCTGACATGGCTTTCCCTCGAATAAATAATATAAGCTTTTGATTACTACCACCCTCTTTCCTACTACTTCTTGCCTCATCAGGAGTTGAAGCAGGGGCCGGTACAGGGTGGACAGTTTATCCACCTTTAGCTGGTAATTTAGCCCATGCAGGTGCTTCCGTTGACCTAACAATTTTCTCCCTGCACTTGGCAGGTATCTCATCCATTCTAGGGGCAATTAACTTCATTACGACAATTATTAACATGAAACCCCCAGCTATTTCCCAATATCAAACACCCCTATTTGTCTGAGCTGTTCTCATTACTGCTGTGCTTCTTCTCTTATCACTCCCCGTTCTTGCTGCCGGTATTACAATACTGCTGACCGATCGTAATTTAAACACCACCTTCTTTGACCCAGCGGGAGGAGGGGACCCTATTCTTTACCAGCACCTATTC
>BLZ4053_Astrapogon_puncticulatus
CCTCTATTTAGTATTTGGTGCTTGAGCCGGAATGGTAGGAACAGCCCTTAGTCTCCTTATCCGAGCAGAACTAAGCCAGCCCGGAGCCCTCCTAGGTGACGATCAGATTTATAACGTAATTGTAACAGCACATGCCTTTGTTATGATTTTCTTTATAGTAATACCAATTATGATTGGAGGCTTTGGAAATTGATTAATTCCTTTAATGATCGGAGMCCCTGACATGGCCTTCCCTCGAATAAATAATATGAGCTTCTGACTTCTTCCCCCCTCCTTTATCCTACTACTGGCCTCTTCTGGGGTAGAAGCAGGGGCGGGAACAGGGTGGACAGTCTACCCACCCCTTGCAGGCAATCTTGCCCATGCGGGAGCTTCCGTTGACCTGACTATCTTCTCCCTCCATCTGGCTGGAATCTCCTCAATTCTTGGGGCCATTAACTTCATCACTACAATTACAAACATGAAACCCCCTGGGATTACCCAGTACCAAACCCCCCTATTTGTCTGGGCAGTACTAATTACTGCTGTTCTTCTCCTTCTATCCCTCCCCGTTCTAGCTGCCGGAATTACAATGCTTCTAACAGACCGGAATTTAAACACTACYTTCTTCGACCCTGCAGGAGGAGGGGACCCAATCCTTTACCAACACTTATTT
>BLZ4056_Phaeoptyx_pigmentaria
CCTTTATTTAGTATTCGGTGCCTGGGCCGGGATGGTCGGGACAGCCCTTAGCTTGCTCATCCGGGCAGAGCTAAGCCAGCCCGGAGCCCTTCTAGGCGATGACCAGATTTATAACGTTATCGTTACGGCACACGCATTCGTGATAATTTTCTTTATAGTAATACCAATCATGATCGGAGGGTTCGGAAACTGACTTATCCCGTTAATGATCGGGGCWCCCGACATGGCATTCCCCCGAATAAATAATATGAGTTTCTGACTTCTGCCCCCCTCATTTGTTCTTCTCCTGGCCTCATCGGGAGTAGAGGCGGGAGCTGGGACTGGCTGAACAGTTTACCCCCCTCTTGCAGGGAACCTCGCCCACGCTGGAGCCTCCGTCGACCTAACAATTTTCTCACTCCATTTGGCAGGCATCTCCTCTATCCTGGGGGCCATCAACTTTATTACTACAATTACCAACATGAAGCCCCCGGGCATCACTCAATACCAAACACCCTTGTTTGTCTGAGCAGTCCTCATTACTGCCGTCCTCCTTCTCCTTTCCCTCCCCGTTCTAGCCGCCGGCATCACAATGCTTCTCACGGACCGAAACTTGAACACGACTTTCTTTGACCCCGCAGGAGGGGGAGACCCAATTCTGTACCAACACTTATTC
>BLZ4057_Callionymus_bairdi
CCTTTATCTAGTATTTGGTGCATGAGCCGGCATGGTGGGCACAGCTTTAAGCCTTCTTATCCGTGCTGAACTAAACCAACCAGGAGCTCTTCTTGGCGACGACCAGATCTACAATGTCATTGTCACTGCACATGCATTTGTAATGATTTTTTTTATGGTCATGCCTATCATGATTGGAGGCTTTGGAAACTGACTAGTTCCAATGATGATTGGARCCCCAGACATGGCCTTCCCTCGAATAAACAATATGAGCTTTTGACTTCTGCCCCCCTCATTCCTACTCCTTCTAGCCTCGTCTGGGGTAGAGGCCGGGGCAGGAACTGGATGAACTGTCTACCCGCCCCTGTCCAGCAATCTTGCCCACGCTGGGGCCTCAGTAGACTTAACCATCTTTTCCCTTCACTTAGCAGGTATCTCATCTATTTTAGGAGCTWTTWACTTCATCACTACAATTACTAACATGAAGCCCCCAGCCCTGACCCAATATCAAACCCCTCTCTTTGTGTGGGCCGTCTTAATTACAGCCGTCCTTCTACTTCTATCCCTGCCCGTCCTGGCCGCTGGAATCACAATACTTTTAACTGACCGTAACCTCAATACCACTTTTTTCGACCCTGCTGGCGGAGGAGACCCCATTCTTTATCAGCACCTCTTC
>BLZ4058_Gnatholepis_thompsoni
NNNNNNNNNNNNNNNNNNNNNNNNNNNNNNNNNNNNNNNCACAGCTCTGAGCCTTCTTATTCGAGCCGAACTTAGCCAACCTGGAGCTCTTCTAGGGGACGACCAAATTTATAATGTAATTGTTACTGCTCATGCCTTTGTAATAATTTTCTTTATAGTAATACCAATCATGATTGGAGGCTTTGGAAATTGACTGATCCCTTTAATGATCGGGGCCCCTGACATGGCCTTTCCTCGAATGAACAACATGAGCTTTTGACTGCTTCCTCCCTCATTTCTTCTCCTTTTAGCCTCCTCTGGGGTTGAGGCAGGGGCAGGGACAGGCTGAACAGTGTACCCCCCACTATCGGGGAATCTTGCCCATGCTGGGGCCTCTGTTGATCTCACAATTTTTTCCCTACACTTAGCTGGTATTTCATCAATTTTAGGTGCAATCAACTTTATTACAACTATCCTGAATATGAAACCTCCTGCAATCTCGCAGTACCAAACCCCTTTATTTGTTTGGGCCGTTCTAATTACAGCTGTTCTCCTACTTCTGTCCCTCCCTGTTCTTGCAGCTGGCATTACAATGCTACTCACAGATCGAAACCTAAACACAACCTTCTTTGACCCTTCNNNNNNNNNNNNNNNNNNNNNNNNNNNNNNNNNNNNN
>BLZ4059_Starksia_weigti
CCTTTATTTAATCTTTGGTGCCTGAGCGGGAATAGTAGGTACGGCTTTAAGCCTACTTATTCGAGCTGAGCTAAGCCAGCCCGGAGCACTTCTAGGCGACGATCAAATCTATAATGTTATCGTCACAGCACATGCTTTTGTAATAATTTTCTTTATAGTAATACCAATTTTAATTGGTGGCTTTGGAAACTGGTTAGTGCCTTTAATAATTGGAGCCCCCGACATAGCATTCCCCCGAATAAATAATATAAGCTTTTGACTTTTACCCCCCTCTTTCCTTCTACTGCTAGCTTCATCCGGAGTTGAAGCCGGGGCCGGAACAGGTTGAACTGTATACCCTCCGCTATCTGGAAGCTTAGCCCATGCGGGGGCTTCTGTTGATTTAACCATTTTTTCTCTTCATCTTGCTGGAATTTCCTCCATTCTCGGGGCTATCAATTTTATTACAACCATTATTAACATAAAACCCCCCGCTATTTCCCAATATCAAACCCCCTTGTTCGTGTGGTCTGTTTTAATTACAGCTGTTCTACTACTACTATCTCTCCCCGTTTTAGCTGCCGGCATCACCATGCTTCTTACAGACCGTAACTTAAATACCACCTTTTTCGACCCCGCAGGAGGGGGCGACCCTATTCTTTATCAACNNNNNNNN
>BLZ4060_Gillellus_uranidea
CCTTTATTTAATTTTTGGTGCTTGGGCTGGAATAGTCGGGACTGCTTTAAGTCTTTTAATTCGAGCCGAACTTAGCCAACCCGGGGCACTTCTCGGGGACGATCAAATTTATAACGTTATTGTAACTGCTCACGCTTTCGTAATAATCTTCTTTATAGTAATACCAATTATGATCGGTGGCTTTGGAAATTGACTTATTCCACTAATGATTGGGGCCCCTGATATAGCATTCCCTCGGATAAATAATATAAGTTTTTGACTACTACCCCCTTCTTTCCTCCTTCTTTTAGCCTCTTCTGGGGTTGAAGCAGGTGCTGGTACAGGCTGGACTGTATACCCCCCGCTCTCAGGTAATCTTGCCCATGCAGGAGCATCTGTTGATTTAACCATCTTCTCCCTTCACCTTGCCGGGATCTCTTCAATTCTTGGGGCTATTAATTTTATTACAACAATTATTAATATAAAACCTCCTGCTATCTCCCAGTACCAAACCCCTCTATTCGTTTGAGCCGTTTTAATCACCGCTGTTCTTCTACTTCTCTCCCTTCCTGTTCTTGCAGCTGGGATTACTATGCTATTAACTGACCGAAATCTTAATACAACTTTCTTTGACCCTGCTGGGGGAGGTGACCCAATTCTTTATCAACACCTCTTT
>BLZ4061_Halichoeres_garnoti
CCTCTATTTAGTATTCGGCGCCTGAGCTGGGATGGTAGGCACGGCCTTAAGCCTGCTTATTCGGGCTGAATTAAGCCAACCCGGCGCTCTCCTTGGGGACGATCAAATCTATAACGTAATCGTTACAGCGCATGCTTTCGTAATAATTTTCTTTATAGTAATACCAATTATGATCGGTGGGTTCGGAAACTGACTGATTCCCCTAATGATTGGAGCCCCAGACATGGCCTTCCCTCGAATGAACAACATAAGCTTCTGACTCCTTCCTCCCTCCTTCCTCCTACTGCTCGCCTCTTCTGGGGTTGAGGCTGGAGCCGGGACTGGTTGAACAGTTTACCCCCCTCTAGCAGGGAATCTTGCTCACGCCGGCGCATCTGTAGACTTGACAATCTTCTCCCTTCATTTAGCCGGTATCTCATCAATTTTAGGGGCCATTAACTTTATTACAACTATTATTAATATGAAACCCCCTGCTATTTCCCAATACCAGACCCCCCTATTTGTATGAGCTGTGCTAATTACAGCCGTCTTGCTCCTGCTTTCTCTTCCCGTCCTCGCTGCCGGGATTACAATGCTTTTAACAGACCGAAATTTAAACACCACCTTCTTTGATCCTGCAGGAGGGGGTGACCCTATTCTATACCAACATCTATTC
>BLZ4062_Thalassoma_bifasciatum
CCTCTATCTTGTGTTCGGCGCATGAGCCGGGATAGTAGGGACAGCCCTAAGCCTGCTCATCCGAGCAGAGTTAAGCCAGCCCGGCGCCCTCCTTGGGGACGATCAGATTTATAACGTTATCGTTACAGCCCACGCATTCGTCATAATTTTCTTTATAGTAATACCAATTATGATTGGAGGCTTCGGAAACTGACTAATTCCCCTAATGATTGGGGCCCCTGACATGGCCTTCCCTCGGATGAACAATATAAGCTTCTGACTTCTTCCACCCTCATTCCTTCTTCTTCTCGCCTCCTCTGGCGTTGAGGCAGGGGCCGGAACTGGTTGGACAGTCTACCCACCCCTAGCAGGGAACCTTGCCCATGCTGGTGCATCCGTTGACCTTACTATTTTTTCACTTCACTTGGCAGGGATTTCATCAATTCTAGGTGCAATCAACTTCATCACAACCATTATTAATATGAAACCCCCAGCCATCTCCCAATATCAAACGCCTCTTTTCGTATGGGCTGTTCTCATTACGGCAGTCCTTCTCCTCCTCTCGCTCCCAGTCCTTGCCGCTGGTATTACAATGCTCTTAACAGACCGAAATCTTAACACCACTTTCTTCGACCCTGCTGGAGGGGGGGACCCAATTCTTTACCAACACCTGTTC
>BLZ4063_Stegastes_partitus
NNNNNNNNNNNNNNNNNNNNNNNNNNCCGGAATAGTGGGGACAGCTTTGAGCCTCCTCATTCGGGCAGAACTAAGCCAACCAGGCGCCCTCCTGGGAGACGACCAGATTTACAATGTAATTGTTACGGCGCACGCCTTCGTAATGATTTTCTTTATAGTAATACCAATTATAATTGGTGGCTTTGGAAACTGACTTATTCCTCTAATGATCGGGGCCCCTGATATAGCTTTCCCCCGTATAAACAACATAAGCTTCTGACTCCTCCCTCCCTCATTTCTCCTCTTACTCGCCTCCTCAGGCGTGGAGGCGGGCGCAGGGACAGGATGAACAGTTTATCCTCCACTGTCTGCCAATCTGGCTCATGCCGGAGCCTCTGTTGACCTTACCATTTTCTCTCTGCACTTAGCAGGAATTTCATCCATCCTAGGAGCAATTAACTTTATTACTACTATTATTAATATAAAACCCCCAGCTATCTCTCAATATCAAACCCCTCTCTTCGTCTGAGCAGTATTAATCACTGCCGTCCTGCTACTCCTCTCCCTTCCCGTGTTAGCTGCCGGCATCACTATGCTCCTCACTGACCGAAACCTAAACACCACCTYCTTCGATCCCGCACGAGGGGGGGACCCCATTCTTTACCAACATCTTTTC
>BLZ4064_Stegastes
CCTTTATCTAGTATTTGGTGCCTGAGCCGGAATGGTAGGAACAGCTCTAAGTCTCCTCATTCGGGCAGAACTAAGCCAACCCGGCGCTCTCCTTGGAGACGACCAAATTTATAATGTAATTGTTACGGCGCACGCCTTCGTAATAATCTTCTTTATAGTAATACCCATCATAATCGGAGGATTCGGAAACTGGCTTATCCCCCTGATGATTGGGGCCCCTGATATGGCCTTCCCCCGTATAAACAATATAAGCTTCTGACTTCTTCCTCCTTCCTTCCTTCTTCTGCTTGCCTCTTCAGGTGTAGAAGCAGGGGCAGGAACAGGATGAACAGTCTATCCTCCACTATCTGGTAACCTAGCTCACGCAGGGGCCTCCGTTGACCTAACTATTTTCTCCCTACATTTAGCAGGAATTTCATCCATCCTAGGGGCAATCAACTTTATTACTACTATTATTAACATGAAACCCCCTTCAATCTCCCAATACCAAACCCCTCTCTTTGTATGAGCAGTTCTAATTACCGCTGTACTACTACTCCTCTCCCTTCCCGTCTTAGCTGCCGGCATTACTATGCTCCTTACGGACCGAAACCTTAATACTACTTTCTTTGACCCTGCAGGAGGAGGAGACCCNNNNNNNNNNNNNNNNNNNNNN
>BLZ4065_Acanthemblemaria_greenfieldi
CCTCTACTTGATCTTCGGTGCTTGAGCAGGGATAGTGGGGACGGCTTTAAGCCTCCTGATTCGGGCTGAATTAAGCCAGCCCGGCTCACTACTGGGGGACGATCAAATTTATAATGTTATCGTCACAGCCCATGCTTTCGTAATAATCTTTTTTATAGTTATGCCAATTCTTATTGGAGGGTTTGGCAACTGGCTAGTTCCTCTCATGATCGGAGCTCCTGACATGGCATTCCCCCGAATAAATAACATGAGCTTCTGACTCCTCCCTCCTTCGTTTTTGCTCCTCTTAGCTTCTTCCGGCCTCGAAGGCGGAGCTGGGACAGGCTGAACCGTGTATCCTCCTCTGTCCGCGAACCTAGCACATGCAGGGGCTTCTGTGGACCTCACAATCTTCTCCCTCCACTTGGCAGGGGTTTCCTCTATTTTAGGGGCTATTAATTTTATTACAACTATTATTAACATAAAACCTCCCGCCATCTCGCAGTATCAAACCCCACTATTTGTGTGATCAGTCCTGATTACTGCAGTCCTCTTATTACTCTCCCTGCCTGTCCTAGCCGCAGGTATTACTATACTTCTAACGGACCGAAACCTCAACACAACTTTCTTTGACCCCGCTGGAGGAGGCGACCCGATTCTTTACCAACATCTCTTC
>BLZ4066_Elacatinus
CCTTTACTTGATTTTTGGTGCCTGAGCCGGAATAGTGGGGACTGCTCTTAGCCTTCTTATTCGGGCTGAGCTGAGCCAACCCGGAGCCCTCTTAGGCGATGACCAAATTTATAATGTAATCGTCACCGCACACGCTTTTGTAATAATCTTTTTCATGGTAATACCAATTATAATTGGAGGCTTCGGAAACTGGTTGATCCCGCTTATGATTGGWGCCCCCGATATAGCATTCCCTCGCATAAATAACATAAGTTTCTGGTTACTCCCTCCCTCCTTTCTTCTACTTCTTGCCTCCTCTGGGGTTGAAGCCGGTGCCGGTACGGGTTGAACTGTCTACCCCCCCTTAGCCGGCAACTTAGCCCATGCCGGGGCATCCGTCGACTTAACTATTTTTTCCCTCCATTTAGCAGGGATTTCTTCAATCTTAGGTGYWWTYAACTTTATCACTACCATCATAAACATGAAGCCTCCCGCCGTATCCCAATATCAGACCCCCCTATTTGTCTGAGCTGTTTTAATTACAGCAGTCCTCCTTCTTCTCTCACTGCCTGTCCTTGCAGCTGGTATTACGATACTCCTAACAGATCGAAACCTGAACACCACCTTCTTTGACCCTGCAGGTGGAGGAGACCCCATCCTTTACCAACACCTGTTC
>BLZ4068_Canthigaster_rostrata
NNNNNNNNNNNNNNNNNNNNNCTGAGCCGGAMTAGTAGGAACAGCTTTAAGCCTCCTTATTCGAGCTGAGCTCAGCCAACCCGGCGCACTTTTAGGTGACGACCAAATTTACAATGTAATCGTCACAGCCCATGCATTCGTAATAATTTTCTTTATAGTAATGCCAATCATGATCGGCGGCTTTGGAAACTGGCTAGTGCCCCTTATAATCGGAGCACCCGACATGGCATTCCCCCGAATAAATAATATAAGTTTCTGAYTACTACCCCCCTCTTTCCTGCTCCTTCTAGCATCTTCCGGAGTAGAAGCAGGAGCTGGTACAGGCTGAACAGTCTACCCACCACTAGCAGGCAACCTAGCCCACGCAGGAGCATCTGTTGACCTCACAATTTTCTCCCTCCACCTGGCAGGTGTCTCATCAATTCTAGGTGCTATTAWTTTTATTACTACAATTATTAACATGAAACCCCCAGCCATTTCTCAATACCAAACCCCCCTTTTCGTATGAGCTGTCCTAATTACTGCTGTTYTACTATTATTATCACTACCAGTTCTCGCAGCCGGAATTACGATACTTCTCACAGATCGAAACCTAAACACCACCTTCTTTGACCCAGCGGGAGGAGGGGACCCCATTCTTTATCAACACCTATTN
>BLZ4070_Scaridae
CCTATATCTTGTATTTGGTGCCTGAGCTGGAATAGTGGGCACCGCTCTAAGCCTTCTAATCCGAGCCGAACTGAGCCAACCTGGGGCCCTCCTCGGAGATGACCAGATCTATAATGTAATTGTTACCGCCCACGCATTCGTAATAATCTTTTTTATAGTAATGCCTATCATGATTGGGGGCTTTGGGAACTGATTAATCCCACTTATGATTGGAGCACCAGATATGGCTTTCCCCCGAATGAACAACATGAGCTTCTGACTTCTCCCGCCTTCTTTCCTTCTGCTGCTTGCTTCATCAGGAGTAGAAGCCGGAGCAGGAACAGGCTGAACCGTATACCCACCATTAGCGGGGAATCTTGCACATGCTGGGGCCTCTGTAGATCTAACAATCTTCTCTCTTCATCTTGCAGGAATTTCATCTATCTTAGGAGCAATTAATTTCATTACAACAATTGTCAACATGAAACCTCCCGCAATTTCACAATACCAAACGCCTTTATTTGTATGAGCCGTTCTAATCACCGCTGTCCTCCTTCTTCTTTCGCTGCCAGTTCTTGCTGCAGGGATTACAATGTTGCTTACTGACCGGAACCTAAACACTACATTCTTTGACCCCGCGGGCGGAGGAGACCCTATTCTTTACCAACACTTATTT
>BLZ4071_Ctenogobius_saepepallens
CCTATACCTTATTTTCGGTGCTTGAGCCGGAATAGTAGGAACTGCTTTAAGCCTATTAATTCGTGCCGAACTAAGTCAACCAGGAGCCCTTCTTGGTGACGACCAAATCTACAACGTCATTGTTACTGCCCATGCCTTTGTAATAATTTTCTTTATAGTAATACCAATCATGATTGGAGGCTTCGGAAATTGACTCATCCCACTAATGATTGGAGMTCCCGATATAGCTTTCCCTCGAATGAACAATATGAGCTTCTGACTTCTTCCCCCTTCCTTCCTCTTACTCCTCGCCTCATCAGGAGTTGAGGCAGGGGCTGGAACAGGGTGAACAGTCTACCCCCCTCTAGCAGGCAACTTAGCACACGCCGGGGCTTCCGTAGACCTAACCATCTTTTCACTCCACTTAGCTGGTATTTCCTCTATTCTCGGGGCTATTAACTTTATCACCACCATTCTAAACATGAAGCCCCCGGCAATTTCACAATACCAAACCCCTCTATTTGTTTGAGCCGTGCTAATTACAGCTGTGCTGCTACTACTTTCCCTCCCTGTCCTTGCAGCTGGAATTACAATGCTTTTAACTGATCGAAACCTTAATACCACCTTCTTTGACCCTTCTGGAGGAGGGGATCCTATCCTCTACCAACACTTATTC
>BLZ4072_Coryphopterus_personatus
CCTTTATCTAGTATTTGGTGCTTGAGCTGGAATAGTAGGCACCGCATTGAGCTTACTCATTCGAGCTGAACTAAGTCAGCCCGGGGCTCTCTTAGGAGATGACCAAATTTATAATGTAATTGTAACTGCTCACGCATTCGTTATAATCTTCTTTATAGTAATACCAATTATAATCGGCGGGTTTGGAAATTGACTAATTCCACTAATAATTGGGGMCCCTGATATGGCCTTCCCCCGAATGAATAACATAAGCTTTTGACTTCTCCCCCCCTCATTTCTGCTTCTATTAGCATCATCCGGGGTAGAAGCCGGAGCCGGAACCGGTTGGACCGTCTACCCCCCCTTAGCGGGCAACCTAGCCCATGCAGGGGCATCCGTGGACCTGACCATTTTCTCCCTTCATCTAGCTGGTATCTCCTCAATCCTCGGGGCGATTAACTTCATTACTACTATTTTGAATATGAAACCCCCCGCCACTTCCCAGTACCAGACACCTCTTTTTGTGTGAGCTGTTCTAATTACGGCAGTTCTTCTTCTTCTGTCCCTCCCAGTACTTGCTGCAGGCATTACTATGTTACTTACCGACCGAAATCTAAACACAACCTTCTTCGACCCCGCAGGCGGAGGGGACCCCATTTTATACCAACACCTGTTT
>BLZ4073_Coryphopterus_glaucofraenum
NNNNNATCTAGTTTTTGGTGCCTGAGCCGGAATAGTAGGAACTGCATTAAGCCTTCTTATCCGGGCTGAACTTAGTCAACCTGGGGCCCTCCTTGGGGACGACCAAATTTACAATGTTATCGTAACTGCCCATGCATTTGTTATAATTTTCTTTATAGTAATACCAATTATGATTGGGGGATTTGGAAACTGACTTATCCCACTAATGATCGGGGCCCCTGATATGGCTTTTCCCCGAATAAACAACATAAGCTTTTGACTTCTCCCTCCGTCGTTCTTGCTTCTTTTGGCATCTTCGGGCGTAGAAGCTGGTGCCGGGACCGGCTGAACCGTCTATCCCCCTCTTGCTGGCAATTTAGCCCATGCGGGAGCATCGGTAGACTTGACCATTTTCTCCCTTCATCTAGCCGGTGTTTCTTCGATCCTGGGGGCAATTAACTTCATTACTACGATCTTAAACATGAAGCCCCCTGCCACCTCTCAGTACCAGACGCCCTTATTCGTATGGGCTGTCCTAATTACAGCAGTATTACTCCTCCTTTCTCTTCCCGTACTAGCCGCAGGTATTACCATATTACTTACTGACCGGAATTTAAACACAACTTTCTTCGATCCCGCCGGGGGGGGAGATCCTATTCTATACCAACATTTATTC
>BLZ4075_Balistes_vetula
CCTTTACCTAATCTTTGGTGCTTGGGCTGGGATAGTGGGCACAGCTTTAAGCCTTCTAATCCGAGCAGAATTAAGCCAACCCGGCGCCCTTCTAGGCGATGATCAAATTTATAATGTTATCGTCACAGCACATGCTTTCGTGATAATTTTCTTTATAGTAATACCAATTATAATTGGAGGATTTGGAAACTGACTCATTCCCTTAATAATTGGAGCCCCCGACATGGCCTTCCCTCGAATAAATAATATGAGCTTCTGACTCCTTCCCCCTTCTTTACTCCTCCTCCTCGCTTCCTCAAGCGTAGAAGCTGGGGCCGGAACCGGATGAACAGTATATCCCCCTCTTGCAGGGAACCTCGCCCATGCAGGAGCCTCTGTTGATTTAACCATCTTTTCACTGCATCTAGCAGGGATCTCATCAATTCTAGGGGCAATTAWTTTTATTACAACAATTATTAATATGAAACCCCCTGCCATTTCTCAATATCAAACACCATTGTTTGTCTGAGCAGTTCTAATTACAGCTGTTCTCCTCCTCCTATCCCTTCCCGTCCTAGCCGCCGGAATTACAATACTCCTCACCGATCGAAACTTAAATACCACATTCTTTGATCCTGCAGGAGGTGGTGACCCCATCCTCTACCAACACCTATTT
>BLZ4076_Malacanthus_plumieri
NNNNNNNNNNNNNNNNGGTGCCTGAGCCGGRATAGTAGGAACCGCCCTAAGCTTACTAATCCGAGCAGAATTAAGCCAGCCAGGCGCTCTTTTAGGAGATGATCAGATTTACAATGTAATTGTTACAGCACATGCCTTTGTAATAATCTTCTTTATAGTAATACCAATCATAATTGGAGGCTTTGGAAATTGGCTAATCCCTTTAATAATTGGGGCCCCCGACATAGCATTCCCTCGAATGAATAATATGAGCTTCTGACTTCTTCCTCCATCATTCTTACTCCTACTAGCCTCCTCCGGCGTAGAAGCAGGGGCTGGAACAGGGTGGACGGTATACCCTCCATTAGCTGGAAACCTTGCACATGCAGGGGCATCCGTAGACTTAACCATCTTTTCCCTCCATCTAGCTGGTATTTCGTCAATTTTAGGTGCCATCAACTTCATTACAACTATTATCAATATGAAACCACCAGCATCCTCCCAATATCAAGTGCCCTTATTTGTGTGATCAGTATTAATTACAGCCGTGCTGCTTCTCCTATCCCTTCCTGTTCTTGCAGCCGGAATTACAATACTTCTTACAGACCGAAACCTAAACACCACCTTCTTCGACCCAGCCGGAGGGGGTGACCCCATTCTTTATCAACACCTCTTC
>BLZ4078_Calamus_calamus
CCTTTACCTTGTATTTGGTGCTTGAGCCGGAATAGTGGGAACTGCCCTAAGCCTGCTAATTCGAGCAGAACTAAGCCAGCCCGGTGCTCTCCTCGGAGATGATCAAATTTATAATGTTATTGTTACAGCACATGCGTTTGTAATAATTTTCTTTATAGTCATGCCTATTATGATTGGAGGTTTCGGAAATTGACTTATTCCTCTAATGATCGGAGCCCCCGACATGGCTTTTCCTCGAATAAATAATATAAGCTTTTGATTACTACCTCCTTCTTTCCTCCTGCTACTCGCCTCTTCTGGAGTTGAAGCCGGGGCCGGAACCGGATGGACAGTCTATCCCCCCTTAGCAGGGAATCTTGCCCACGCAGGTGCATCAGTCGACTTAACCATTTTTTCTCTTCACTTAGCCGGGATTTCATCCATTCTTGGTGCCATCAATTTTATCACCACTATTATTAATATGAAACCCCCAGCTATCTCACAATATCAGACCCCACTGTTTGTGTGAGCTGTTTTAATTACTGCTGTCCTTCTTCTTTTATCTCTCCCAGTGCTTGCTGCTGGAATTACAATGCTCCTTACAGATCGAAACCTGAATACCACCTTCTTCGACCCAGCTGGAGGAGGGGACCCAATTCTTTATCAGCACCTATTC
>BLZ4084_Strongylura_notata
CCTTTATCTAGTATTTGGTGCTTGAGCTGGAATAGTAGGCACTGCTTTAAGCCTTCTTATTCGAGCAGAACTAAGCCAACCCGGCTCCCTTTTAGGCGACGACCAAATTTACAATGTTATCGTTACGGCACATGCCTTTGTAATAATCTTTTTTATAGTAATACCTATTATAATTGGTGGTTTTGGAAACTGACTGATTCCTCTCATGATTGGGGCTCCAGATATAGCATTTCCTCGAATAAATAACATAAGCTTCTGATTATTACCCCCATCCTTCCTTCTCCTTCTAGCTTCATCCGGAGTAGAAGCTGGTGCAGGAACTGGATGAACTGTCTACCCTCCTCTAGCTGGTAATTTAGCCCATGCAGGAGCCTCAGTAGATTTAACAATTTTTTCCCTTCACCTAGCAGGTGTTTCATCAATTCTTGGAGCTATTAACTTTATTACCACAATTATTAATATAAAACCACCAGCAATTTCGCAATACCAGACACCTCTCTTTGTATGAGCTGTTCTAATTACTGCAGTCCTACTCCTCCTTTCCCTTCCTGTTTTAGCTGCAGGCATTACAATACTTCTAACCGATCGAAACCTAAACACCACCTTCTTCGACCCTGCCGGGGGAGGAGACCCCATCCNNNNNNNNNNNNNNNNN
>BLZ4085_Platybelone_argalus
NNNNNNNNNNNNNNNNNNNNNNNNNNNNNNNNNNGTAGGTACTGCTTTAAGCCTTCTTATTCGAGCAGAATTAAGTCAACCAGGCTCTCTCCTGGGAGATGACCAGATCTATAATGTCATCGTTACAGCACATGCCTTTGTAATAATTTTCTTTATAGTAATACCAATTATGATTGGAGGCTTCGGAAACTGACTCATCCCCTTAATGATCGGAGCCCCTGATATGGCCTTTCCACGAATAAATAACATAAGCTTTTGACTTCTACCCCCCTCCTTCCTTCTCCTTCTAGCTTCATCTGGGGTTGAAGCCGGTGCTGGAACTGGATGAACCGTATATCCCCCTTTAGCTGGTAACCTAGCCCATGCAGGAGCATCCGTCGATCTAACAATTTTCTCCCTCCACCTAGCAGGTGTTTCATCAATTCTTGGGGCTATTAACTTTATTACCACAATTATCAACATAAAACCACCAGCAATTTCACAATACCAAACACCTCTGTTTGTATGGGCCGTTCTTATTACTGCAGTTCTTCTTCTCCTTTCCCTACCTGTTTTAGCCGCCGGGATTACTATACTTCTTACAGACCGAAACCTAAACACTACTTTCTTTGACCCTGCCGGAGGAGGGGACCCAATCCTTTACCAACATCTATNN
>BLZ4086_Holocentrus_rufus
CCTTTATTTAGTATTTGGTGCCTGAGCCGGAATAGTTGGTACAGCCCTTAGCCTTCTAATCCGAGCTGAACTGAGCCAACCCGGAGCTCTTCTGGGGGACGACCAGATTTATAATGTTATTGTTACAGCACACGCATTTGTAATAATTTTCTTTATAGTAATGCCAATTATGATCGGAGGATTTGGTAATTGACTAATTCCTTTAATAATCGGAGCCCCTGACATAGCATTCCCCCGAATAAATAATATGAGCTTCTGATTACTTCCCCCTTCATTCCTACTTCTACTAGCCTCCTCTGGTGTAGAAGCTGGTGCTGGGACAGGGTGAACAGTTTATCCACCCCTTGCAGGCAATCTAGCACACGCAGGAGCTTCTGTAGATCTCACCATCTTCTCCCTCCACCTAGCAGGTATTTCCTCAATTCTAGGAGCTATTAACTTCATTACAACTATCATTAATATGAAACCTCCCGCTATTTCTCAGTATCAAACACCTCTCTTCGTATGAGCCGTTCTAATTACAGCCGTTCTTCTCCTTCTATCCCTGCCTGTACTTGCAGCAGGTATTACCATGCTACTGACAGACCGAAACCTAAATACAACATTCTTCGACCCAGCAGGTGGAGGAGACCCAATTCTTTACCAACATCTATTC
>BLZ4087_Chromis_insolata
CCTTTATCTAGTATTTGGTGCTTGAGCTGGAATAGTAGGCACAGCTTTGAGCCTCCTCATTCGAGCAGAACTAAGCCAACCAGGCGCTCTCCTCGGAGACGACCAAATTTACAATGTAATCGTTACGGCGCACGCCTTTGTAATAATTTTCTTTATAGTAATGCCAATTATGATTGGAGGATTTGGAAACTGACTTATTCCCCTCATGATCGGGGCCCCCGATATAGCATTCCCCCGAATAAATAACATAAGCTTCTGACTCTTACCCCCCTCATTCCTACTTCTGCTTGCCTCCTCTGGTGTTGAAGCAGGTGCCGGCACAGGGTGAACTGTATACCCCCCTTTATCAGGAAACTTAGCCCACGCAGGAGCCTCTGTAGACTTAACCATCTTTTCCCTTCACCTAGCAGGTATTTCCTCAATCCTAGGGGCTATTAATTTCATTACTACTATTATTAATATGAAACCCCCTGCCATTTCCCAATATCAGACCCCTCTATTTGTATGAGCTGTACTCATCACCGCTGTACTTCTCCTTTTATCCCTTCCAGTCTTAGCTGCTGGCATCACTATGCTCCTAACTGATCGTAACCTGAACACCACATTCTTCGACCCTGCAGGAGGAGGGGACCCCATCCTTTACCAACATCTATTC
>BLZ4088_Gramma_loreto
CCTCTACCTATTATTTGGTGCTTGAGCCGGTATAGTAGGAACTGCCCTAAGCCTAYTAATCCGAGCAGAACTAAATCAACCCGGCTCCCTCCTAGGGGATGACCAGATTTACAATGTTATCGTTACAGCACACGCCTTTGTAATGATCTTTTTTATAGTTATGCCAATCATAATTGGAGGGTTCGGAAACTGACTAATCCCTYTCATAATTGGGGCTCCTGACATAGCCTTCCCCCGAATAAATAATATGAGCTTTTGACTCCTCCCCCCATCCTTCATCCTTTTACTTGCCTYTTCCGCAGTCGAAGCTGGTGCCGGCACAGGGTGGACTGTTTACCCCCCTTTATYTAGCAACCTAGCCCACGCCGGAGCATCCGTTGACCTCACAATTTTTTCCCTGCATTTAGCAGGTATYTCCTYTATCCTGGGGGCTATTAACTTCATCACTACTATTATTAACATGAAACCCCCGGCTATTACCCAATATCAAACACCCCTTTTCGTTTGAGCCGTCCTAATTACAGCCGTGCTCCTTYTCCTATCCCTACCCGTTCTTGCCGCAGGCATTACAATACTCCTAACTGATCGAAATYTAAATACCTCCTTCTTTGACCCAGCGGGGGGGGGGGACCCGATTCTCTACCAACACTNNNNN
>BLZ4090_Elacatinus
CCTCTACTTAATTTTTGGTGCATGGGCCGGAATGGTCGGCACAGCTCTTAGCCTTCTAATCCGGGCTGAACTAAGCCAACCCGGGGCCCTTTTGGGCGACGATCAGATTTATAACGTGATCGTTACTGCACATGCTTTTGTAATAATCTTTTTCATAGTAATACCCATCATGATTGGGGGCTTCGGAAACTGGCTAATTCCACTTATGATTGGTGCCCCTGACATGGCCTTCCCCCGTATAAATAATATAAGCTTTTGATTACTTCCTCCCTCCTTCCTTTTACTTCTTGCCTCCTCTGGGGTTGAGGCCGGCGCTGGCACAGGTTGAACTGTGTACCCCCCCCTAGCCGGCAACTTAGCCCATGCTGGGGCATCTGTTGACTTAACGATCTTTTCCCTCCACCTGGCCGGAATTTCTTCAATCTTAGGGGCAATCAACTTTATTACTACTATCATGAACATGAAGCCGCCTGCAGTTTCCCAATATCAAACCCCCTTGTTTGTATGAGCCGTCCTCATCACAGCCGTGCTTCTTCTCCTCTCACTTCCTGTCCTCGCAGCCGGCATTACTATGCTTCTCACAGATCGAAACTTAAACACCACCTTTTTTGACCCTGCAGGCGGGGGAGACCCCATCCTTTATCAGCATCTATTC
>BLZ4091_Callionymus_bairdi
CCTTTATCTAGTATTTGGTGCATGAGCCGGCATGGTGGGCACAGCTTTAAGCCTTCTTATCCGTGCTGAACTAAACCAACCAGGAGCTCTTCTTGGCGACGACCAGATCTACAATGTCATTGTCACTGCACATGCATTTGTAATGATTTTTTTTATGGTTATGCCTATCATGATTGGAGGCTTTGGAAACTGACTAGTTCCAATGATGATTGGARCCCCAGACATGGCCTTCCCTCGAATAAATAATATGAGCTTTTGACTTCTGCCCCCCTCATTCCTACTCCTTCTAGCCTCGTCTGGGGTAGAGGCCGGGGCAGGAACTGGATGAACTGTCTACCCGCCCCTGTCCAGCAATCTTGCCCACGCCGGGGCCTCAGTAGACTTAACCATCTTTTCCCTTCACTTAGCAGGTATCTCATCTATTTTAGGAGCTATTAACTTCATCACTACTATTACGAACATGAAGCCCCCCGCCCTAACCCAATATCAGACCCCTCTCTTTGTGTGGGCCGTCTTAATTACAGCCGTCCTTCTACTTCTATCCCTGCCCGTCCTGGCCGCCGGAATCACGATACTTTTAACCGACCGTAACCTCAATACCACTTTTTTCGACCCTGCTGGCGGAGGAGACCCCATTCTTTATCAGCACCTCTTC
>BLZ4093_Scaridae
NNNNNNNNNNNNNNNNNNNNNNNNNNNNNNNNNNNNNNNNNNNNNNNNNNNNNNNNNNNNNNNNNNNNNNNNNNNNNNNNNNGGAGCCCTCCTCGGAGATGACCAGATCTATAATGTAATTGTTACCGCCCACGCATTCGTAATAATCTTTTTTATAGTAATGCCTATCATGATTGGGGGCTTTGGGAACTGATTAATCCCACTTATGATTGGAGCACCAGATATGGCTTTCCCCCGAATGAACAACATGAGCTTCTGACTTCTCCCGCCTTCTTTCCTTYTGCTGCTTGCTTCATCAGGAGTAGAAGCCGGAGCAGGAACAGGCTGAACCGTATACCCACCATTAGCGGGGAATCTTGCACATGCTGGGGCCTCTGTAGATCTAACAATCTTCTCTCTTCATCTTGCAGGAATTTCATCTATCTTAGGAGCAATTAATTTCATTACAACAATTGTCAACATGAAACCTCCCGCAATTTCACAATACCAAACGCCTTTATTTGTATGAGCCGTTCTAATCACCGCTGTCCTCCTTCTTCTTTCGCTGCCAGTTCTTGCTGCAGGGATTACAATGTTGCTTACTGACCGGAACCTAAACACTACATTCTTTGACCCCGCNNNNNNNNNNNNNNNNNNNNNNNNNNNNNNNNNNNNN
>BLZ4094_Eleotris
CCTTTATCTTGTATTTGGTGCTTGAGCGGGCATGGTAGGCACCGCTTTAAGCCTGCTCATCCGCGCTGAACTGAGTCAACCTGGTGCCCTACTAGGCGACGACCAAATCTACAATGTCATCGTTACGGCTCACGCCTTCGTGATGATTTTCTTTATAGTAATACCAATTATAATTGGTGGCTTTGGAAACTGATTAATTCCCTTAATGATTGGGGCCCCCGATATAGCCTTTCCACGAATAAATAACATAAGCTTTTGGCTTCTCCCTCCCTCTTTCCTCCTCCTCCTTGCATCCTCTGGCGTTGAGGCAGGGGCTGGAACAGGATGAACAGTCTACCCGCCTCTAGCAGGAAACCTAGCCCACGCAGGTGCCTCCGTAGACTTAACCATCTTCTCCCTCCACTTAGCAGGGGTGTCCTCAATCTTAGGGGCTATTAATTTTATCACCACAATTATCAATATGAAACCCCCCGCAATTTCACAGTACCAAACCCCCCTATTCGTCTGAGCTGTTCTAATCACAGCCGTTCTCCTACTACTGTCTCTTCCTGTCCTTGCTGCAGGCATTACAATACTACTAACAGACCGAAACCTAAACACTACCTTCTTTGACCCAGCAGGAGGGGGAGATCCAATTCTGTACCAGCACCTTTTC
>BLZ4095_Scaridae
CCTCTACCTTGTATTTGGTGCCTGAGCCGGAATAGTAGGCACTGCTTTAAGCCTTCTCATCCGAGCCGAATTAAKCCAACCCGGGGCCCTTCTCGGAGACGACCAGATCTATRATGTAATTGTTACTGCTCACGCGTTCGTAATAATCTTTTTTATGGTCATGCCTATCATGATTGGAGGCTTTGGAAACTGACTCATCCCCCTCATGATTGGAGCGCCYGACATGGCATTCCCACGAATAAATAATATGAGCTTTTGACTTCTTCCGCCTTCCTTCCTTTTACTACTTGCCTCTTCTGGCGTTGAAGCAGGTGCAGGAACAGGRTGAACTGTCTATCCCCCACTAGCAGGCAACCTCGCACACGCAGGAGCATCCGTAGACCTCACAATTTTCTCCCTTCACCTCGCAGGGATTTCCTCAATTCTTGGGGCTATTAACTTCATTACAACTATTATTAACATGAAGCCCCCTGCTATCTCCCAGTATCAAACACCTCTATTTGTYTGAGCTGTTTTAATTACAGCTGTTCTCCTTCTGTTATCCCTGCCCGTTCTCGCTGCAGGAATTACGATACTCCTTACTGACCGTAATCTCAACACCACCTTCTTTGACCCGGCAGGAGGGGGAGACCCAATTCTTTACCAACATTTATTT
>BLZ4096_Labrisomus
CCTCTATTTAATCTTTGGTGCCTGAGCCGGAATAATCGGGACTGCTCTTAGCCTCCTAATTCGGGCCGAATTAAGCCAACCAGGGGCACTTCTTGGGGACGATCAGATTTATAATGTAATCGTCACTGCGCATGCCTTTGTAATAATCTTCTTTATAGTGATACCAATTATGATCGGCGGCTTCGGCAACTGACTCATCCCCCTTATGATCGGGGCCCCCGATATGGCATTCCCCCGAATGAATAACATGAGCTTCTGGCTTCTTCCTCCCTCATTCCTCCTGCTACTTGCCTCTTCAGGGGTAGAAGCTGGAGCGGGAACCGGGTGGACTGTTTACCCCCCTCTTTCCGGAAACTTAGCCCACGCGGGAGCTTCTGTAGACCTAACTATTTTCTCCCTCCACCTAGCCGGGGTCTCTTCCATTCTAGGAGCTATTAATTTTATTACTACTATTATTAACATGAAACCTCCAGCCATTTCCCAATATCAAACACCCCTGTTCGTTTGAGCCGTGCTAATTACGGCCGTCCTACTGCTCCTCTCTCTTCCCGTTCTAGCAGCTGGGATCACAATGCTCCTTACGGATCGAAACCTCAATACAACCTTCTTTGATCCCGCTGGAGGGGGTGACCCCATCCTCTACCAACACCTCTTC
>BLZ4097_Syngnathidae
CCTGTATCTAGTATTTGGTGCATGAGCTGGCATAGTTGGTACCGCACTTAGTCTCTTAATCCGAACAGAACTTAGCCAGCCAGGCGCTCTATTGGGTGATGACCAAATTTATAATGTAATTGTCACTGCTCATGCCTTCGTAATAATTTTCTTTATAGTTATACCCATTATGATTGGGGGCTTTGGCAACTGGTTAGTTCCTTTAATAATTGGGRCCCCAGATATGGCCTTTCCTCGAATGAACAACATGAGCTTTTGATTACTGCCTCCATCTTTTCTTCTTCTCCTTGCTTCATCAGGAGTTGAAGCAGGTGCAGGCACTGGATGAACAGTTTATCCCCCCCTAGCAGGTAATCTCGCTCACGCAGGAGCTTCAGTAGACTTGACAATTTTCTCCCTTCATTTGGCAGGGGTGTCTTCAATTTTAGGGGCAATCAACTTTATTACCACTATCATTAATATGAAACCCCCTTCAACCACCCAATACCAGACTCCTCTATTTGTATGAGCTGTATTAATTACTGCAGTACTACTTTTACTTTCCCTGCCTGTTTTAGCAGCTGGTATCACAATACTACTCACGGATCGCAATCTAAACACAACCTTTTTTGATCCGGCAGGAGGGGGAGACCCTATTTTATACCAACACTTATTT
>BLZ4099_Serranidae
CCTTTATCTTGTATTTGGTGCCTGGGCTGGTATAGTAGGAACAGCCCTAAGCCTGCTTATTCGAGCTGAGCTGAGCCAACCTGGGGCTTTGCTAGGCGATGATCAGATCTATAATGTAATTGTTACAGCGCATGCATTTGTAATAATCTTTTTTATAGTAATGCCAATTATGATTGGTGGCTTTGGAAACTGACTTATTCCACTTATAATTGGAGCCCCAGATATAGCCTTCCCTCGAATGAATAACATAAGCTTCTGACTTCTCCCCCCATCTTTCTTGCTTCTCTTAGCTTCGTCTGGAGTTGAAGCCGGTGCTGGTACGGGTTGGACGGTATATCCCCCTTTAGCCGGAAACCTAGCCCATGCGGGGGCATCTGTAGACCTAACTATTTTCTCTCTACATTTAGCAGGGATTTCATCAATTCTGGGAGCAATTAACTTTATTACAACAATTATTAACATGAAACCTCCCGCAATCTCTCAGTATCAGACACCCTTATTTGTATGAGCCGTCCTAATTACAGCAGTGTTACTTCTCCTGTCCCTCCCTGTCCTTGCCGCCGGCATTACAATACTTCTAACAGATCGTAACCTCAACACCACTTTCTTTGACCCAGCTGGAGGGGGAGATCCGATTCTTTATCAACACTTATTT
>BLZ4100_Phaeoptyx_pigmentaria
CCTTTATTTAGTATTCGGTGCCTGGGCCGGGATAGTCGGGACAGCCCTTAGCTTGCTCATCCGGGCAGAGCTAAGCCAGCCCGGAGCCCTTCTAGGCGATGACCAGATTTATAACGTTATCGTTACGGCACACGCATTCGTGATAATTTTCTTTATAGTAATACCAATCATGATCGGAGGGTTCGGAAACTGACTTATCCCGTTAATGATCGGGGCCCCCGACATGGCATTCCCCCGGATAAATAATATGAGTTTCTGACTTCTGCCCCCCTCATTTGTTCTTCTCCTGGCCTCATCGGGAGTAGAGGCGGGAGCTGGGACTGGCTGAACAGTTTACCCCCCTCTTGCAGGGAACCTCGCCCACGCTGGAGCCTCCGTTGACCTGACAATTTTTTCACTCCATTTGGCAGGCATCTCCTCTATCCTGGGGGCCATCAACTTTATTACTACAATTACCAACATGAAGCCCCCTGGCATCACTCAATACCAAACACCGTTGTTTGTCTGAGCAGTCCTCATTACTGCCGTCCTCCTTCTCCTTTCCCTCCCCGTTCTAGCCGCCGGCATCACAATGCTTCTCACGGACCGAAACTTGAACACGACTTTCTTTGACCCCGCAGGAGGGGGGGACCCAATTCTGTACCAACACTTATTC
>BLZ4101_Ocyurus
NNNNNNNNNNNNNNNNNNNNNNNNNNNCGGANTAGTAGGCACGGCCCTAAGCCTGCTCATTCGAGCAGAACTAAGCCAGCCAGGAGCTCTTCTTGGAGACGACCAGATTTATAATGTAATTGTTACAGCGCATGCATTTGTAATAATTTTCTTTATAGTAATACCAATCATGATCGGAGGATTCGGGAACTGACTGATCCCACTAATGATCGGGGCCCCCGACATGGCATTCCCTCGAATAAATAACATGAGCTTTTGACTCCTCCCGCCATCATTCCTATTGCTACTCGCCTCTTCTGGGGTAGAAGCCGGTGCTGGAACTGGGTGAACAGTTTACCCTCCCCTAGCAGGAAACCTAGCACACGCAGGAGCATCTGTAGACCTAACTATTTTCTCCCTGCATCTAGCAGGTGTTTCCTCAATTCTGGGAGCAATCAACTTCATTACAACAATCATCAACATGAAACCTCCTGCCATTTCCCAGTATCAAACGCCCCTATTCGTCTGAGCCGTCCTAATTACTGCTGTTCTACTTCTTCTCTCCCTACCAGTTTTAGCGGCCGGAATTACAATGCTTCTTACAGACCGAAATCTAAACACAACCTTCTTTGACCCAGCAGGAGGAGGGGATCCCATCCTCTACCAACATCTGTTC
>BLZ4102_Ocyurus_chrysurus
CCTTTATCTAGTATTTGGTGCCTGGGCCGGAATAGTAGGCACGGCCCTAAGCCTGCTCATTCGAGCAGAACTAAGCCAGCCAGGAGCTCTTCTTGGAGACGACCAGATTTATAATGTAATTGTTACAGCGCATGCATTTGTAATAATTTTCTTTATAGTAATACCAATCATGATCGGAGGATTCGGGAACTGACTGATCCCACTAATGATCGGGGCCCCCGATATGGCATTCCCTCGAATAAATAACATGAGCTTTTGACTCCTCCCGCCATCATTCCTATTGCTACTCGCCTCTTCTGGGGTAGAAGCCGGTGCTGGAACTGGGTGAACAGTTTACCCTCCCCTAGCAGGAAACCTAGCACACGCAGGAGCATCTGTAGACCTAACTATTTTCTCCCTGCATCTAGCAGGTGTTTCCTCAATTCTGGGAGCAATCAACTTCATTACAACAATCATCAACATGAAACCTCCTGCCATTTCCCAGTATCAAACGCCCCTATTCGTCTGAGCCGTCCTAATTACTGCTGTTCTACTTCTTCTCTCCCTACCAGTTTTAGCGGCCGGAATTACAATGCTTCTTACAGACCGAAATCTAAACACAACCTTCTTTGACCCAGCAGGAGGAGGGGATCCCATCCTCTACCAACATCTGTTC
>BLZ4103_Ocyurus_chrysurus
CCTTTATCTAGTATTTGGTGCCTGGGCCGGAATAGTAGGCACGGCCCTAAGCCTGCTCATTCGAGCAGAACTAAGCCAGCCAGGAGCTCTTCTTGGAGACGACCAGATTTATAATGTAATTGTTACAGCGCATGCATTTGTAATAATTTTCTTTATAGTAATACCAATCATGATCGGAGGATTCGGGAACTGACTGATCCCACTAATGATCGGGGCCCCCGATATGGCATTCCCTCGAATAAATAACATGAGCTTTTGACTCCTCCCGCCATCATTCCTATTGCTACTCGCCTCTTCTGGGGTAGAAGCCGGTGCTGGAACTGGGTGAACAGTTTACCCTCCCCTAGCAGGAAACCTAGCACACGCAGGAGCATCTGTAGACCTAACTATTTTCTCCCTGCATCTAGCAGGTGTTTCCTCAATTCTGGGAGCAATCAACTTCATTACAACAATCATCAACATGAAACCTCCTGCCATTTCCCAGTATCAAACGCCCCTATTCGTCTGAGCCGTCCTAATTACTGCTGTTCTACTTCTTCTCTCCCTACCAGTTTTAGCGGCCGGAATTACAATGCTTCTTACAGACCGAAATCTAAACACAACCTTCTTTGACCCAGCAGGAGGAGGGGATCCCATCCTCTACCAACATCTGTTC
>BLZ4104_Ocyurus_chrysurus
NNNNNNNNNNNNNNNNNNNNNNNNNNNCGGANTAGTAGGCACGGCCCTAAGCCTGCTCATTCGAGCAGAACTAAGCCAGCCAGGAGCTCTTCTTGGAGACGACCAGATTTATAATGTAATTGTTACAGCGCATGCATTTGTAATAATTTTCTTTATAGTAATACCAATCATGATCGGAGGATTCGGGAACTGACTGATCCCACTAATGATCGGGGCCCCCGACATGGCATTCCCTCGAATAAATAACATGAGCTTTTGACTCCTCCCGCCATCATTCCTATTGCTACTCGCCTCTTCTGGGGTAGAAGCCGGTGCTGGAACTGGGTGAACAGTTTACCCTCCCCTAGCAGGAAACCTAGCACACGCAGGAGCATCTGTAGACCTAACTATTTTCTCCCTGCATCTAGCAGGTGTTTCCTCAATTCTGGGAGCAATCAACTTCATTACAACAATCATCAACATGAAACCTCCTGCCATTTCCCAGTATCAAACGCCCCTATTCGTCTGAGCCGTCCTAATTACTGCTGTTCTACTTCTTCTCTCCCTACCAGTTTTAGCGGCCGGAATTACAATGCTTCTTACAGACCGAAATCTAAACACAACCTTCTTTGACCCAGCAGGAGGAGGGGATCCCATCCTCTACCAACATCTGTTC
>BLZ4105_Epinephelus_guttatus
NNNNNNNNNNNTATTTGGTGCCTGAGCTGGTATAGTAGGAACAGCCCTAAGCCTGCTCATTCGAGCTGAGCTCAGCCAACCAGGGGCACTCCTCGGCGATGATCARATCTATAATGTAATTGTCACTGCACATGCGTTTGTWATAATTTTTTTTATAGTAATGCCAATTATGATTGGTGGSTTCGGAAACTGGCTCATTCCACTTATAATTGGAGCTCCMGATATAGCTTTCCCTCGAATAAACAACATAARCTTCTGACTCCTCCCCCCATCTTTTCTGCTTCTCTTAGCTTCGTCTGGAGTTGAAGCCGGTGCTGGTACAGGTTGGACGGTATATCCCCCTTTAGCTGGAAATCTAGCCCATGCGGGTGCATCCGTAGATTTAACTATTTTCTCTTTGCATCTGGCAGGTATTTCATCGATTCTAGGAGYAATTAACTTTATTACAACAATCATTAACATGAAACCTCCCGCCATCTCTCAATATCAAACACCTTWATTTGTATGAGCCGTCTTAATTACAGCAGTGCTTCTACTCCTATCCCTTCCAGTCCTTGCWGCCGGCATTACAATACTTCTAACAGATCGTAATCTCAATACTACTTTCTTTGACCCAGCTGGAGGAGGAGATCCAATTCTCTATCAACACTTGTTC
>BLZ4106_Epinephelus_guttatus
CCTCTATCTTGTATTTGGTGCCTGAGCTGGTATAGTAGGAACAGCCCTAAGCCTGCTCATTCGAGCTGAGCTCAGCCAACCAGGGGCACTCCTCGGCGATGATCAGAWCTATAATGTAATTGTCACTGCACATGCGTTTGTAATAATTTTTTTTATAGTAATGCCAATTATGATTGGTGGCTTCGGAAACTGGCTCATTCCACTTATAATTGGAGCTCCAGATATAGCTTTCCCTCGAATAAACAACATAAGCTTCTGACTCCTCCCCCCATCTTTTCTGCTTCTCTTAGCTTCGTCTGGAGTTGAAGCCGGTGCTGGTACAGGTTGGACGGTATATCCCCCTTTAGCTGGAAATCTAGCCCATGCGGGTGCATCCGTAGATTTAACTATTTTCTCTTTGCATCTGGCAGGTATTTCATCGATTCTAGGAGCAATTAACTTTATTACAACAATCATTAACATGAAACCTCCCGCCATCTCTCAATATCAAACACCTTTATTTGTATGAGCCGTCTTAATTACAGCAGTGCTTCTACTCCTATCCYTTCCAGTCCTTGCTGCCGGCATTACAATACTTCTAACAGATCGTAATCTCAATACTACTTTCTTTGACCCAGCKGGAGGAGGAGATCCAATTCTCTATCAACACTTGTTC
>BLZ4107_Scorpaena_plumieri
CCTTTATCTAGTATTCGGTGCCTGAGCTGGAATAGTTGGCACTGCTCTTAGCCTCTTAATTCGGGCAGAGCTTAGCCAACCGGGAGCCCTGCTGGGTGACGATCAGATTTATAATGTAATTGTCACCGCCCACGCCTTCGTAATAATTTTCTTTATAGTAATGCCAATTATAATTGGCGGCTTTGGAAACTGGCTGATCCCTCTAATAATTGGAGCCCCTGACATAGCATTTCCCCGAATAAACAATATGAGCTTTTGACTACTACCACCCTCTTTCCTGCTTCTGTTAGCCTCATCAGGTGTCGAAGCTGGAGCTGGAACAGGGTGAACAGTATACCCTCCCCTAGCCGGTAATCTAGCACATGCTGGCGCTTCCGTAGATTTAACGATCTTTTCTCTACATTTAGCAGGTATTTCCTCAATCCTGGGCGCTATCAACTTCATTACAACAATCATTAACATAAAACCCCCAGCAATTTCCCAGTATCAAACTCCACTATTTGTCTGAGCCGTACTAATTACTGCCGTTCTCCTTCTTCTGTCCCTGCCTGTCCTTGCTGCCGGTATTACAATACTATTAACTGACCGTAATTTAAACACCACATTTTTTGACCCTGCTGGGGGAGGGGACCCTATTCTTTATCAACATCTATTT
>BLZ4108_Halichoeres_garnoti
CCTCTATTTAGTATTCGGCGCCTGAGCTGGGATGGTAGGCACGGCCTTAAGCCTGCTTATTCGGGCTGAATTAAGCCAACCCGGCGCTCTCCTTGGGGACGATCAAATCTATAACGTAATCGTTACAGCGCATGCTTTCGTAATAATTTTCTTTATAGTAATACCAATTATGATCGGTGGGTTCGGAAACTGACTGATTCCCCTAATGATTGGAGCCCCAGACATGGCCTTCCCTCGAATGAACAACATAAGCTTCTGACTCCTTCCTCCCTCCTTCCTCCTACTGCTCGCCTCTTCTGGGGTTGAGGCTGGAGCCGGGACTGGTTGAACAGTTTACCCCCCTCTAGCAGGGAATCTTGCTCACGCCGGCGCATCTGTAGACTTGACAATCTTCTCCCTTCATTTAGCCGGTATCTCATCAATTTTAGGGGCCATTAACTTTATTACAACTATTATTAATATGAAACCCCCTGCTATTTCCCAATACCAGACCCCCCTGTTTGTATGAGCTGTGCTAATTACAGCCGTCTTGCTCCTGCTTTCTCTTCCCGTCCTCGCTGCCGGGATTACAATGCTTTTAACAGACCGAAATTTAAACACCACCTTCTTTGATCCTGCAGGAGGGGGTGACCCTATTCTATACCAACATCTATTC
>BLZ4110_Scarus_iseri
CCTTTACCTTGTATTTGGTGCCTGAGCCGGAATAGTAGGCACTGCCTTAAGCCTCCTCATCCGAGCTGAATTAAGTCAACCCGGGGCCCTTCTCGGAGACGACCAGATTTATAATGTTATCGTTACAGCTCATGCATTTGTAATAATCTTTTTTATGGTCATGCCTATCATGATTGGAGGCTTCGGAAACTGACTCATCCCGCTCATGATCGGAGCACCCGACATGGCCTTCCCTCGAATGAACAATATGAGCTTCTGACTTCTCCCTCCCTCCTTTCTCCTATTACTCGCCTCCTCTGGCGTAGAAGCAGGAGCAGGTACCGGATGAACCGTTTACCCCCCTCTAGCAGGAAATCTTGCACACGCAGGTGCATCCGTTGATCTGACAATCTTTTCCCTTCACCTAGCAGGAATTTCTTCTATCCTAGGGGCAATTAACTTCATTACAACAATTATTAACATAAAACCACCTGCCATCTCCCAGTACCAAACCCCACTGTTCGTATGGGCTGTTTTAATTACTGCCGTACTCCTTCTCCTCTCGCTTCCTGTCCTCGCTGCAGGAATTACAATGCTTCTTACAGATCGAAATCTAAACACTACTTTCTTTGACCCTGCAGGCGGANNNNNNNNNNNNNNNNNNNNNNNNNNNNNN
>BLZ4111_Scaridae
CCTATATCTTGTATTTGGTGCCTGAGCTGGAATAGTGGGTACCGCTCTAAGCCTTCTAATCCGAGCCGAACTGAGCCAACCTGGAGCCCTCCTCGGAGATGACCAGATCTATAATGTAATTGTTACCGCCCACGCATTCGTAATAATCTTTTTTATAGTAATGCCTATCATGATTGGGGGCTTTGGGAACTGATTAATCCCACTTATGATTGGAGCACCAGATATGGCTTTCCCCCGAATGAACAACATGAGCTTCTGACTTCTCCCCCCTTCTTTCCTTCTGCTGCTTGCTTCATCAGGAGTAGAAGCCGGAGCAGGAACAGGCTGAACCGTATACCCACCATTAGCGGGGAATCTTGCACATGCTGGGGCCTCTGTAGATCTAACAATCTTCTCTCTTCATCTTGCAGGAATTTCATCTATCTTAGGAGCAATTAATTTCATTACAACAATTGTCAACATGAAACCTCCCGCAATTTCACAATACCAAACGCCTTTATTTGTATGAGCCGTTCTAATCACCGCTGTCCTCCTTCTTCTTTCGCTGCCAGTTCTTGCTGCAGGGATTACAATGTTGCTTACTGACCGGAACCTAAACACTACATTCTTTGACCCCGCGGGCGGAGGAGANNNNNNNNNNNNNNNNNNNNNNNNN
>BLZ4112_Belonidae
CCTTTATCTGGTATTCGGTGCTTGAGCTGGAATAGTAGGCACTGCCTTAAGCCTTCTCATTCGAGCAGAACTTAGCCAGCCTGGCTCCCTCTTAGGTGATGATCAAATTTATAATGTTATCGTTACAGCACATGCCTTTGTAATGATTTTCTTTATAGTAATACCAATTATAATTGGAGGCTTTGGAAACTGATTAGTACCACTTATGATTGGARCTCCTGACATAGCTTTCCCTCGAATAAATAACATAAGCTTTTGACTATTACCCCCATCATTCCTTCTCCTTTTAGCCTCATCTGGAGTTGAAGCAGGTGCAGGAACTGGATGAACCGTCTACCCCCCTTTAGCTGGAAACTTAGCTCATGCTGGGGCGTCCGTAGATCTGACAATTTTTTCTTTACACCTAGCGGGTGTTTCATCAATTCTTGGGGCTATTAATTTTATTACCACAATTATTAACATGAAACCCCCTGCAATTTCACAATACCAAACCCCTCTCTTTGTGTGGGCTGTTTTAATCACCGCCGTCCTTCTCCTCCTTTCCCTGCCCGTTTTAGCCGCCGGTATTACCATGCTCCTGACAGACCGGAATTTAAACACCACCTTCTTTGACCCTGCTGGANNNNNNNNNNNNNNNNNNNNNNNNNNNNNNNNN
>BLZ4113_Belonidae
CCTGTATCTAGTATTTGGTGCTTGAGCTGGGATAGTAGGAACCGCCCTCAGCCTACTCATCCGGGCCGAATTAAGCCAACCTGGCGCTCTTCTAGGGGATGATCAGATCTATAATGTCATTGTTACGGCCCACGCTTTCGTAATAATTTTCTTTATAGTAATGCCAATTATGATCGGCGGGTTTGGTAACTGACTAATCCCCCTAATGATTGGAGCACCTGATATAGCATTTCCCCGAATAAATAACATAAGCTTTTGACTTCTTCCTCCCTCATTCCTTCTTCTTCTGGCATCTTCCGGAGTAGAGGCAGGGGCGGGAACAGGGTGGACCGTTTACCCCCCATTAGCCAGCAATTTAGCCCATGCCGGAGCATCTGTCGACCTGACTATCTTTTCCCTACACTTAGCAGGTGTTTCTTCAATTTTAGGTGCAATTAATTTTATTACAACAATTATTAACATGAAACCACCCGCTATTTCCCAATATCAAACACCTCTTTTCGTTTGAGCTGTTTTGATTACCGCTGTTCTCCTTCTCCTCTCACTACCAGTTCTAGCTGCTGGCATTACTATGCTTCTTACAGATCGGAACCTAAACACCTCTTTCTTCGACCCTGCGGGAGGAGGGGATCCCATTCTTTACCAGCATCTATTC
>BLZ4114_Scaridae
NNNNNNNNNNNNNNNNNNNNNNNNNNNNNNAATAGTAGGCACTGCCTTAAGCCTCTTCATCCGAGCTGAATTAAGTCAACCCGGGGCTCTTCTCGGAGACGACCAGATTTATAATGTTATCGTTACAGCTCATGCATTTGTAATAATCTTTTTTATAGTCATGCCTATCATGATTGGAGGCTTCGGAAACTGACTCATCCCGCTCATGATCGGAGCACCCGACATGGCCTTCCCTCGAATGAACAATATGAGCTTCTGACTTCTCCCTCCCTCCTTTCTCCTATTACTCGCCTCCTCCGGCGTAGAAGCAGGAGCAGGTACCGGATGAACCGTTTACCCCCCTCTAGCAGGAAATCTTGCACACGCAGGTGCATCCGTTGATCTGACAATCTTTTCCCTTCACCTAGCAGGAATTTCTTCTATCCTAGGGGCAATTAACTTCATTACAACAATTATTAACATAAAACCACCTGCCATCTCCCAGTACCAAACCCCACTGTTCGTATGGGCTGTTTTAATTACTGCCGTACTCCTTCTCCTCTCGCTTCCTGTCCTCGCTGCAGGAATTACAATGCTTCTTACAGATCGAAATCTAAACACTACTTTCTTTGACCCTGCAGGCGGAGGAGACCCGATTCTTTACCAACACCTGTTC
>BLZ4115_Coryphopterus_personatus
CCTTTATCTAGTATTTGGTGCTTGAGCTGGAATAGTAGGCACCGCATTGAGCTTACTCATTCGAGCTGAACTAAGTCAGCCCGGGGCTCTCTTAGGAGATGACCAAATTTATAATGTAATTGTAACTGCTCACGCATTCGTTATAATCTTCTTTATAGTAATACCAATTATAATCGGCGGGTTTGGAAATTGACTAATTCCACTAATAATTGGGGCCCCTGATATGGCCTTCCCCCGAATGAATAACATAAGCTTTTGACTTCTCCCCCCCTCATTTCTGCTTCTATTAGCATCATCCGGGGTAGAAGCCGGAGCCGGAACCGGTTGGACCGTCTACCCCCCCTTAGCGGGCAACCTAGCCCATGCAGGGGCATCCGTGGACCTGACCATTTTCTCCCTTCATCTAGCTGGTATCTCCTCAATCCTCGGGGCGATTAACTTCATTACTACTATTTTGAATATGAAACCCCCCGCCACTTCCCAGTACCAGACACCTCTTTTTGTGTGAGCTGTTCTAATTACGGCAGTTCTTCTTCTTCTGTCCCTCCCAGTACTTGCTGCAGGCATTACTATGTTACTTACCGACCGAAATCTAAACACAACCTTCTTCGACCCCGCAGGCGGAGGGGACCCCATTTTATACCAACACCTGTTT
>BLZ4116_Coryphopterus_glaucofraenum
CCTTTATCTAGTTTTTGGTGCCTGAGCCGGAATAGTAGGAACTGCATTAAGCCTTCTTATCCGGGCTGAACTTAGTCAACCTGGGGCCCTCCTTGGGGACGACCAAATTTACAATGTTATCGTAACTGCCCATGCATTTGTTATAATTTTCTTTATAGTAATACCAATTATGATTGGGGGATTTGGAAACTGACTTATCCCACTAATGATCGRGGCCCCTGATATGGCTTTTCCCCGAATAAATAACATAAGCTTTTGACTTCTCCCTCCGTCGTTCTTGCTTCTTTTGGCATCTTCGGGCGTAGAAGCTGGTGCCGGGACCGGCTGAACCGTCTATCCCCCTCTTGCTGGCAATTTAGCCCATGCAGGAGCATCGGTAGACTTGACCATTTTCTCCCTTCATCTAGCCGGTGTTTCTTCGATCCTGGGGGCAATTAAYTTCATTACTACGATCTTAAACATGAAGCCCCCTGCCACCTCTCAGTACCAGACGCCCTTATTCGTGTGGGCTGTCCTAATTACAGCAGTATTACTCCTCCTTTCTCTTCCCGTACTAGCCGCAGGTATTACCATATTACTTACTGACCGGAATTTAAACACAACTTTCTTCGATCCCGCCGGGGGGGGAGATCCTATTCTATACCAACATTTATTC
>BLZ4117_Haemulon_plumieri
CCTTTATCTAGTATTTGGTGCCTGGGCTGGAATAGTAGGAACAGCCCTCAGTCTGCTTATCCGGGCAGAACTAAGCCAGCCAGGCGCACTCCTCGGGGACGACCAGATCTATAACGTAATTGTTACTGCGCATGCGTTCGTAATAATTTTCTTTATAGTAATGCCAATCCTCATTGGAGGATTTGGAAACTGACTCGTTCCCCTAATGATTGGGGCGCCCGACATGGCATTCCCCCGAATGAATAACATGAGCTTTTGACTCCTCCCTCCTTCTTTCCTTCTCCTTCTCGCTTCTTCAGGTGTAGAAGCTGGGGCCGGAACTGGGTGGACGGTTTACCCCCCTCTAGCCGGAAATCTAGCACATGCTGGGGCATCAGTTGACCTTACAATTTTCTCCCTTCACTTAGCAGGTGTTTCATCAATCCTCGGGGCTATTAACTTCATCACAACAATTATTAACATGAAACCTCCCGCTATCTCCCAGTATCAAACCCCCCTATTCGTATGGTCAGTCCTCGTTACTGCTGTACTCCTTCTTCTCTCCCTTCCAGTACTCGCGGCAGGCATTACGATGCTCCTTACAGACCGAAACCTAAACACCACCTTCTTTGACCCCGCCGGAGGGGGTGACCCTATTCTTTACCAACACCTGTTC
>BLZ4118_Haemulon_plumieri
CCTTTATCTAGTATTTGGTGCCTGGGCTGGGATAGTAGGAACAGCCCTCAGTCTGCTTATCCGGGCAGAACTAAGCCAGCCAGGCGCACTCCTCGGGGACGACCAAATCTATAACGTAATTGTTACTGCGCATGCGTTCGTAATAATTTTCTTTATAGTAATGCCAATCCTCATTGGAGGATTTGGAAACTGACTCGTTCCCCTAATGATTGGGGCGCCCGACATGGCATTCCCCCGAATGAATAACATGAGCTTTTGACTCCTCCCTCCTTCTTTCCTTCTCCTTCTCGCTTCTTCAGGTGTAGAAGCTGGGGCCGGAACTGGGTGGACTGTTTACCCCCCTCTAGCCGGAAATCTAGCACATGCTGGGGCATCAGTTGACCTTACAATTTTCTCCCTTCACTTAGCAGGTGTTTCATCAATCCTCGGGGCTATTAACTTCATCACAACAATTATTAACATGAAACCTCCCGCTATCTCCCAGTATCAAACCCCCCTATTCGTGTGGTCAGTCCTCGTTACTGCTGTACTCCTTCTTCTCTCCCTTCCAGTACTCGCGGCAGGCATTACGATGCTCCTTACAGACCGAAACCTAAACACCACCTTCTTTGACCCCGCCGGAGGGGGTGACCCTATTCTTTACCAACACCTGTTC
>BLZ4119_Holocentrus_rufus
CCTTTATTTAGTATTTGGTGCCTGAGCCGGAATAGTTGGTACAGCCCTTAGCCTTCTAATCCGAGCTGAACTGAGCCAACCCGGAGCTCTTCTGGGGGACGACCAGATTTATAATGTTATTGTTACAGCACACGCATTTGTAATAATTTTCTTTATAGTAATGCCAATTATGATCGGAGGATTTGGTAATTGACTAATTCCTTTAATAATCGGAGCCCCTGACATAGCATTCCCCCGAATAAATAATATGAGCTTCTGATTACTTCCCCCTTCATTCCTACTTCTACTAGCCTCCTCTGGTGTAGAAGCTGGTGCTGGGACAGGGTGAACAGTTTATCCACCCCTTGCAGGCAATCTAGCACACGCAGGAGCCTCTGTAGATCTCACCATCTTCTCCCTCCACCTAGCAGGTATTTCCTCAATTCTAGGAGCTATTAACTTCATTACAACTATCATTAATATGAAACCTCCCGCTATTTCTCAGTATCAAACACCTCTCTTCGTATGAGCCGTTCTAATTACAGCCGTTCTTCTCCTTCTATCCCTGCCTGTACTTGCAGCAGGTATTACCATGCTACTGACAGACCGAAACCTAAATACAACATTCTTCGACCCAGCAGGTGGAGGAGACCCAATTCTTTACCAACATCTATTC
>BLZ4120_Calamus_calamus
CCTTTACCTTGTATTTGGTGCTTGAGCCGGAATAGTGGGAACTGCCCTAAGCCTGCTAATTCGAGCAGAACTAAGCCAGCCCGGTGCTCTCCTCGGAGATGATCAAATTTATAATGTTATTGTTACAGCACATGCGTTTGTAATAATTTTCTTTATAGTCATGCCTATTATGATTGGAGGTTTCGGAAATTGACTTATTCCTCTAATGATCGGAGMCCCCGACATGGCTTTTCCTCGAATAAATAATATAAGCTTTTGATTACTACCTCCTTCTTTCCTCCTGCTACTCGCCTCTTCTGGAGTTGAAGCCGGGGCCGGAACCGGATGGACAGTCTATCCCCCCTTAGCAGGGAATCTTGCCCACGCAGGTGCATCAGTCGACTTAACCATTTTTTCTCTTCACTTAGCCGGGATTTCATCCATTCTTGGTGCCWTYAATTTTATCACCACTATTATTAATATGAAACCCCCAGCTATCTCACAATATCAGACCCCACTGTTTGTGTGAGCTGTTTTAATTACTGCTGTCCTTCTTCTTTTATCTCTCCCAGTGCTTGCTGCTGGAATTACAATGCTCCTTACAGATCGAAACCTGAATACCACCTTCTTCGACCCAGCTGGAGGAGGGGACCCAATTCTTTATCAGCACCTATTC
>BLZ4121_Sphoeroides_testudineus
NNNNNNNNNNNNNNNNNNNNNNNNAGCCGGANTAGTGGGGACGGCCTTAAGCCTCCTCATTCGGGCAGAACTAAGCCAACCCGGCGCACTCCTAGGTGACGACCAGATTTATAATGTAATCGTCACGGCCCACGCATTTGTAATAATTTTCTTTATAGTAATGCCAATTATGATTGGCGGTTTCGGAAACTGACTAGTCCCACTTATGATCGGAGCTCCCGACATGGCATTCCCCCGTATGAACAACATAAGCTTCTGACTTCTGCCCCCCTCATTTCTTCTCCTGCTTGCCTCCTCTGGAGTAGAGGCCGGAGCTGGAACAGGATGAACTGTATACCCCCCTCTAGCCGGAAACCTAGCACACGCAGGGGCCTCGGTAGACCTAACCATCTTCTCCCTGCATCTTGCAGGGGTCTCCTCAATTCTAGGGGCCATTAACTTCATCACCACAATTATTAACATAAAACCCCCTGCCATCTCACAATACCAGACGCCCCTGTTTGTATGGGCTGTCCTAATCACTGCCGTCCTTCTTCTACTCTCCCTCCCTGTTCTTGCGGCAGGCATTACAATGCTTCTCACAGACCGAAACCTTAATACCACATTCTTCGACCCAGCAGGTGGAGGAGACCCCATTCTCTACCAACACCTCTTC
>BLZ4122_Scarus_iseri
NNNNNNNNNNNNNNNNGGTGCCTGAGCCGGRATAGTAGGCACTGCCTTAAGCCTCCTCATCCGAGCTGAATTAAGTCAACCCGGGGCCCTTCTCGGAGACGACCAGATTTATAATGTTATCGTTACAGCTCATGCATTTGTAATAATCTTTTTTATAGTCATGCCTATCATGATTGGAGGCTTCGGAAACTGACTCATCCCGCTCATGATCGGAGCACCCGACATGGCCTTCCCTCGAATGAACAATATGAGCTTCTGACTTCTCCCTCCCTCCTTTCTCCTATTACTCGCCTCCTCTGGCGTAGAAGCAGGAGCAGGTACCGGATGAACCGTTTACCCCCCTCTAGCAGGAAATCTTGCACACGCAGGTGCATCCGTTGATCTGACAATCTTTTCCCTTCACCTAGCAGGAATTTCTTCTATCCTAGGGGCAATTAACTTCATTACAACAATTATTAACATAAAACCACCTGCCATCTCCCAGTACCAAACCCCACTGTTCGTATGGGCTGTTTTAATTACTGCCGTACTCCTTCTCCTCTCGCTTCCTGTCCTCGCTGCAGGAATTACAATGCTTCTTACAGATCGAAATCTAAACACTACTTTCTTTGACCCTGCAGGCGGAGGAGACCCGATTCTTTACCAACACCTGTTC
>BLZ4123_Priolepis
CCTTTATTTAGTATTTGGTGCCTGGGCAGGGATGGTGGGAACTGCCCTTAGCCTTCTTATTCGAGCAGAATTAAGCCAACCTGGCGCCCTTCTTGGGGATGACCAAATCTATAATGTGATCGTAACCGCTCATGCCTTCGTAATAATTTTTTTTATAGTCATACCTATCATGATTGGCGGTTTCGGAAACTGATTGGTGCCCTTAATAATTGGCGCCCCTGATATAGCTTTTCCTCGAATAAATAACATAAGTTTTTGGCTCCTCCCCCCTTCATTTTTGCTTCTATTAGCATCATCCGGGGTTGAAGCGGGAGCGGGAACTGGGTGGACAGTTTATCCACCACTAGCTAGTAACTTAGCCCACGCGGGGGCCTCCGTAGATTTAACAATTTTTTCACTCCACCTCGCAGGGATCTCGTCTATTTTAGGGGCAATTAACTTTATTACGACAATTTTAAATATAAAACCCCCTTCAATTTCACAATACCAAACCCCCCTTTTCGTTTGAGCAGTACTTATTACTGCCGTCCTGCTCCTGCTCTCGCTCCCAGTCCTCGCGGCCGGTATTACAATACTTCTAACAGACCGAAACTTAAACACAACCTTTTTTGACCCCGCCGGAGGGGGAGACCCAATCCTATATCAACACCTATNN
>BLZ4124_Abudefduf_saxatilis
CCTCTATCTAGTATTTGGTGCTTGAGCTGGAATAGTAGGAACAGCCCTGAGCCTCCTTATTCGAGCAGAACTAAGCCAACCAGGCGCTCTCCTCGGAGACGACCAGATTTACAACGTAATTGTTACGGCACATGCCTTTGTAATAATTTTCTTTATAGTAATACCAATTATAATTGGAGGGTTTGGAAACTGACTTATCCCACTAATGATCGGTGCCCCTGATATGGCATTCCCCCGAATGAACAATATGAGCTTCTGACTTCTTCCCCCATCGTTCCTACTTCTTCTTGCCTCCTCCGGAGTTGAAGCAGGTGCAGGAACAGGCTGAACTGTCTACCCACCACTATCAGGCAACCTAGCTCACGCAGGAGCTTCTGTTGACTTAACTATTTTCTCCCTCCACTTAGCAGGTGTGTCCTCAATTTTAGGAGCCATTAATTTTATTACCACTATTATTAATATGAAACCTCCAGCTATTTCTCAATACCAGACTCCTCTCTTCGTATGAGCCGTACTCATCACGGCCGTGCTCCTCCTTCTGTCCCTTCCTGTTTTAGCCGCTGGAATTACGATACTTCTAACCGACCGAAACTTAAATACCACATTCTTCGACCCAGCTGGAGGAGGAGACCCCATTCTTTACCAACATTTATTC
>BLZ4125_Acanthurus_chirurgus
CCTTTATTTAGTATTTGGTGCTTGAGCTGGGATAGTAGGAACGGCTTTAAGCCTTCTAATCCGAGCAGAATTAAGCCAACCAGGCGCCCTCCTAGGGGATGACCAGATTTATAATGTAATTGTTACAGCACATGCTTTCGTAATAATTTTCTTTATAGTAATACCAATTATGATTGGTGGATTTGGAAACTGATTAATTCCACTAATGATTGGAGCCCCCGACATAGCATTTCCACGAATAAACAATATGAGCTTCTGACTCCTACCACCATCTTTCCTACTCCTACTTGCATCTTCTGCAGTAGAGTCTGGTGCTGGTACAGGATGAACAGTTTACCCCCCTCTAGCTGGTAATCTAGCACACGCAGGAGCATCTGTAGACCTGACTATTTTCTCCCTTCACCTTGCAGGTATTTCCTCAATTCTTGGAGCTATTAATTTTATTACAACAATTATTAATATGAAACCTCCCGCTACCTCCCAATACCAAACCCCTCTATTTGTATGAGCAGTACTAATTACTGCTGTCTTACTTCTTCTCTCACTTCCTGTTCTCGCCGCTGGTATTACAATACTACTTACAGACCGAAATTTAAATACTACCTTCTTTGATCCTGCAGGCGGAGGAGATCCTATTCTGTATCAACACTTATTC
>BLZ4126_Atherinomorus_stipes
CCTCTATCTAGTATTTGGTGCTTGAGCCGGWATGGTAGGCACTGCCTTAAGCCTTCTAATTCGGGCAGAATTAAGCCAACCAGGCTCTCTCCTTGGAGATGACCAAATTTACAATGTAATCGTTACAGCACACGCCTTTGTAATAATTTTCTTTATAGTAATACCAATTATGATTGGAGGATTTGGAAACTGACTTATTCCCCTTATGATTGGAGCCCCTGATATGGCATTTCCCCGAATGAACAATATGAGCTTCTGACTTCTTCCTCCCTCTTTCCTTCTCCTCCTTGCATCATCTGGGGTTGAAGCCGGAGCTGGTACAGGCTGAACAGTCTATCCCCCTCTAGCAGGAAACCTAGCTCACGCAGGCGCATCTGTAGATCTTACCATCTTTTCTCTCCACCTAGCAGGTGTTTCATCAATTCTAGGGGCTATYAACTTCATTACAACTATTATTAATATGAAACCCCCTGCAATCTCACAATACCAGACACCCCTGTTCGTTTGAGCTGTCTTAATTACTGCCGTTCTTCTCCTTCTTTCCCTTCCAGTTCTGGCAGCTGGCATCACTATACTACTGACAGACCGAAATCTAAATACCACCTTCTTCGACCCTGCCGGAGGGGGTGACCCCATTCTGTATCAACATCTCTTC
>BLZ4127_Myrophis_punctatus
CCTATATCTAGTATTTGGTGCTTGAGCCGGAATAGTAGGAACTGCTTTAAGCCTCCTAATCCGAGCAGAATTAAGCCAGCCCGGAGCCCTACTCGGCGACGACCAGATTTATAACGTTATTGTGACGGCACACGCCTTCGTAATAATTTTCTTTATAGTAATGCCAGTCATGATCGGAGGCTTTGGGAACTGACTAGTGCCCCTAATGATTGGAGCACCCGACATAGCATTCCCACGAATAAACAACATAAGCTTCTGACTCCTTCCCCCATCCTTTTTACTCCTATTAGCCTCTTCAGGAGTTGAGGCCGGGGCAGGAACAGGATGAACCGTTTACCCCCCTCTGGCCGGAAATCTGGCACATGCAGGAGCATCCGTCGACTTAACAATTTTCTCTCTTCACCTAGCCGGAGTCTCCTCAATCCTAGGTGCTATTAACTTCATCACTACAATTATTAATATAAAACCCCCGGCAATTACACAATATCAAACCCCTTTATTTGTGTGATCAGTCCTAGTCACAGCCGTACTTCTGCTTCTATCCTTACCTGTGCTTGCTGCAGGAATTACAATGCTACTTACCGATCGAAACCTAAACACGACCTTCTTTGACCCCGCGGGAGGAGGAGACCCTATTCTCTACCAACACTTATTC
>BLZ4128_Bryx_dunckeri
CCTATATCTAGTATTCGGTGCATGAGCTGGTATAGTTGGTACTGCACTTAGCCTCCTAATCCGGACAGAGCTTAGTCAACCCGGGGCACTATTGGGCGACGATCAAATCTACAATGTAATTGTCACTGCCCATGCCTTCGTAATAATCTTCTTCATGGTAATACCAATTATAATCGGAGGCTTTGGCAATTGACTAATCCCTCTAATAATTGGAGCCCCAGACATAGCCTTCCCCCGAATGAACAACATAAGCTTCTGGTTACTCCCTCCATCATTTCTACTCCTTCTCGCCTCATCAGGAGTTGAAGCAGGTGCAGGTACAGGGTGAACTGTTTATCCCCCTCTAGCGGGTAACCTTGCTCACGCAGGAGCCTCAGTAGATTTAACAATTTTTTCCCTACATTTGGCAGGGGTATCTTCTATTCTAGGGGCTATTAATTTTATTACCACTATTATTAACATAAAACCCCCCTCAACTTCTCAATATCAGACGCCTTTATTTGTATGAGCAGTACTAATTACTGCTGTGTTACTTCTACTTTCCCTGCCCGTCCTAGCAGCTGGTATTACCATACTATTAACCGATCGTAATCTAAACACCACCTTCTTTGACCCAGCAGGAGGGGGAGACCCTATCTTGTACCAACATTTATTC
>BLZ4129_Haemulon
CCTTTATCTAGTATTTGGTGCCTGGGCTGGGATAGTAGGAACAGCCCTCAGTCTGCTTATCCGGGCAGAGCTAAGCCAGCCAGGCGCACTCCTCGGGGACGACCAGATCTATAACGTAATTGTTACTGCGCATGCGTTCGTAATAATTTTCTTTATAGTAATGCCAATCCTCATTGGAGGATTTGGAAACTGACTCGTTCCCCTAATGATTGGGGCGCCCGACATGGCATTCCCCCGAATGAATAACATGAGCTTTTGACTCCTCCCTCCTTCTTTCCTTCTCCTTCTCGCTTCTTCAGGTGTAGAAGCTGGGGCCGGAACTGGGTGGACTGTTTACCCCCCTCTAGCCGGGAATCTAGCACATGCTGGGGCATCAGTTGACCTTACAATTTTCTCCCTTCACTTAGCAGGTGTTTCATCAATCCTCGGGGCTATCAACTTCATCACAACAATTATTAACATGAAGCCTCCCGCTATCTCCCAGTATCAAACCCCCCTATTCGTATGGTCAGTCCTCGTTACTGCTGTACTCCTTCTTCTCTCCCTTCCAGTACTCGCGGCAGGCATTACGATGCTCCTTACAGACCGAAACCTAAACACCACCTTCTTTGACCCCGCCGGAGGGGGTGACCCTATTCTTTACCAACACTGNNNN
>BLZ4130_Atherinidae
CCTTTATCTAGTATTTGGTGCTTGAGCCGGRATGGTGGGCACTGCCTTAAGCCTTCTTATTCGGGCAGAATTAAGCCAACCAGGCTCTCTCCTCGGAGATGACCAAATTTATAACGTCATCGTTACTGCACACGCCTTTGTAATAATTTTCTTTATAGTAATACCAATTATGATTGGAGGATTCGGAAACTGACTTATTCCCCTTATGATTGGAGCTCCTGATATGGCATTCCCACGAATGAATAACATGAGCTTCTGACTTCTCCCTCCTTCCTTTTTACTTCTTCTTGCATCATCTGGAGTTGAAGCCGGAGCTGGGACAGGCTGAACAGTCTACCCCCCTCTAGCAGGAAACCTAGCCCATGCGGGAGCGTCTGTAGATTTAACCATCTTTTCACTTCATTTAGCAGGGGTCTCGTCAATTCTAGGAGCCATCAACTTCATTACAACTATTATTAACATGAAACCCCCTGCAATTTCACAATACCAAACGCCTCTATTCGTTTGAGCTGTTCTAATCACTGCTGTACTTCTTCTGCTTTCTCTCCCAGTTCTAGCAGCCGGAATCACTATGCTTCTAACAGACCGAAACCTAAACACTACCTTCTTCGACCCCGCCGGAGGAGGGGACCCCATTCTTTACCAACATCTCTTC
>BLZ4131_Clupeidae
CCTCTACCTTGTATTTGGTGCTTGAGCTGGCATGGTAGGGACGGCGTTAAGCCTCCTGATCCGAGCTGAGCTAAGCCAACCAGGCGCTCTGCTGGGAGACGATCAAATTTATAATGTGATCGTTACTGCACACGCCTTCGTAATGATTTTCTTCATAGTAATGCCCATCCTCATCGGAGGCTTCGGTAACTGATTAGTACCCCTAATGATTGRWRCCMCAGACATGGCCTTCCCACGTATGAACAACATGAGTTTCTGATTACTTCCTCCCTCATTCCTACTTCTCCTGGCATCCTCCGGGGTTGAAGCTGGGGCAGGAACCGGGTGAACTGTATATCCCCCTCTGTCCGGCAATCTCGCCCACGCCGGGGCCTCAGTTGATCTAACCATTTTCTCTCTCCACCTGGCCGGGATTTCTTCTATTCTTGGTGCAATCAWCTTCATTACTACAATTATTAATATGAAACCTCCAGCTATCTCCCAATATCAAACACCTCTCTTCGTCTGGGCCGTTCTGGTAACAGCTGTGCTCCTGCTCCTTTCACTTCCCGTTCTAGCCGCTGGTATTACAATGCTCCTTACCGATCGTAATCTTAACACAACCTTCTTCGATCCTGCGGGGGGTGGGGATCCAATCCTTTACCAACACTTATTC
>BLZ4133_Clupeidae
CCTTTACCTCGTATTTGGTGCCTGAGCAGGCATGGTAGGAACGGCACTAAGCCTTCTTATTCGAGCTGAGCTGAGCCAACCAGGCGCTCTACTAGGAGACGACCAAATTTATAACGTAATCGTCACCGCACACGCCTTCGTAATGATTTTCTTCATAGTAATGCCTATTCTCATCGGAGGCTTTGGTAATTGACTAGTACCCCTTATGATCGGTGCCCCCGACATGGCCTTCCCACGTATGAACAATATGAGCTTCTGACTACTTCCCCCCTCATTCCTGCTTCTTCTAGCATCTTCCGGAGTTGAAGCTGGGGCAGGTACCGGGTGAACCGTGTATCCGCCACTGTCCGGCAACCTGGCCCACGCCGGGGCTTCCGTTGACCTAACTATTTTCTCCCTTCATCTGGCAGGAATTTCTTCTATTCTTGGGGCAATCAACTTTATTACTACGATTATTAATATGAAGCCCCCAGCTATTTCTCAGTACCAAACGCCCCTTTTCGTGTGAGCAGTTTTAGTAACAGCCGTGCTTTTACTACTTTCGCTCCCAGTTCTAGCCGCTGGCATTACAATGCTTCTCACTGACCGTAACCTTAATACAACTTTCTTCGACCCCGCAGGAGGTGGAGACCCAATTCTTTACCAACACTTGTTC
>BLZ4134_Xyrichtys
CCTTTACCTTATTTTCGGTGCCTGGGCCGGGATAGTGGGCACAGCCCTAAGCTTGCTTATTCGAGCAGAGCTAAGCCAGCCCGGAGCCCTTCTTGGAGACGATCAAATTTACAATGTAATTGTTACAGCACATGCATTTGTAATAATTTTCTTTATAGTAATGCCAATCATGATCGGGGGATTTGGAAATTGACTTATCCCTCTCATGATTGGAGCCCCCGACATGGCCTTCCCTCGAATAAACAACATAAGCTTCTGGCTCCTGCCCCCTTCCTTCTTACTTCTTCTGGCCTCATCCGGCGTAGAAGCCGGAGCCGGGACAGGCTGAACTGTTTATCCTCCTTTAGCCGGAAATCTTGCCCACGCAGGTGCATCTGTCGATTTAACAATCTTCTCCCTTCACCTGGCAGGAATTTCTTCAATTTTAGGAGCAATTAATTTTATTACAACAATCATTAACATAAAACCCCCTGCCATCTCCCAGTATCAAACTCCCCTATTCGTTTGAGCCGTCCTGATTACAGCCGTCCTGCTTCTTCTCTCTCTCCCTGTTCTTGCTGCAGGAATTACAATGCTCCTGACAGATCGAAATCTAAACACCACCTTCTTTGACCCTGCGGGAGGAGGTGATCCAATTCTTTACCAGCACCTATTT
>BLZ4135_Halichoeres
CCTTTATCTAGTATTCGGAGCCTGAGCCGGGATAGTAGGCACAGCTCTCAGCCTACTTATTCGGGCTGAACTAAGCCAACCCGGCGCCCTCCTCGGTGATGATCAAATTTATAATGTAATCGTCACAGCCCATGCCTTCGTAATGATTTTCTTTATAGTAATACCAATCATGATTGGAGGGTTTGGAAACTGACTGATTCCACTAATGATTGGGGCACCTGATATGGCTTTCCCTCGAATAAACAACATAAGCTTTTGACTCCTTCCACCTTCCTTTCTTCTGCTTCTTGCCTCTTCAGGGGTTGAAGCGGGAGCCGGAACTGGTTGAACAGTCTACCCACCCCTAGCAGGAAACCTAGCCCACGCTGGTGCATCTGTTGACCTAACTATCTTCTCCCTGCATTTAGCTGGTATTTCATCAATTCTAGGTGCAATCAACTTTATTACAACTATTATTAATATGAAACCTCCAGCCATTTCTCAATACCAGACTCCCCTTTTCGTCTGGGCTGTGCTAATTACAGCAGTCCTACTCCTTCTTTCTCTCCCCGTTCTTGCTGCTGGCATTACAATGCTACTAACAGATCGAAACCTAAACACTACTTTCTTTGACCCTGCTGGTGGAGGGGACCCAATTCTATACCAACACTTATTC
>BLZ4136_Stegastes_leucostictus
NNNNNNNNNNNNNNNNNNNNNNTGAGCTGGAATAGTTGGGACAGCTTTAAGCCTACTCATTCGGGCAGAACTAAGCCAACCAGGCGCTCTCCTCGGAGACGACCAAATTTACAATGTAATTGTTACAGCACACGCCTTTGTAATAATTTTCTTTATAGTAATACCCATTATAATTGGAGGATTCGGAAACTGGCTTATTCCCTTGATGATCGGGGCCCCTGACATAGCCTTCCCCCGAATAAATAACATAAGCTTCTGACTCCTCCCTCCCTCATTTCTTCTCCTACTTGCCTCTTCAGGTGTAGAAGCAGGTGCCGGGACAGGATGGACAGTTTACCCCCCACTATCTGGTAATCTAGCCCACGCAGGAGCCTCCGTTGATTTAACAATTTTTTCCCTACACTTAGCAGGCATCTCATCCATCTTAGGTGCAATTAACTTTATCACTACCATTATTAATATAAAACCTCCTGCCATTTCACAATACCAGACCCCTCTATTCGTCTGAGCAGTCCTAATCACCGCCGTTCTTCTACTCCTCTCCCTTCCCGTCCTGGCTGCCGGCATTACGATACTTCTTACCGATCGAAACCTAAACACCACATTCTTTGACCCTGCAGGAGGGGGGGATCCTATCCTCTACCAGCACCTTTTC
>BLZ4138_Malacoctenus
CCTCTACTTAATCTTCGGTGCCTGAGCTGGAATAGTAGGCACTGCCCTGAGCCTTTTAATCCGGGCGGAACTTAGCCAACCTGGTGCCCTTTTAGGGGACGACCAGATTTATAACGTGATCGTCACCGCTCACGCCTTCGTCATAATCTTCTTTATAGTAATGCCAATTATGATCGGGGGCTTCGGTAACTGACTCATCCCTCTAATGATTGGAGCTCCTGATATGGCCTTTCCTCGAATGAATAACATGAGCTTCTGGCTCCTTCCCCCATCCTTTCTGCTTCTCCTAGCCTCCTCAGGCATTGAAGCTGGGGCTGGAACTGGTTGAACAGTTTACCCCCCACTTTCAGGTAACTTAGCCCACGCCGGCGCTTCAGTAGATCTAACAATTTTCTCCCTCCATCTGGCCGGTATTTCGTCTATTTTAGGGGCTATTAATTTCATTACTACAATCATCAATATGAAACCCCCAGCAATTTCTCAATACCAAACGCCTCTCTTTGTGTGGGCCGTTCTGATTACAGCTGTTCTTCTTCTTCTGTCTCTTCCAGTCCTTGCTGCTGGAATTACAATGCTTCTCACGGATCGAAACCTAAACACTACCTTCTTKGATCCCGCAGGAGGTGGTGATCCTATTCTTTACCAACATCTCTTT
>BLZ4139_Halichoeres_bivittatus
CCTCTATTTAGTATTCGGCGCCTGAGCTGGGATGGTAGGCACGGCCTTGAGCCTGCTTATTCGGGCTGAACTAAGCCAACCCGGCGCTCTCCTTGGGGACGATCAAATCTATAATGTAATCGTTACAGCGCATGCTTTCGTAATAATTTTCTTTATAGTAATACCAATTATGATTGGCGGATTCGGAAACTGACTGATTCCCCTAATGATTGGAGCCCCCGACATGGCCTTCCCTCGAATGAACAACATAAGCTTCTGACTCCTTCCTCCCTCCTTCCTTCTCCTGCTCGCCTCTTCTGGGGTAGAAGCCGGTGCTGGAACTGGTTGAACGGTTTATCCCCCTCTAGCAGGAAATCTTGCTCACGCCGGTGCGTCTGTAGACCTAACAATCTTCTCCCTTCACTTAGCCGGTATCTCATCAATTCTAGGGGCCATCAACTTTATTACAACTATCATTAACATGAAGCCTCCTGCTATCTCCCAATACCAAACCCCACTATTTGTATGAGCTGTGCTGATTACAGCCGTCTTGCTCCTGCTTTCTCTCCCCGTCCTCGCTGCCGGAATTACAATGCTTCTGACAGATCGAAATCTAAACACCACTTTCTTTGACCCCGCAGGAGGAGGTGATCCTATTCTCTATCAACATCTGTTC
>BLZ4140_Chaetodon_ocellatus
TCTCTACCTAGTATTTGGTGCTTGAGCTGGGATGGTAGGCACCGCCTTAAGTCTGCTCATCCGAGCAGAACTTAGCCAGCCAGGTACCCTCCTGGGCGACGATCAAATTTATAATGTAATTGTTACGGCGCATGCGTTCGTAATGATTTTCTTTATAGTGATACCAATCATGATTGGGGGATTTGGGAATTGATTAATTCCCCTAATGATTGGGGCCCCTGATATGGCCTTCCCTCGAATGAATAACATAAGTTTTTGACTCCTCCCTCCGTCCTTTTTCCTGCTTCTTGCCTCTTCTGGCGTAGAGTCCGGAGCCGGCACTGGGTGAACAGTTTATCCCCCTCTAGCCAGCAACCTGGCCCACGCCGGGGCATCTGTTGACCTAACTATCTTCTCCCTTCACCTTGCAGGGATCTCCTCCATTCTCGGAGCTATTAWTTTTATTACAACAATCCTCAATATGAAGCCTCCTGCTATGTCCCAGTATCAAACCCCCCTTTTCGTCTGGTCTGTCTTAATTACGGCCGTTCTACTCCTCTTGTCCCTCCCTGTTCTCGCGGCTGGAATCACAATACTCCTCACGGATCGAAACCTAAATACGACCTTCTTTGACCCCGCAGGAGGTGGTGACCCCATTCTTTACCAACACTTATTC
>BLZ4141_Abudefduf_saxatilis
CCTCTATCTAGTATTTGGTGCTTGAGCTGGAATAGTAGGAACAGCCCTGAGCCTCCTTATTCGAGCAGAACTAAGCCAACCAGGCGCTCTCCTCGGAGACGACCAGATTTACAACGTAATTGTTACGGCACATGCCTTTGTAATAATTTTCTTTATAGTAATACCAATTATAATTGGAGGGTTTGGAAACTGACTTATCCCACTAATGATCGGTGMCCCTGATATGGCATTCCCCCGAATGAACAATATGAGCTTCTGACTTCTTCCCCCATCGTTCCTACTTCTTCTTGCCTCCTCCGGAGTTGAAGCAGGTGCAGGAACAGGCTGAACTGTCTACCCACCACTATCAGGCAACCTAGCTCACGCAGGAGCTTCTGTTGACTTAACTATTTTCTCCCTCCACTTAGCAGGTGTGTCCTCAATTTTAGGAGCCATTAATTTTATTACCACTATTATTAATATGAAACCTCCAGCTATTTCTCAATACCAGACTCCTCTCTTCGTATGAGCCGTACTCATCACGGCCGTGCTCCTCCTTCTGTCCCTTCCTGTTTTAGCCGCTGGAATTACGATACTTCTAACCGACCGAAACTTAAATACCACATTCTTCGACCCAGCTGGAGGAGGAGACCCCATTCTTTACCAACATTTATTC
>BLZ4142_Acanthurus_chirurgus
CCTTTATTTAGTATTTGGTGCTTGAGCTGGGATAGTAGGAACGGCTTTAAGCCTTCTAATCCGAGCAGAATTAAGCCAACCAGGCGCCCTCCTAGGGGATGACCAGATTTATAATGTAATTGTTACAGCACATGCTTTCGTAATAATTTTCTTTATAGTAATACCAATTATGATTGGTGGATTTGGAAACTGATTAATTCCACTAATGATTGGARCCCCCGACATAGCATTTCCACGAATAAACAATATGAGCTTCTGACTCCTGCCACCATCTTTCCTACTCCTACTTGCATCTTCTGCAGTAGAATCTGGTGCTGGTACAGGATGAACAGTTTACCCCCCTCTAGCTGGTAATCTAGCACACGCAGGAGCATCTGTAGACCTAACTATTTTCTCCCTTCACCTTGCAGGTATTTCCTCAATTCTTGGAGCTATTAATTTTATTACAACAATTATTAATATGAAACCTCCCGCTACCTCCCAATACCAAACCCCTCTATTTGTATGAGCAGTACTAATTACTGCTGTCTTACTTCTTCTCTCACTTCCTGTTCTCGCCGCTGGTATTACAATACTACTTACAGACCGAAATTTAAATACTACCTTCTTTGATCCTGCAGGCGGAGGAGATCCTATTCTGTATCAACACTTATTC
>BLZ4143_Gnatholepis_thompsoni
CCTTTACCTAGTTTTCGGTGCCTGAGCCGGRATAGTAGGCACAGCTCTGAGCCTTCTTATTCGAGCCGAACTTAGCCAACCTGGAGCTCTTCTAGGGGACGACCAAATTTATAATGTAATTGTTACTGCTCATGCCTTTGTAATAATTTTCTTTATAGTAATACCAATCATGATTGGAGGCTTTGGAAATTGACTGATCCCTTTAATGATCGGGGCCCCTGACATGGCCTTTCCTCGAATGAACAACATGAGCTTTTGACTGCTTCCTCCCTCATTTCTTCTCCTTTTAGCCTCCTCTGGGGTTGAGGCAGGGGCAGGGACAGGCTGAACAGTGTACCCCCCACTATCAGGGAATCTTGCCCATGCTGGGGCCTCTGTTGATCTCACAATTTTTTCCCTACACTTAGCTGGTATTTCATCAATTTTAGGTGCAATCAACTTTATTACAACTATCCTGAATATGAAACCTCCTGCAATCTCGCAGTACCAAACCCCTTTATTTGTTTGGGCCGTTCTAATTACAGCTGTTCTCCTACTTCTGTCCCTCCCTGTTCTTGCAGCTGGCATTACAATGCTACTCACAGATCGAAACCTAAACACAACCTTCTTTGACCCTTCAGGAGGGGGAGACCCAATTCTGTACCAACACCTCTTC
>BLZ4144_Stegastes_variabilis
NNNNNNNNNNNNNNNNNNNNNNNNNNNNNNNNNNNNNNNNNNNGCCCTAAGTCTCCTCATTCGGGCTGAACTAAGCCAGCCCGGCGCCCTCCTTGGAGACGACCAAATTTATAATGTAATTGTTACGGCACACGCCTTCGTAATAATCTTCTTTATAGTAATGCCTATCATAATCGGGGGATTCGGAAACTGGCTTATCCCCCTAATGATTGGAGCCCCCGATATAGCCTTCCCCCGTATAAACAATATAAGCTTCTGACTCCTTCCCCCCTCCTTTCTTCTTCTGCTCGCCTCTTCAGGGGTAGAAGCAGGTGCAGGAACAGGATGAACAGTTTACCCTCCACTATCTGGCAACCTAGCTCACGCAGGAGCCTCCGTTGACCTAACCATTTTTTCCCTACATTTAGCAGGAATTTCATCCATCCTAGGAGCAATCAACTTTATTACTACTATCATCAACATGAAACCCCCTTCAATCTCCCAATACCAAACCCCACTCTTTGTATGAGCAGTTCTAATTACCGCTGTGCTGTTGCTCCTCTCCCTTCCCGTCTTAGCTGCCGGCATTACTATGCTCCTTACAGACCGAAACCTCAATACTACTTTCTTTGACCCNNNNNNNNNNNNNNNNNNNNNNNNNNNNNNNNNNNNNNNN
>BLZ4145_Bathygobius_curacao
CCTTTATCTAGTATTTGGTGCCTGAGCCGGAATAGTCGGCACAGCCCTGAGCCTACTAATTCGAGCCGAACTAAGTCAACCGGGCGCTCTTTTAGGCGACGACCAAATTTATAATGTAATTGTTACTGCTCACGCATTCGTGATGATTTTCTTTATAGTAATGCCAATTATGATTGGGGGCTTTGGAAACTGACTCGTCCCCCTAAWGATTGGAGCACCTGACATGGCCTTCCCGCGAATAAACAACATAAGCTTTTGACTTCTCCCTCCGTCTTTTCTCCTTCTCCTGGCCTCCTCTGGTGTAGAAGCCGGGGCTGGAACAGGCTGAACAGTCTACCCCCCTCTAGCGGGCAACCTTGCACATGCCGGGGCCTCAGTAGACCTAACAATTTTCTCCCTGCACCTTGCAGGTATTTCTTCTATCCTGGGGGCCATCWATTTTATTACTACAATTCTCAATATAAAACCCCCAGCAATTTCTCAGTATCAAACACCACTATTTGTGTGAGCCGTACTAATCACGGCAGTCCTACTTCTTCTATCGCTGCCCGTCCTTGCTGCGGGCATTACGATGCTGCTCACGGACCGAAACTTAAATACCACCTTCTTTGACCCGGCGGGGGGAGGGGACCCAATTCTATACCAGCACTTGTTT
>BLZ4146_Sparisoma
NNNNNNNNNNNNNNNNGGTGCCTGGGCCGGGATAGTAGGGACTGCTTTAAGCCTTCTCATCCGAGCCGAATTAAGCCAACCCGGGGCCCTTCTTGGGGACGACCAGATTTATAATGTAATTGTTACTGCTCATGCATTCGTAATAATCTTTTTTATGGTTATGCCAATTATGATTGGAGGTTTTGGGAACTGACTTATCCCTCTCATGATCGGAGCACCAGACATGGCATTCCCACGAATAAATAATATGAGCTTCTGACTCCTACCGCCTTCCTTCCTTCTACTACTTGCCTCTTCCGGTGTTGAAGCAGGGGCAGGGACAGGATGAACTGTTTACCCCCCACTAGCAGGGAACCTTGCACACGCGGGGGCATCCGTGGACCTAACGATCTTTTCTCTTCACCTTGCAGGGATTTCCTCAATTCTTGGAGCTATTAATTTTATTACAACTATTATCAACATGAAACCCCCCGCTATTTCCCAATATCAGACACCTCTGTTTGTCTGAGCTGTATTAATTACAGCCGTGCTTCTTCTACTTTCCCTACCCGTTCTCGCTGCAGGCATTACAATGCTTCTCACAGACCGAAATCTTAACACTACATTCTTTGATCCGGCAGGTGGAGGAGACCCCATTCTTTACCAGCACTTGTTT
>BLZ4147_Sparisoma
CCTCTACCTTGTATTTGGTGCCTGGGCCGGGATAGTAGGGACTGCTTTAAGCCTTCTCATCCGAGCCGAATTAAGCCAACCCGGGGCCCTTCTTGGGGACGACCAGATTTATAATGTAATTGTTACTGCTCATGCATTCGTAATAATCTTTTTTATGGTTATGCCAATTATGATTGGAGGTTTTGGGAACTGACTTATCCCTCTCATGATCGGAGCACCAGACATGGCATTCCCACGAATAAATAATATGAGCTTCTGACTCCTACCGCCTTCCTTCCTTCTACTACTTGCCTCTTCCGGTGTTGAAGCAGGGGCAGGGACAGGATGAACTGTTTACCCCCCACTAGCAGGGAACCTTGCACACGCGGGGGCATCCGTGGACCTAACGATCTTTTCTCTTCACCTTGCAGGGATTTCCTCAATTCTTGGAGCTATTAATTTTATTACAACTATTATCAACATGAAACCCCCCGCTATTTCCCAATATCAGACACCTCTGTTTGTCTGAGCTGTATTAATTACAGCCGTGCTTCTTCTACTTTCCCTACCCGTTCTCGCTGCAGGCATTACAATGCTTCTCACAGACCGAAATCTTAACACTACATTCTTTGATCCGGCAGTNNNNNNNNNNNNNNNNNNNNNNNNNNNNNNNNNN
>BLZ4148_Sparisoma
NNNNNNNNNTGTATTTGGTGCCTGAGCCGGAATAGTAGGCACTGCTTTAAGCCTTCTCATCCGAGCCGAATTAAGSCAACCCGGGGCCCTTCTCGGAGACGACCAGATCTATAATGTAATTGTTACTGCTCACGCGTTCGTAATAATCTTTTTTATGGTCATGCCTATCATGATTGGAGGCTTTGGAAACTGACTCATCCCCCTCATGATTGGAGCGCCCGACATGGCATTCCCACGAATAAATAATATGAGCTTTTGACTTCTTCCGCCTTCCTTCCTTTTACTACTTGCCTCTTCTGGCGTTGAAGCAGGTGCAGGAACAGGGTGAACTGTCTATCCCCCACTAGCAGGCAACCTCGCACACGCGGGAGCATCCGTAGACCTCACAATTTTCTCCCTTCACCTCGCAGGGATTTCCTCAATTCTTGGGGCTATTAACTTCATTACAACTATTATTAACATGAAGCCCCCTGCTATCTCCCAGTATCAAACACCTCTATTTGTCTGAGCTGTTTTAATTACAGCTGTTCTCCTTCTGTTATCCCTGCCCGTTCTCGCTGCGGGAATTACGATACTCCTTACTGACCGTAATCTCAACACCACCTTCTTTGACCCGGCAGGAGGGGGAGACCCAATTCTTTACCAACATTTATTT
>BLZ4149_Sparisoma
CCTCTACCTTGTATTTGGTGCCTGAGCCGGAATAGTAGGCACTGCTTTAAGCCTTCTCATCCGAGCCGAATTAAGCCAACCCGGGGCCCTTCTCGGAGACGACCAGATCTATAATGTAATTGTTACTGCTCACGCGTTCGTAATGATCTTTTTTATGGTCATGCCTATCATGATTGGAGGCTTTGGAAACTGACTCATCCCCCTCATGATTGGAGCGCCCGACATGGCATTCCCACGAATAAATAATATGAGCTTTTGACTTCTTCCGCCTTCCTTCCTTTTACTACTTGCCTCTTCTGGCGTTGAAGCAGGTGCAGGAACAGGGTGAACTGTCTATCCCCCACTAGCAGGCAACCTCGCACACGCAGGAGCATCCGTAGACCTCACAATTTTCTCCCTTCACCTCGCAGGGATTTCCTCAATTCTTGGGGCTATTAACTTCATTACAACTATTATTAACATGAAGCCCCCTGCTATCTCCCAGTATCAAACACCTCTATTTGTCTGAGCTGTTTTAATTACAGCTGTTCTCCTTCTGTTATCCCTGCCCGTTCTCGCTGCAGGAATTACGATACTCCTTACTGACCGTAATCTCAACACCACCTTCTTTGACCCGGCAGGAGGGGGAGACCCAATTCTTTACCAACATTTATTT
>BLZ4150_Sparisoma
CCTCTACCTTGTATTTGGTGCCTGAGCCGGAATAGTAGGCACTKSYTTWAGCCTTCTCATCCGAGCCGAATTAAGCCAACCCGGGGCCCTTCTCGGAGACGACCAGATCTATRAKGTAATTGTTACTGCTCACGCGTTCGTAATAATCTTTTTTATGGTAATGCCTATCATGATTGGAGGCTTTGGAAACTGACTCATCCCCCTCATGATTGGAGCRCCCGACATGGCATTCCCACGAATAAATAATATGAGCTTTTGACTTCTTCCGCCTTCCTTCCTTTTACTACTTGCCTCTTCTGGCGTTGAAGCAGGTGCAGGAACAGGGTGAACGGTCTATCCCCCACTAGCAGGCAACCTCGCACACGCAGGAGCATCCGTAGACCTCACAATTTTCTCCCTTCACCTCGCAGGGATTTCCTCAATTCTTGGGGCTATTAACTTCATTACAACTATTATTAACATGAAGCCCCCTGCTATCTCCCAGTATCAAACACCTCTATTTGTYTGAGCTGTTTTAATTACAGCTGTTCTCCTTCTGTTATCCCTGCCCGTTCTCGCTGCGGGAATTACGATACTCCTTACTGACCGTAATCTCAACACCACCTTCTTTGACCCGGCAGGAGGGGGAGACCCAATTCTTTACCAACATTTATTT
>BLZ4151_Sparisoma
CCTCTACCTTGTATTTGGTGCCTGGGCCGGGATAGTAGGGACTGCTTTAAGCCTTCTCATCCGAGCCGAATTAAGCCAACCCGGGGCCCTTCTTGGGGACGACCAGATTTATAATGTAATTGTTACTGCTCATGCATTCGTAATAATCTTTTTTATGGTTATGCCAATTATGATTGGAGGTTTTGGGAACTGACTTATCCCTCTCATGATCGGAGCACCAGACATGGCATTCCCACGAATAAATAATATGAGCTTCTGACTCCTACCGCCTTCCTTCCTTCTACTACTTGCCTCTTCCGGTGTTGAAGCAGGGGCAGGGACAGGATGAACTGTTTACCCCCCACTAGCAGGGAACCTTGCACACGCGGGGGCATCCGTGGACCTAACGATCTTTTCTCTTCACCTTGCAGGGATTTCCTCAATTCTTGGAGCTATTAATTTTATTACAACTATTATCAACATGAAACCCCCCGCTATTTCCCAATATCAAACACCTCTGTTTGTCTGAGCTGTATTAATTACAGCCGTGCTTCTTCTACTTTCCCTACCCGTTCTCGCTGCAGGCATTACAATGCTTCTCACAGACCGAAATCTTAACACTACATTCTTTGATCCGGCAGGTGGAGGAGACCCCATTCTTTACCAGCACTTGTTT
>BLZ4152_Gillellus_uranidea
CCTTTATTTAATTTTTGGTGCTTGGGCYKGRATAGTCGGGACTGCTTTAAGTCTTTTAATTCGAGCCGAACTTAGCCAACCCGGGGCACTTCTTGGGGACGATCAAATTTATAACGTTATTGTAACTGCTCACGCTTTCGTAATAATCTTCTTTATAGTAATACCAATTATGATCGGTGGCTTTGGAAATTGACTTATTCCACTAATGATTGGAGCCCCTGATATAGCATTCCCTCGGATAAATAATATAAGTTTTTGACTACTACCCCCTTCTTTCCTCCTTCTTTTAGCCTCTTCTGGGGTTGAAGCAGGTGCTGGTACAGGCTGGACTGTGTACCCTCCGCTCTCAGGTAATCTTGCCCATGCAGGAGCATCTGTTGATTTAACCATCTTCTCCCTTCACCTTGCCGGGATCTCTTCAATTCTTGGAGCTATTAATTTTATTACAACAATTATTAATATAAAACCTCCTGCTATCTCCCAATACCAAACCCCTCTATTCGTTTGAGCCGTTCTAATCACCGCTGTTCTTCTACTTCTCTCCCTTCCTGTTCTTGCAGCTGGAATTACTATGCTATTAACTGACCGAAATCTTAATACAACTTTCTTTGACCCTGCTGGGGGAGGTGACCCAATTCTTTATCAACACCTCTTT
>BLZ4153_Xyrichtys
CCTTTATCTTATTTTCGGTGCTTGGGCCGGGATAGTGGGCACAGCCCTAAGCTTGCTTATTCGAGCAGAGCTAAGCCAACCCGGGGCCCTTCTTGGAGACGACCAAATTTACAATGTAATCGTTACAGCACACGCATTCGTAATAATCTTCTTTATAGTAATACCAATTATAATTGGCGGATTTGGAAACTGACTAATTCCCTTAATGATCGGGGCCCCCGACATGGCGTTCCCTCGAATGAACAACATAAGTTTCTGACTTCTGCCCCCCTCTTTCTTACTCCTCCTGGCATCGTCTGGCGTTGAAGCTGGAGCCGGAACTGGTTGAACCGTCTACCCCCCCCTGGCTGGAAACCTTGCCCATGCAGGTGCATCCGTTGATTTAACAATCTTCTCACTGCATCTTGCAGGGATTTCTTCAATTTTAGGAGCAATTAATTTTATTACAACGATTATTAACATGAAGCCCCCTGCCATCTCCCAATACCAGACCCCCCTATTTGTTTGAGCCGTCCTTATTACAGCCGTCCTACTCCTTCTCTCCCTGCCGGTTCTTGCCGCAGGCATTACAATGCTCCTCACAGACCGAAACCTAAACACAACCTTCTTTGACCCTGCCGGAGGAGGTGACCCAATTCTTTACCAACATTTATTT
>BLZ4155_Xyrichtys
CCTTTACCTTATTTTCGGTGCCTGGGCCGGGATAGTGGGCACAGCCCTAAGCTTGCTTATTCGAGCAGAGCTAAGCCAGCCCGGAGCCCTTCTTGGAGACGATCAAATTTACAATGTAATTGTTACAGCACATGCATTTGTAATAATTTTCTTTATAGTAATGCCAATCATGATCGGGGGATTTGGAAATTGACTTATCCCTCTCATGATTGGAGCCCCCGACATGGCCTTCCCTCGAATAAACAACATAAGCTTCTGGCTCCTGCCCCCTTCCTTCTTACTTCTTCTGGCCTCATCCGGCGTAGAAGCCGGAGCCGGGACAGGCTGAACTGTTTATCCTCCTTTAGCCGGAAATCTTGCCCACGCAGGTGCATCTGTCGATTTAACAATCTTCTCCCTTCACCTGGCAGGAATTTCTTCAATTTTAGGAGCAATTAATTTTATTACAACAATCATTAACATAAAACCCCCTGCCATCTCCCAGTATCAAACTCCCCTATTCGTTTGAGCCGTCCTAATTACAGCCGTCCTGCTTCTTCTCTCTCTCCCTGTTCTTGCTGCAGGAATTACAATGCTCCTGACAGATCGAAATCTAAACACCACCTTCTTTGACCCTGCGGGAGGAGGTGATCCAATTCTTTACCAGCACCTATTT
>BLZ4156_Stathmonotus
NNNNNNNNNNNNNNNNNNNNNNNNNNNAGGAATAGTTGGAACAGCGTTAAGCTTGCTTATTCGAGCAGAATTAAGCCAGCCCGGCGCTCTTCTGGGAGATGATCAAATTTATAACGTAATTGTTACAGCACATGCTTTCGTTATAATCTTCTTTATAGTAATGCCAATCATGATTGGCGGCTTTGGCAACTGGCTAATTCCCCTAATGATTGGAGCGCCTGATATGGCTTTTCCTCGAATAAATAATATGAGTTTCTGACTTCTTCCCCCTTCTTTCCTGCTTCTTCTTGCTTCTTCCGGTGTAGAGGCCGGAGCCGGGACAGGGTGAACTGTCTACCCCCCTTTGTCCGGAAACCTTGCCCATGCAGGAGCTTCCGTGGATCTTACTATCTTTTCTCTTCACTTAGCCGGAATTTCCTCTATTCTTGGAGCAATCAACTTTATTACCACTATTATTAATATAAAACCTCCAGCGATTTCGCAGTACCAAACACCTCTATTTGTTTGAGCAGTGTTAATTACCGCTGTTTTACTACTGCTCTCCCTTCCTGTTCTTGCCGCCGGCATTACAATGCTTTTAACAGACCGCAACCTAAATACCACATTCTTTGATCCCGCTGGTGGAGGAGACCNNNNNNNNNNNNNNNNNNNNNNN
>BLZ4157_Sparisoma
CCTCTACCTTGTATTTGGTGCCTGGGCCGGGATAGTAGGGACTGCTTTAAGCCTTCTCATCCGAGCCGAATTAAGCCAACCCGGGGCCCTTCTTGGGGACGACCAGATTTATAATGTAATTGTTACTGCTCATGCATTCGTAWTAATCTTTTTTATGGTTATGCCAATTATGATTGGAGGTTTTGGGAACTGACTTATCCCTCTCATGATCGGARCACCAGACATGGCATTCCCACGAATAAATAATATGAGCTTCTGACTCCTACCGCCTTCCTTCCTTCTACTACTTGCCTCTTCCGGTGTTGAAGCAGGGGCAGGGACAGGATGAACTGTTTACCCCCCACTAGCAGGGAACCTTGCACACGCGGGGGCATCCGTGGACCTAACGATCTTTTCTCTTCACCTTGCAGGGATTTCCTCAATTCTTGGAGCTATTAATTTTATTACAACTATTATCAACATGAAACCCCCCGCTATTTCCCAATATCAGACACCTCTGTTTGTCTGAGCTGTATTGATTACAGCCGTGCTTCTTCTACTTTCCCTACCCGTTCTCGCTGCAGGCATTACAATGCTTCTCACAGACCGAAATCTTAACACTACATTCTTTGATCCGGCNNNNNNNNNNNNNNNNNNNNNNNNNNNNNNNNNNNNN
>BLZ4158_Bathygobius_curacao
NNNNNATCTAGTATTTGGTGCCTGAGCCGGAATAGTCGGCACAGCCCTGAGCCTACTAATTCGAGCCGAACTAAGTCAACCGGGCGCTCTTTTAGGCGACGACCAAATTTATAATGTAATTGTTACTGCTCACGCATTCGTGATGATTTTCTTTATAGTAATGCCAATTATGATTGGGGGCTTTGGAAACTGACTCGTCCCCCTAATGATTGGAGCACCTGACATGGCCTTCCCGCGAATAAACAACATAAGCTTTTGACTTCTCCCTCCGTCTTTTCTCCTTCTCCTGGCCTCCTCTGGTGTAGAAGCCGGGGCTGGAACAGGCTGAACAGTCTACCCCCCTCTAGCGGGCAACCTTGCACATGCCGGGGCCTCAGTAGACCTAACAATTTTCTCCCTGCACCTTGCAGGTATTTCTTCTATCCTGGGGGCCATCAATTTTATTACTACAATTCTCAATATAAAACCCCCAGCAATTTCTCAGTATCAAACACCACTATTTGTGTGAGCCGTACTAATCACGGCAGTCCTACTTCTTCTATCGCTGCCCGTCCTTGCTGCGGGCATTACGATGCTGCTCACGGACCGAAACTTAAATACCACCTTCTTTGACCCGGCGGGGGGAGGGGANNNNNNNNNNNNNNNNNNNNNNNNN
>BLZ4159_Sparisoma
CCTCTACCTTGTATTTGGTGCCTGAGCCGGAATAGTAGGCACTGCTTTAAGCCTTCTCATTCGAGCTGAATTAAGCCAACCCGGGGCCCTTCTCGGAGACGACCAAATCTATAATGTAATTGTTACTGCTCACGCGTTCGTAATAATCTTTTTCATAGTCATGCCTATTATAATTGGAGGCTTTGGGAACTGACTTATCCCCCTCATGATTGGGGCGCCCGATATAGCATTCCCGCGAATAAATAATATGAGCTTTTGACTTCTTCCGCCTTCCTTCCTTTTACTACTTGCCTCTTCTGGCGTTGAAGCGGGCGCAGGAACAGGGTGAACTGTTTATCCCCCACTAGCAGGCAACCTTGCACACGCAGGAGCATCCGTAGACCTAACAATTTTCTCCCTCCACCTCGCAGGGATTTCTTCAATTCTTGGGGCTATTAACTTCATCACAACTATTATTAATATGAAACCCCCCGCTATCTCCCAGTATCAGACACCTCTGTTTGTGTGAGCTGTTTTAATCACAGCTGTTCTCCTTCTGTTATCCCTGCCCGTTCTCGCTGCAGGAATTACGATGCTTCTCACTGATCGTAATCTCAACACTACGTTCTTTGACCCAGCAGNAGGAGGAGACCCAATTCTTTACCAACATTTATTT
>BLZ4160_Priolepis
CCTTTATTTAGTATTCGGTGCCTGGGCAGGGATGGTGGGAACTGCCCTTAGCCTTCTTATTCGAGCAGAATTAAGCCAACCTGGCGCCCTTCTTGGGGACGACCAAATCTATAATGTGATCGTAACCGCTCATGCCTTCGTAATAATTTTTTTTATAGTCATACCTATCATGATTGGCGGTTTCGGAAACTGATTGGTGCCCTTAATAATTGGCGCCCCTGATATAGCTTTTCCTCGAATAAATAACATAAGTTTTTGGCTCCTCCCCCCTTCATTTTTGCTTCTATTAGCATCATCCGGGGTTGAAGCGGGAGCGGGAACTGGGTGGACAGTTTATCCACCACTAGCTAGTAACTTAGCCCACGCGGGGGCCTCCGTAGATTTAACAATTTTTTCACTCCACCTCGCAGGGATCTCGTCTATTTTAGGGGCAATTAACTTTATTACGACAATTTTAAATATAAAACCCCCTTCAATTTCACAATACCAAACCCCCCTTTTCGTTTGAGCAGTACTTATTACTGCCGTCCTGCTCCTGCTCTCGCTCCCAGTCCTAGCGGCCGGTATCACAATACTTCTAACAGACCGAAACTTAAACACAACCTTTTTTGACCCCGCCGGAGGGGGAGACCCAATCCTATATCAACACCTATTC
>BLZ4161_Abudefduf_saxatilis
CCTCTATCTAGTATTTGGTGCTTGAGCTGGAATAGTAGGAACAGCCCTGAGCCTCCTTATTCGAGCAGAACTAAGCCAACCAGGCGCTCTCCTCGGAGACGACCAGATTTACAACGTAATTGTTACGGCACATGCCTTTGTAATAATTTTCTTTATAGTAATACCAATTATAATTGGAGGGTTTGGAAACTGACTTATCCCACTAATGATCGGTGCCCCTGATATGGCATTCCCCCGAATGAACAATATGAGCTTCTGACTTCTTCCCCCATCGTTCCTACTTCTTCTTGCCTCCTCCGGAGTTGAAGCAGGTGCAGGAACAGGCTGAACTGTCTACCCACCACTATCAGGCAACCTAGCTCACGCAGGAGCTTCTGTTGACTTAACTATTTTCTCCCTCCACTTAGCAGGTGTGTCCTCAATTTTAGGAGCCATTAATTTTATTACCACTATTATTAATATGAAACCTCCAGCTATTTCTCAATACCAGACTCCTCTCTTCGTATGAGCCGTACTCATCACGGCCGTGCTCCTTCTTCTGTCCCTTCCTGTTTTAGCCGCTGGAATTACGATACTTCTAACCGACCGAAACTTAAATACCACATTCTTCGACCCAGCTGGAGGAGGAGACCCCATTCTTTACCAACATTTATTC
>BLZ4162_Halichoeres_bivittatus
CCTCTATTTAGTATTCGGCGCCTGAGCTGGGATGGTAGGCACGGCCTTGAGCCTGCTTATTCGGGCTGAACTAAGCCAACCCGGCGCTCTCCTTGGGGACGATCAAATCTATAATGTAATCGTTACAGCGCATGCTTTCGTAATAATTTTCTTTATAGTAATACCAATTATGATTGGCGGATTCGGAAACTGACTGATTCCCCTAATGATTGGAGCCCCCGACATGGCCTTCCCTCGAATGAACAACATAAGCTTCTGACTCCTTCCTCCCTCCTTCCTTCTCCTGCTCGCCTCTTCTGGGGTAGAAGCCGGTGCTGGAACTGGTTGAACGGTTTATCCCCCTCTAGCAGGAAATCTTGCTCACGCCGGTGCGTCTGTAGACCTAACAATCTTCTCCCTTCACTTAGCCGGTATCTCATCAATTCTAGGGGCCATCAACTTTATTACAACTATCATTAACATGAAGCCTCCTGCTATCTCCCAATACCAAACCCCACTATTTGTATGAGCTGTGCTGATTACAGCCGTCTTGCTCCTGCTTTCTCTCCCCGTCCTCGCTGCCGGAATTACAATGCTTCTGACAGATCGAAATCTAAACACCACTTTCTTTGACCCCGCAGGAGGAGGTGATCCTATTCTCTATCAACATCTGTTC
>BLZ4163_Halichoeres_garnoti
CCTCTATTTAGTATTCGGCGCCTGAGCTGGGATGGTAGGCACGGCCTTAAGCCWGCTTATTCGGGCTGAATTAAGCCAACCCGGCGCTCTCCTTGGGGACGATCAAATCTATAACGTAATCGTTACAGCGCATGCTTTCGTAATAATTTTCTTTATAGTAATACCAATTATGATCGGTGGGTTCGGAAACTGACTGATTCCCCTAATGATTGGARCCMCAGACATGGCCTTCCCTCGAATGAACAACATAAGCTTCTGACTCCTTCCTCCCTCCTTCCTCCTACTGCTCGCCTCTTCTGGGGTTGAGGCCGGAGCCGGGACTGGTTGAACAGTTTACCCCCCTCTAGCAGGGAATCTTGCTCACGCCGGCGCATCTGTAGACTTGACAATTTTCTCCCTTCATTTAGCCGGTATCTCATCAATTTTAGGGGCCATTAACTTTATTACAACTATTATTAATATGAAACCTCCTGCTATTTCCCAATACCAGACCCCCCTATTTGTGTGAGCTGTGCTAATTACAGCCGTCTTGCTCCTACTTTCTCTTCCCGTCCTCGCTGCCGGGATTACAATGCTTTTAACAGACCGAAATTTAAACACCACCTTCTTTGATCCTGCAGGAGGGGGTGACCCTATTCTATACCNNNNNNNNNNN
>BLZ4164_Stegastes_partitus
NNNNNNNNNNNNNNNNNNNNNNNNAGCCGGRATAGTGGGGACAGCTTTGAGCCTCCTCATTCGGGCAGAACTAAGCCAACCAGGCGCCCTCCTGGGAGACGACCAGATTTACAATGTAATTGTTACGGCGCACGCCTTCGTAATGATTTTCTTTATAGTAATACCAATTATAATTGGTGGCTTTGGAAACTGACTTATTCCTCTAATGATCGGGGCCCCTGATATAGCTTTCCCCCGTATAAACAACATAAGCTTCTGACTCCTCCCTCCCTCATTTCTCCTCTTACTCGCCTCCTCAGGCGTGGAGGCGGGCGCAGGGACAGGATGAACAGTTTATCCTCCACTGTCTGCCAATCTGGCTCATGCCGGAGCCTCTGTTGACCTTACCATTTTCTCTCTGCACTTAGCAGGAATTTCATCCATCCTAGGAGCAATTAACTTTATTACTACTATTATTAATATAAAACCCCCAGCTATCTCTCAATATCAAACCCCTCTCTTCGTCTGAGCAGTATTAATCACTGCCGTCCTGCTACTCCTCTCCCTTCCCGTGTTAGCTGCCGGCATCACTATGCTCCTCACTGACCGAAACCTAAACACCACCTTCTTCGATCCCGCAGNNNNNNNNNNNNNNNNNNNNNNNNNNNNNNNNNNN
>BLZ4165_Cephalopholis_fulva
CCTTTATCTAGTATTTGGTGCCTGAGCCGGTATAGTGGGAACAGCTCTTARCCTCTTAATCCGGGCTGAACTTAGCCAACCCGGTGCCCTACTCGGCGACGACCAAATCTACAATGTAATCGTTACGGCACATGCTTTCGTAATAATTTTCTTTATAGTAATACCAATTATGATCGGTGGATTCGGAAACTGACTTATTCCATTAATAATTGGWGCCCCCGACATGGCATTCCCTCGAATGAACAACATAAGCTTCTGGCTCCTTCCACCATCCTTCCTACTTCTGCTAGCCTCCTCTGGAGTAGAAGCTGGTGCTGGTACTGGCTGAACAGTTTACCCACCCCTAGCTGGTAACCTAGCCCATGCAGGTGCCTCTGTTGACCTAACTATCTTCTCCCTACACTTAGCAGGTATTTCCTCAATCCTGGGGGCAATYAACTTCATTACCACAATTATCAACATGAAACCTCCTGCCATTTCTCAATATCAAACACCCCTATTTGTTTGAGCTGTCCTAATTACAGCTGTTCTTCTTCTCCTCTCCCTTCCTGTCCTTGCCGCCGGTATTACAATGCTTCTAACAGACCGAAATCTTAACACCACCTTCTTTGACCCTGCAGGTGGAGGAGACCCAATCCTTTACCAACACCTATTC
>BLZ4167_Syngnathidae
CCTATATCTAGTATTCGGTGCATGAGCTGGTATAGTTGGTACTGCACTTAGCCTCCTAATCCGGACAGAGCTTAGTCAACCCGGGGCACTATTGGGCGACGATCAAATCTACAATGTAATTGTCACTGCCCATGCCTTCGTAATAATCTTCTTCATGGTAATACCAATTATAATCGGAGGCTTTGGCAATTGACTAATCCCTCTAATAATTGGAGCCCCAGACATAGCCTTCCCCCGAATGAACAACATAAGCTTCTGGTTACTCCCCCCATCATTTCTACTCCTTCTCGCCTCATCAGGAGTTGAAGCAGGTGCAGGTACAGGGTGAACTGTTTATCCCCCTCTAGCGGGTAACCTTGCTCACGCAGGAGCCTCAGTAGATTTAACAATTTTTTCCCTACATTTGGCAGGGGTATCTTCTATTCTAGGGGCTATTAATTTTATTACCACTATTATTAACATAAAACCCCCCTCAACTTCTCAATATCAGACGCCTTTATTTGTATGAGCAGTACTAATTACTGCTGTGTTACTTCTACTTTCCCTGCCCGTCCTAGCAGCTGGTATTACCATACTATTAACCGATCGTAATCTAAACACCACCTTCTTTGACCCAGCAGGAGGGGGAGACCCTATCTTGTATCAACATTTATTC
>BLZ4168_Gymnothorax_moringa
CCTATATTTAGTATTTGGTGCTTGAGCCGGGATGGTCGGCACCGCGTTGAGCCTGCTTATCCGTGCTGAACTTAGCCAGCCAGGTGCTCTCCTAGGTGACGACCAGATTTACAATGTTATTGTAACAGCCCATGCCTTCGTAATAATCTTCTTTATAGTAATGCCAGTCATGATCGGAGGGTTTGGAAACTGACTTATCCCACTAATAATTGGAGCCCCTGACATAGCATTCCCGCGAATAAATAATATGAGCTTCTGACTGCTCCCTCCTTCATTCCTCCTACTACTAGCCTCGTCAGGCGTAGAGGCTGGAGCAGGGACCGGGTGGACTGTTTATCCACCCCTTGCAGGAAATCTGGCCCATGCCGGAGCATCCGTTGATTTAACTATTTTTTCTCTTCATCTAGCAGGTGTGTCTTCAATCTTAGGGGCAATTAACTTCATCACAACCATTATTAACATGAAACCCCCAGCCATTACACAATATCAGACACCACTATTTGTATGAGCGGTGCTCGTTACAGCTGTCCTTTTATTACTCTCTTTACCTGTGCTGGCGGCTGGTATTACAATGCTTTTAACCGATCGAAACCTCAATACAACTTTCTTTGACCCCGCCGGAGGAGGTGATCCAATCCTCTATCAACACCTATTT
>BLZ4169_Atherinidae
CCTCTATCTAGTATTTGGTGCTTGAGCCGGAATGGTAGGCACTGCCTTAAGCCTTCTAATTCGGGCAGAATTAAGCCAACCAGGCTCTCTCCTTGGAGATGACCAAATTTACAATGTAATCGTTACAGCACACGCCTTTGTAATAATTTTCTTTATAGTAATACCAATTATGATTGGAGGATTTGGAAACTGACTTATTCCCCTTATGATTGGARMCCCTGATATGGCATTTCCCCGAATGAACAATATGAGCTTCTGACTTCTTCCTCCCTCTTTCCTTCTCCTCCTTGCATCATCTGGGGTTGAAGCCGGAGCTGGTACAGGCTGAACAGTCTATCCCCCTCTAGCAGGAAACCTAGCTCACGCAGGCGCATCTGTAGATCTTACCATCTTTTCTCTCCACCTAGCAGGTGTTTCATCAATTCTAGGGGCTATYWWCTTCATTACAACTATTATTAATATGAAACCCCCTGCAATCTCACAATACCAGACACCCCTGTTCGTTTGAGCTGTCTTAATTACTGCCGTTCTTCTCCTTCTTTCCCTTCCAGTTCTGGCAGCTGGCATCACTATACTACTGACAGACCGAAATCTAAATACCACCTTCTTCGACCCTGCCGGAGGGGGTGACCCCATTCTGTATCAACATCTCTTC
>BLZ4171_Monacanthus_ciliatus
CCTTTACCTAATTTTCGGTGCCTGAGCCGGAATGGTAGGCACTGCCTTAAGCCTACTAATTCGAGCAGAACTAAGCCAACCTGGAGCACTCCTGGGAGACGATCAAATCTATAATGTGATCGTTACAGCCCACGCTTTCGTAATGATTTTCTTTATAGTAATGCCAATTATGATCGGAGGGTTCGGCAACTGACTGATCCCCCTAATGATTGGAGCCCCCGATATAGCATTCCCCCGAATGAACAACATGAGCTTCTGATTACTCCCCCCTTCATTCCTGCTCCTCCTTGCTTCTTCAGGAGTTGAAGCCGGGGCTGGGACCGGATGAACTGTCTACCCGCCCCTTGCAGGCAACCTCGCCCATGCAGGAGCGTCCGTAGATCTTACTATTTTCTCGCTTCATTTGGCAGGAATTTCATCAATTCTTGGTGCAATCAACTTCATCACAACAATTATTAACATGAAGCCCCCTGCAATTTCTCAATACCAAACCCCTCTCTTCGTATGAGCCGTTCTAATCACTGCCGTACTGCTTCTTCTCTCACTACCAGTCCTTGCCGCAGGAATTACTATGCTATTAACAGACCGAAACCTAAACACCACCTTCTTTGACCCCGCTGGAGGAGGAGACCCCATTCTGTACCAGCACTTGTTC
>BLZ4173_Strongylura
NNNNNNNNNNNNNNNNNNNNNNNNNNNNNNNNNNGTAGGCACTGCTTTAAGCCTTCTTATTCGAGCAGAACTAAGCCAACCCGGCTCCCTTTTAGGCGACGACCAAATTTACAATGTTATCGTTACGGCACATGCCTTTGTAATAATCTTTTTTATAGTAATACCTATTATAATTGGTGGTTTTGGAAACTGACTGATTCCTCTCATGATTGGGGCTCCAGATATAGCATTTCCTCGAATAAATAACATAAGCTTCTGATTATTACCCCCATCCTTCCTTCTCCTTCTAGCTTCATCCGGAGTAGAAGCTGGTGCAGGAACTGGATGAACTGTCTACCCTCCTCTAGCTGGTAATTTAGCCCATGCAGGAGCCTCAGTAGATTTAACAATTTTTTCCCTTCACCTAGCAGGTGTTTCATCAATTCTTGGAGCTATTAACTTTATTACCACAATTATTAATATAAAACCACCAGCAATTTCGCAATACCAGACACCTCTCTTTGTATGAGCTGTTCTAATTACTGCAGTCCTACTCCTCCTTTCCCTTCCTGTTTTAGCTGCAGGCATTACAATACTTCTAACCGATCGAAACCTAAACACCACCTTCTTCGACCCNNNNNNNNNNNNNNNNNNNNNNNNNNNNNNNNNNNNNNNN
>BLZ4174_Strongylura
CCTTTATCTAGTATTTGGTGCTTGAGCTGGTATGGTAGGAACTGCTTTAAGCCTTCTTATTCGAGCAGAATTAAGCCAACCGGGCTCCCTCCTAGGTGATGATCAGATTTATAATGTCATCGTTACAGCACATGCTTTTGTAATAATTTTCTTTATAGTAATACCAATTATGATTGGAGGATTTGGAAACTGGTTGGTACCCCTTATAATTGGGGCTCCTGATATAGCATTCCCTCGAATAAATAATATAAGCTTCTGACTTCTTCCCCCCTCCTTTTTACTTCTCTTAGCCTCATCAGGGGTTGAAGCTGGTGCAGGAACCGGGTGAACTGTTTATCCTCCCTTAGCCGGTAATTTAGCCCATGCAGGAGCATCCGTTGATTTAACAATTTTTTCTCTCCATCTAGCAGGTGTTTCGTCAATTCTAGGGGCTATTAATTTTATTACAACAATTATTAATATAAAACCCCCCGCAATCTCACAATACCAAACCCCTCTGTTCGTATGAGCCGTCCTAATCACAGCAGTCCTCCTCCTTCTTTCTCTACCTGTCTTAGCTGCTGGTATTACCATGCTTCTTACAGACCGAAATCTTAACACCACTTTCTTCGATCCTGCTGGAGGCGGAGATCCTATTTTATATCAACACCTATTC
>BLZ4175_Bryx_dunckeri
CCTATATCTAGTATTCGGTGCATGAGCTGGTATAGTTGGTACTGCACTTAGCCTCCTAATCCGGACAGAGCTTAGTCAACCCGGGGCACTATTGGGCGACGATCAAATCTACAATGTAATTGTCACTGCCCATGCCTTCGTAATAATCTTCTTCATGGTAATACCAATTATAATCGGAGGCTTTGGCAATTGACTAATCCCTCTAATAATTGGAGCCCCAGACATAGCCTTCCCCCGAATGAACAACATAAGCTTCTGGTTACTCCCCCCATCATTTCTACTCCTTCTCGCCTCATCAGGAGTTGAAGCAGGTGCAGGTACAGGGTGAACTGTTTATCCCCCTCTAGCGGGTAACCTTGCTCACGCAGGAGCCTCAGTAGATTTAACAATTTTTTCCCTACATTTGGCAGGGGTATCTTCTATTCTAGGGGCTATCAATTTTATTACCACTATTATTAACATAAAACCCCCCTCAACTTCTCAATATCAGACGCCTTTATTTGTATGAGCAGTACTAATTACTGCTGTGTTACTTCTACTTTCCCTGCCCGTCCTAGCAGCTGGTATTACCATACTATTAACCGATCGTAATCTAAACACCACCTTCTTTGACCCAGCAGGAGGGGGAGACCCTATCTTGTACCAACATTTATTC
>BLZ4176_Barbulifer_ceuthoecus
CCTTTACCTAATCTTTGGTGCATGAGCCGGAATAATCGGCACGGCTTTAAGCCTCCTAATCCGGGCCGAGCTTAGCCAGCCCGGCGCCCTTCTTGGGGACGACCAGATTTACAATGTAATTGTTACCGCACATGCATTTGTAATAATCTTCTTTATAGTAATGCCAATTATGATCGGGGGGTTCGGAAACTGACTGATTCCCCTAATGATTGGCGCCCCCGACATGGCCTTTCCCCGTATAAACAACATAAGCTTCTGGCTTCTCCCACCCTCCTTTCTCCTCCTCCTTGCTTCTTCTGGGGTTGAAGCCGGGGCCGGAACAGGATGAACCGTATACCCCCCACTAGCGGGGAATTTAGCCCACGCTGGGGCCTCCGTTGACCTTACAATTTTCTCACTCCACCTGGCAGGGATCTCATCTATTCTTGGCGCCWTTAWTTTTATTACCACCATTCTCAACATGAAACCTCCCGCAGTTTCGCAATACCAAACACCCCTATTCGTGTGGGCCGTTTTAATTACCGCAGTCTTGCTACTGCTGTCTCTTCCTGTCCTTGCTGCTGGTATCACCATGCTTCTAACCGATCGAAATTTAAACACCACTTTCTTTGACCCTGCTGGAGGAGGGGACCCGATTTTGTACCAACACTTGTTT
>BLZ4177_Mugil_curema
CCTATATCTAGTGTTTGGTGCTTGAGCAGGGATAGTAGGGACCGCCCTAAGCCTACTTATCCGGGCCGAACTAAGCCAACCTGGCGCTCTCTTAGGAGACGATCAGATCTACAATGTAATCGTTACGGCCCACGCTTTCGTAATGATTTTCTTTATAGTGATGCCAATCATAATCGGGGGCTTCGGAAACTGATTAGTCCCCTTGATGATTGGAGCACCCGACATAGCATTCCCTCGAATAAACAACATAAGCTTCTGACTTCTACCTCCCTCATTCCTTCTCCTCCTAGCCTCTTCAGGAGTTGAGGCAGGGGCTGGAACAGGATGAACTGTTTACCCGCCATTGGCCGGCAACCTGGCTCACGCTGGGGCATCTGTTGACCTCACCATCTTCTCCCTACACCTGGCAGGTGTTTCTTCAATTCTAGGGGCTATTAACTTCATTACAACCATTCTCAACATGAAACCTCCTGCTATCTCGCAGTATCAGACACCTCTCTTTGTTTGAGCCGTTCTAATTACTGCCGTTCTCCTTCTCTTATCTCTCCCAGTCCTAGCCGCTGGCATCACTATGCTCCTAACAGACCGAAATTTAAATACTTCCTTCTTCGACCCTGCAGGAGGAGGGGACCCAATTCTGTATCAACACTTATTC
>BLZ4178_Bathygobius_lacertus
NNNNNNNNTGGTATTTGGTGCGTGAGCCGGAATAGTCGGCACAGCCTTAAGTTTATTAATCCGGGCCGAATTAAGCCAACCCGGTGCTCTTCTAGGCGATGACCAAATCTATAACGTAATTGTTACTGCTCACGCATTCGTAATAATTTTCTTTATAGTAATACCAATCATGATTGGGGGATTTGGAAACTGACTCATCCCACTAATGATTGGGGCTCCMGACATAGCCTTCCCACGAATAAACAACATAAGCTTCTGACTTCTCCCTCCTTCCTTTCTCCTTCTCCTGGCCTCCTCTGGGGTCGAAGCCGGGGCTGGAACAGGTTGAACAGTTTACCCCCCTCTAGCAGGCAACCTCGCACATGCCGGTGCCTCAGTAGATCTAACAATCTTCTCCCTACATCTTGCAGGTATTTCCTCAATTTTAGGGGCTATTAACTTTATTACTACAATTCTTAATATAAAACCCCCCGCAATTTCTCAGTATCAAACGCCCCTATTTGTGTGAGCCGTGCTAATTACAGCAGTTCTGCTTCTCCTTTCACTCCCCGTCCTTGCCGCGGGCATCACCATGCTACTGACAGATCGAAACTTAAATACTACCTTCTTCGACCCGNNNNNNNNNNNNNNNNNNNNNNNNNNNNNNNNNNNNNNN
>BLZ4179_Scaridae
CCTTTACCTTGTATTTGGTGCCTGAGCCGGAATAGTAGGCACTGCCTTAAGCCTCCTCATCCGAGCTGAATTAAGTCAACCCGGGGCCCTTCTCGGAGACGACCAGATTTATAATGTTATCGTTACAGCTCATGCATTTGTAATAATCTTTTTTATAGTCATGCCTATCATGATTGGAGGCTTCGGAAACTGACTCATCCCGCTCATGATCGGARCACCCGACATGGCCTTCCCTCGAATGAACAATATGAGCTTCTGACTTCTCCCTCCCTCCTTTCTCCTATTACTCGCCTCCTCCGGCGTAGAAGCAGGAGCAGGTACCGGATGAACCGTTTACCCCCCTCTAGCAGGAAATCTTGCACACGCAGGTGCATCCGTTGATCTGACAATCTTTTCCCTTCACCTAGCAGGAATTTCTTCTATCCTAGGGGCAATTAACTTCATTACAACAATTATTAACATAAAACCACCTGCCATCTCCCAGTACCAAACCCCACTGTTCGTATGGGCTGTTTTAATTACTGCCGTACTCCTTCTCCTCTCGCTTCCTGTCCTCGCTGCAGGAATTACAATGCTTCTTACAGATCGAAATCTAAACACTACTTTCTTTGACCCTGCAGGCGGANNNNNNNNNNNNNNNNNNNNNNNNNNNNNN
>BLZ4180_Sparisoma
CCTCTACCTTGTATTTGGTGCCTGAGCCGGAATAGTAGGCACTGCTTTAAGCCTTCTCATCCGAGCCGAATTAAGCCAACCCGGGGCCCTTCTCGGAGACGACCAGATCTATAATGTAATTGTTACTGCTCACGCGTTCGTAATAATCTTTTTTATGGTCATGCCTATCATGATTGGAGGCTTTGGAAACTGACTCATCCCCCTCATGATTGGAGCGCCCGACATGGCATTCCCACGAATAAATAATATGAGCTTTTGACTTCTTCCGCCTTCCTTCCTTTTACTACTTGCCTCTTCTGGCGTTGAAGCAGGTGCAGGAACAGGGTGAACTGTCTATCCCCCACTAGCAGGCAACCTCGCACACGCAGGAGCATCCGTAGACCTCACAATTTTCTCCCTTCACCTCGCAGGGATTTCCTCAATTCTTGGGGCTATTAACTTCATTACAACTATTATTAACATGAAGCCCCCTGCTATCTCCCAGTATCAAACACCTTTATTTGTCTGAGCTGTTTTAATTACAGCTGTTCTCCTTCTGTTATCCCTGCCCGTTCTCGCTGCAGGAATTACGATACTCCTTACTGACCGTAATCTCAACACCACCTTCTTTGACCCGGCAGGAGGGGGAGACCCAATTCTTTACCAACATTTATTT
>BLZ4181_Sparisoma
NNNNNNCCTTGTATTTGGTGCCTGAGCCGGAATAGTAGGCACTGCTTTAAGCCTTCTCATCCGAGCCGAATTAAGCCAACCCGGGGCCCTTCTCGGAGACGACCAGATCTATAATGTAATTGTTACTGCTCACGCGTTCGTAATAATCTTTTTTATGGTCATGCCTATCATGATTGGAGGCTTTGGAAACTGACTCATCCCCCTCATGATTGGAGCGCCCGACATGGCATTCCCACGAATAAATAATATGAGCTTTTGACTTCTTCCGCCTTCCTTCCTTTTACTACTTGCCTCTTCTGGCGTTGAAGCAGGTGCAGGAACAGGGTGAACTGTCTATCCCCCACTAGCAGGCAACCTCGCACACGCAGGAGCATCCGTAGACCTCACAATTTTCTCCCTTCACCTCGCAGGGATTTCCTCAATTCTTGGGGCTATTAACTTCATTACAACTATTATTAACATGAAGCCCCCTGCTATCTCCCAGTATCAAACACCTCTATTTGTCTGAGCTGTTTTAATTACAGCTGTTCTCCTTCTGTTATCCCTGCCCGTTCTCGCTGCAGGAATTACGATACTCCTTACTGACCGTAATCTCAACACCACCTTCTTTGACCCGGCAGGAGGGGGAGACCCAATTCTTTACCAACATTTATTT
>BLZ4182_Scaridae
NNNNNNNNNNGTATTTGGTGCCTGGGCCGGGATAGTAGGGACTGCTTTAAGCCTTCTCATCCGAGCCGAATTAAGCCAACCCGGGGCCCTTCTTGGGGACGACCAGATTTATAATGTAATTGTTACTGCTCATGCATTCGTAATAATCTTTTTTATGGTTATGCCAATTATGATTGGAGGTTTTGGGAACTGACTTATCCCTCTCATGATTGGAGCACCAGACATGGCATTCCCACGAATAAATAATATGAGCTTCTGACTCCTACCGCCTTCCTTCCTTCTACTACTTGCCTCTTCCGGTGTTGAAGCAGGGGCAGGGACAGGATGAACTGTTTACCCCCCACTAGCAGGGAACCTTGCACACGCGGGGGCATCCGTGGACCTAACGATCTTTTCTCTTCACCTTGCAGGGATTTCCTCAATTCTTGGAGCTATTAATTTTATTACAACTATTATCAACATGAAACCCCCCGCTATTTCCCAATATCAAACACCTCTGTTTGTCTGWGCTGTATTAATTACAGCCGTGCTTCTTCTACTTTCCCTACCCGTTCTCGCTGCAGGCATTACAATGCTTCTCACAGACCGAAATCTTAACACTACATTCTTTGATCCGGCAGGTGGAGGAGACCCCATTCTTTACCAGCACTTGTTT
>BLZ4183_Aulostomus_maculatus
TCTTTACCTAATCTTCGGGGCATGAGCCGCGATAGTAGGAACCGCCCTTAGTCTTATCATCCGGGCCGAGCTTAGCCAACCGGGGGGTCTCCTGGGTAACGATCAACTTTACAATGTTGTTGTAACAGCCCACGCCTTCGTTATAATCTTCTTTATAGTAATACCAATTATAATTGGAGGCTTCGGAAATTGATTAATTCCCTTAATGATCGGARCCCCCGACATGGCCTTCCCCCGAATAAATAACATGAGCTTCTGGCTCCTGCCCCCCTCCTTCCTCCTCCTCTTAACCTCCTCTGCGGTAGAGGCCGGGTCCGGGACCGGATGGACGGTTTACCCGCCCCTGGCTGGGAACCTGGCCCACGCCGGAGCGTCCGTAGACCTGACCATCTTCTCGCTTCACCTCGCCGGAATTTCCTCCATCCTAGGAGCAATTWAYTTTATTACAACCATTATTAATATAAAACCCCCTGCCACCTCCCCATACCAGCTCCCCCTGTTCGTATGAGCTGTCCTGGTTACTGCTGTGCTTCTCCTCCTTTCTCTCCCAGTCCTAGCAGCTGGCATTACAATGCTGTTAACTGACCGAAACCTGAACACCACCTTCTTCGACCCTGCAGGGGGAGGCGATCCTATTCTATATCAACACCTGTTC
>BLZ4185_Lactophrys_trigonus
CCTTTATCTAGTATTCGGTGCTTGAGCCGGGATAGTAGGAACAGCCCTAAGCCTACTCATCCGAGCAGAACTAAGCCAACCAGGCGCTCTTCTTGGGGACGATCAGATTTACAATGTTATTGTTACGGCACATGCATTCGTAATAATTTTCTTTATAGTAATACCCATCATAATTGGAGGCTTTGGAAACTGACTAGTCCCATTAATAATTGGGGCCCCTGACATAGCATTCCCCCGGATGAATAACATAAGTTTTTGACTTCTTCCCCCTTCCTTTCTTCTTCTTCTAGCTTCATCAGGAGTTGAAGCAGGGGCAGGAACTGGCTGAACTGTCTACCCACCCTTAGCAGGAAACCTAGCACACGCAGGAGCATCTGTAGATTTAACTATTTTCTCCCTTCATCTAGCCGGAGTCTCCTCAATTTTAGGAGCTATTAACTTTATTACTACCATTATCAACATAAAACCCCCTGCCATTTCTCAATATCAGACCCCCCTATTTGTTTGGGCTGTCTTAATTACCGCCGTTCTTCTCCTCCTATCACTACCAGTTCTTGCTGCCGGCATCACAATGCTTCTGACAGATCGAAACCTCAACACCACCTTCTTCGACCCGGCAGGAGGCGGAGACCCTATTCTTTATCAACACTTATTC
>BLZ4186_Xyrichtys
CCTTTACCTTATTTTCGGTGCCTGGGCCGGGATAGTGGGCACAGCCCTAAGCTTGCTTATTCGAGCAGAGCTAAGCCAGCCCGGAGCCCTTCTTGGAGACGATCAAATTTACAATGTAATTGTTACAGCACATGCATTTGTAATAATTTTCTTTATAGTAATGCCAATCATGATCGGGGGATTTGGAAATTGACTTATCCCTCTCATGATTGGAGCCCCCGACATGGCCTTCCCTCGAATAAACAACATAAGCTTCTGGCTCCTGCCCCCTTCCTTCTTACTTCTTCTGGCCTCATCCGGCGTAGAAGCCGGAGCCGGGACAGGCTGAACTGTTTATCCTCCTTTAGCCGGAAATCTTGCCCACGCAGGTGCATCTGTCGATTTAACAATCTTCTCCCTTCACCTGGCAGGAATTTCTTCAATTTTAGGAGCAATTAATTTTATTACAACAATCATTAACATAAAACCCCCTGCCATCTCCCAGTATCAAACTCCCCTATTCGTTTGAGCCGTCCTGATTACAGCCGTCCTGCTTCTTCTCTCTCTCCCTGTTCTTGCTGCAGGAATTACAATGCTCCTGACAGATCGAAATCTAAACACCACCTTCTTTGACCCTGCGGGAGGAGGTGATCCAATTCTTTACCAGCACCTATTT
>BLZ4187_Gerreidae
CCTCTACCTCATCTTTGGTGCCTGAGCTGGGATGGTAGGAACGGCCCTTAGCCTTCTTATCCGTGCTGAACTAAGCCAACCAGGCTCTCTCTTAGGAGATGACCAGATCTACAATGTTATCGTCACAGCCCATGCATTTGTAATAATTTTTTTTATGGTTATGCCTATTATGATTGGAGGCTTCGGAAACTGGCTAATTCCCCTAATAATTGGAGCACCTGACATGGCATTCCCTCGAATGAACAATATAAGCTTCTGGCTTCTTCCCCCCTCTTTCATTCTTCTTTTAGCTTCTTCAGGCGTAGAAGCAGGGGCGGGAACGGGATGAACAGTTTACCCCCCTCTATCAGGCAACTTAGCACATGCAGGAGCATCCGTAGACTTAACTATCTTCTCCCTTCATCTTGCTGGTATCTCATCCATCCTGGGGGCAATCAATTTTATTACAACTATTATTAATATAAAACCCCCCGCCATCTCCCAGTACCAAACACCCCTATTCGTTTGGGCTGTCCTAATTACAGCAGTCCTACTCCTTCTCTCTCTCCCCGTCCTAGCAGCCGGTATTACTATACTTCTAACAGATCGAAACTTAAACACCACATTTTTCGACCCTGCCGGAGGAGGAGACCCTATCCTCTATCAGCACCTCTTC
>BLZ4188_Gerreidae
CCTCTACCTCATCTTTGGTGCCTGAGCTGGGATGGTAGGAACGGCCCTTAGCCTTCTTATCCGTGCTGAACTAAGCCAACCAGGCTCTCTCTTAGGAGATGACCAGATCTACAATGTTATCGTCACAGCCCATGCATTTGTAATAATTTTTTTTATGGTTATGCCTATTATGATTGGAGGCTTCGGAAACTGGCTAATTCCCCTAATAATTGGAGCACCTGACATGGCATTCCCTCGAATGAACAATATAAGCTTCTGGCTTCTTCCCCCCTCTTTCATTCTTCTTTTAGCTTCTTCAGGCGTAGAAGCAGGGGCGGGAACGGGATGAACAGTTTACCCCCCTCTATCAGGCAACTTAGCACATGCAGGAGCATCCGTAGACTTAACTATCTTCTCCCTTCATCTTGCTGGTATCTCATCCATCCTGGGGGCAATCAATTTTATTACAACTATTATTAATATAAAACCCCCCGCCATCTCCCAGTACCAAACACCCCTATTCGTTTGGGCTGTCCTAATTACAGCAGTCCTACTCCTTCTCTCTCTCCCCGTCCTAGCAGCCGGTATTACTATACTTCTAACAGATCGAAACTTAAACACCACATTTTTCGACCCTGCCGGAGGAGGAGACCCTATCCTCTATCAGCACCTCTTC
>BLZ4189_Gerreidae
CCTTTACCTCATCTTTGGTGCCTGAGCTGGTATGGTAGGGACAGCCCTTAGCCTACTTATCCGTGCCGAGCTAAGCCAACCCGGTTCTCTCCTAGGTGATGACCAGATCTATAATGTTATTGTTACAGCTCACGCATTTGTAATAATTTTTTTTATAGTAATACCTATCATAATTGGAGGCTTCGGGAACTGACTAATCCCCCTAATGATTGGGGCACCTGACATAGCATTCCCTCGAATAAATAACATGAGCTTCTGGCTTCTTCCCCCCTCTTTTATTCTTCTCCTAGCCTCTTCAGGCGTAGAAGCAGGGGCCGGTACCGGATGAACAGTTTACCCTCCCCTGGCAGGTAATTTAGCACATGCGGGGGCATCCGTAGACTTAACTATCTTTTCTCTCCACCTTGCTGGGATCTCATCAATCCTAGGGGCAATTAACTTTATTACAACCATTATTAACATAAAACCCCCTGCCATTTCCCAGTACCAAACACCTTTATTCGTTTGAGCTGTTTTAATCACGGCTGTCCTGCTTCTTCTTTCCCTCCCCGTTCTAGCAGCCGGTATTACTATACTTCTAACAGACCGAAACTTAAATACTACATTTTTTGACCCTGCAGGGGGAGGTGACCCTATCCTCTATCAACATCTCTTC
>BLZ4190_Gerreidae
CCTTTACCTCATCTTTGGTGCCTGAGCTGGTATGGTAGGGACAGCCCTTAGCCTACTTATCCGTGCCGAGCTAAGCCAACCCGGTTCTCTCCTAGGTGATGACCAGATCTATAATGTTATTGTTACAGCTCACGCATTTGTAATAATTTTTTTTATAGTAATACCTATCATAATTGGAGGCTTCGGGAACTGACTAATCCCCCTAATGATTGGGGCACCTGACATAGCATTCCCTCGAATAAATAACATGAGCTTCTGGCTTCTTCCCCCCTCTTTTATTCTTCTCCTAGCCTCTTCAGGCGTAGAAGCAGGGGCCGGTACCGGATGAACAGTTTACCCTCCCCTGGCAGGTAATTTAGCACATGCGGGGGCATCCGTAGACTTAACTATCTTTTCTCTCCACCTTGCTGGGATCTCATCAATCCTAGGGGCAATTAACTTTATTACAACCATTATTAACATAAAACCCCCTGCCATTTCCCAGTACCAAACACCTTTATTCGTTTGAGCTGTTTTAATCACGGCTGTCCTGCTTCTTCTTTCCCTCCCCGTTCTAGCAGCCGGTATTACTATACTTCTAACAGACCGAAACTTAAATACTACATTTTTTGACCCTGCAGGGGGAGGTGACCCTATCCTCTATCAACATCTCTTC
>BLZ4191_Gerreidae
CCTTTACCTCATCTTTGGTGCCTGAGCTGGTATGGTAGGGACAGCCCTTAGCCTACTTATCCGTGCCGAGCTAAGCCAACCCGGTTCTCTCCTAGGTGATGACCAGATCTATAATGTTATTGTTACAGCTCACGCATTTGTAATAATTTTTTTTATAGTAATACCTATCATAATTGGAGGCTTCGGGAACTGACTAATCCCCCTAATGATTGGGGCACCTGACATAGCATTCCCTCGAATAAATAACATGAGCTTCTGGCTTCTTCCCCCCTCTTTTATTCTTCTCCTAGCCTCTTCAGGCGTAGAAGCAGGGGCCGGTACCGGATGAACAGTTTACCCTCCCCTGGCAGGTAATTTAGCACATGCGGGGGCATCCGTAGACTTAACTATCTTTTCTCTCCACCTTGCTGGGATCTCATCGATCCTAGGGGCAATTAACTTTATTACAACCATTATTAACATAAAACCCCCTGCCATTTCCCAGTACCAAACACCTTTATTCGTTTGAGCTGTTTTAATCACGGCTGTCCTGCTTCTTCTTTCCCTCCCCGTTCTAGCAGCCGGTATTACTATACTTCTAACAGACCGAAACTTAAATACTACATTTTTTGACCCTGCAGGGGGAGGTGACCCTATCCTCTATCAACATCTCTTC
>BLZ4192_Gerreidae
CCTTTACCTCATCTTTGGTGCCTGAGCTGGTATGGTAGGGACAGCCCTTAGCCTACTTATCCGTGCCGAGCTAAGCCAACCCGGTTCTCTCCTAGGTGATGACCAGATCTATAATGTTATTGTTACAGCTCACGCATTTGTAATAATTTTTTTTATAGTAATACCTATCATAATTGGAGGCTTCGGGAACTGACTAATCCCCCTAATGATTGGGGCACCTGACATAGCATTCCCTCGAATAAATAACATGAGCTTCTGGCTTCTTCCCCCCTCTTTTATTCTTCTCCTAGCCTCTTCAGGCGTAGAAGCAGGGGCCGGTACCGGATGAACAGTTTACCCTCCCCTGGCAGGTAATTTAGCACATGCGGGGGCATCCGTAGACTTAACTATCTTTTCTCTCCACCTTGCTGGGATCTCATCAATCCTAGGGGCAATTAACTTTATTACAACCATTATTAACATAAAACCCCCTGCCATTTCCCAGTACCAAACACCTTTATTCGTTTGAGCTGTTTTAATCACGGCTGTCCTGCTTCTTCTTTCCCTCCCCGTTCTAGCAGCCGGTATTACTATACTTCTAACAGACCGAAACTTAAATACTACATTTTTTGACCCTGCAGGGGGAGGTGACCCTATCCTCTATCAACATCTCTTC
>BLZ4193_Syngnathidae
CCTATATTTAGTATTTGGTGCATGAGCYKGRATAGTCGGTACCGCACTTAGTCTGCTAATTCGAGCAGAACTCAGCCAACCGGGCGCCTTACTAGGTGATGACCAGATTTACAATGTCATCGTCACGGCCCATGCTTTCGTAATAATTTTCTTCATAGTAATACCCATTATAATTGGGGGTTTCGGCAACTGACTGGTCCCACTAATAATTGGGGCCCCAGATATGGCTTTTCCACGAATGAATAACATAAGCTTTTGACTTTTACCCCCCTCATTTCTACTTCTTCTCGCCTCATCAGGTGTAGAAGCAGGGGCAGGAACAGGATGAACTGTATACCCCCCTCTAGCAGGAAACCTTGCCCATGCAGGAGCATCAGTTGACTTAACAATTTTCTCATTACATTTAGCAGGGGTCTCTTCAATTCTTGGTGCTATTAATTTTATTACTACCATCATTAATATGAAACCCCCCTCTACTTCCCAGTATCAGACACCTTTATTCGTATGAGCCGTTTTAATCACGGCCGTATTACTACTACTTTCTCTCCCAGTGTTGGCGGCAGGTATCACAATACTTCTTACCGATCGCAACTTAAATACAACTTTCTTCGATCCGGCAGGGGGGGGAGATCCAATTCTTTATCAACACTTATTC
>BLZ4194_Paraclinus
NNNNNNNNNNNNNNNNNNNNNNNGAGCCGGTATAGTCGGGACTGCTTTAAGTCTCCTTATCCGGGCCGAACTCAGCCAACCCGGGGCTCTTCTTGGGGACGATCAGATTTATAATGTAATCGTTACCGCCCACGCCTTCGTGATAATTTTCTTTATAGTAATACCAATTATGATCGGAGGGTTTGGCAACTGACTTATCCCCCTAATGATTGGGGCCCCAGATATGGCCTTCCCTCGAATGAACAATATGAGTTTTTGACTTCTTCCCCCTTCTTTTCTCCTCCTCCTCGCCTCTTCAGGGGTTGAAGCTGGGGCAGGGACCGGTTGAACCGTCTACCCCCCGCTTTCAGGAAACCTTGCCCACGCTGGCGCTTCGGTAGACCTAACAATTTTCTCCCTCCACTTGGCAGGAATTTCTTCTATTCTTGGTGCAATTAATTTTATTACAACTATCATTAATATGAAGCCCCCTGCCATCTCGCAATATCAAACACCGCTGTTTGTGTGGGCCGTCCTAATTACAGCCGTTCTACTTCTCCTCTCGCTCCCCGTTCTCGCTGCCGGAATTACAATACTTCTGACAGATCGAAACCTTAATACAACCTTCTTCGACCCTGCCGGGGGAGGGGACCCCATCCTTTATCAACATCTANNN
>BLZ4195_Scaridae
CCTATATCTTGTATTTGGTGCCTGAGCTGGAATAGTGGGCACCGCTCTAAGCCTTCTAATCCGAGCCGAACTGAGCCAACCTGGAGCCCTCCTCGGAGATGACCAGATCTATAATGTAATTGTTACCGCCCACGCATTCGTAATAATCTTTTTTATAGTAATGCCTATCATGATTGGGGGCTTTGGGAACTGATTAATCCCACTTATGATTGGAGCACCAGATATGGCTTTCCCCCGAATGAACAACATGAGCTTCTGACTTCTCCCGCCTTCTTTCCTTCTGCTGCTTGCTTCATCAGGAGTAGAAGCCGGAGCAGGAACAGGCTGAACCGTATACCCACCATTAGCGGGGAATCTTGCACATGCTGGGGCCTCTGTAGATCTAACAATCTTCTCTCTTCATCTTGCAGGAATTTCATCTATCTTAGGAGCAATTAATTTCATTACAACAATTGTCAACATGAAACCTCCCGCAATTTCACAATACCAAACGCCTTTATTTGTATGAGCCGTTCTAATCACCGCTGTCCTCCTTCTTCTTTCGCTGCCAGTTCTTGCTGCAGGGATTACAATGTTGCTTACTGACCGGAACCTAAACACTACATTCTTTGACCCCGCGGGCGGAGGAGACCCTATTCTTTACCAACACTTATTT
>BLZ4196_Syngnathidae
NNNNNNNTTAGTATTTGGTGCATGGGCCGGGATAGTCGGTACTGCACTTAGCCTCTTAATCCGAACAGAACTCAGTCAGCCGGGGGCCCTACTGGGTGATGATCAAATTTATAACGTGATCGTAACCGCCCATGCCTTCGTAATAATCTTCTTTATAGTTATGCCTATTATAATCGGCGGTTTTGGTAACTGGTTGGTACCACTAATGATTGGTGCCCCAGATATAGCCTTCCCTCGAATGAACAACATAAGTTTTTGGCTTCTGCCCCCTTCCTTTCTTCTTCTCCTTGCTTCATCAGGGGTTGAAGCCGGTGCAGGTACAGGCTGAACAGTTTATCCACCTCTAGCTGGTAACCTCGCCCATGCGGGGGCCTCAGTAGACTTAACAATTTTTTCCCTACATTTAGCAGGGGTGTCTTCAATTCTAGGTGCTATTAATTTTATCACCACTATTATTAACATAAAACCCCCTTCTACCTCTCAGTACCAGACGCCTTTATTCGTGTGAGCCGTACTAATTACTGCTGTTCTACTCCTACTTTCTCTGCCTGTTTTAGCAGCAGGGATTACGATGTTGCTCACTGATCGCAATCTAAACACCACTTTTTTCGATCCGNNNNNNNNNNNNNNNNNNNNNNNNNNNNNNNNNNNNNNN
>BLZ4197_Syngnathidae
CCTCTATTTAGTATTTGGTGCATGGGCCGGGATAGTCGGTACTGCACTTAGCCTCTTAATCCGAACAGAACTCAGTCAGCCGGGGGCCCTACTGGGTGATGATCAAATTTATAACGTGATCGTAACCGCCCATGCCTTCGTAATAATCTTCTTTATAGTTATGCCTATTATAATCGGCGGCTTTGGTAACTGGTTGGTACCACTAATGATTGGTGCCCCAGATATAGCCTTCCCTCGAATGAACAACATAAGTTTTTGGCTTCTGCCCCCTTCCTTTCTTCTTCTCCTTGCTTCATCAGGGGTTGAAGCCGGTGCAGGTACAGGCTGAACAGTTTATCCACCTCTAGCTGGTAACCTCGCCCATGCGGGGGCCTCAGTAGACTTAACAATTTTTTCCCTGCATTTAGCAGGGGTGTCTTCAATTCTAGGTGCTATTAATTTTATCACCACTATTATTAACATAAAACCCCCTTCTACCTCTCAGTACCAGACGCCTTTATTCGTGTGAGCCGTACTAATTACTGCTGTTCTACTCCTACTTTCTCTGCCTGTTTTAGCAGCAGGAATCACGATGTTGCTTACTGATCGCAATCTAAACACCACTTTTTTCGATCCGGCAGGAGGGGGGGACCCTATCTTATACCAGCACTTATTC
>BLZ4199_Myrophis_punctatus
CCTATATCTAGTATTTGGTGCTTGAGCCGGAATAGTAGGAACTGCTTTAAGCCTCCTAATCCGAGCAGAATTAAGCCAGCCCGGAGCCCTACTCGGCGACGACCAGATTTATAACGTTATTGTGACGGCACACGCCTTCGTAATAATTTTCTTTATAGTAATGCCAGTCATGATCGGAGGCTTTGGGAACTGACTAGTGCCCCTAATGATCGGAGCACCCGACATAGCATTCCCACGAATAAACAACATAAGCTTCTGACTCCTTCCCCCATCCTTTTTACTCCTATTAGCCTCTTCAGGAGTTGAGGCCGGGGCAGGAACAGGATGAACCGTTTACCCCCCTCTGGCCGGAAATCTGGCACATGCAGGAGCATCCGTCGATTTAACAATTTTCTCTCTTCACCTAGCCGGAGTCTCCTCAATCCTAGGTGCTATTAACTTCATCACTACAATTATTAATATAAAACCCCCGGCAATTACACAATATCAAACCCCTTTATTTGTGTGATCAGTCCTAGTCACAGCCGTACTTCTGCTTCTATCCTTACCTGTGCTTGCTGCAGGAATTACAATGCTACTTACCGATCGAAACCTAAACACCACCTTCTTTGACCCCGCGGGAGGAGGAGACCCTATTCTCTACCAACACTTATTC
>BLZ4200_Myrophis_punctatus
CCTATATCTAGTATTTGGTGCTTGAGCCGGAATAGTAGGAACTGCTTTAAGCCTCCTAATCCGAGCAGAATTAAGCCAGCCCGGAGCCCTACTCGGCGACGACCAAATTTATAACGTTATTGTGACGGCACACGCCTTCGTAATAATTTTCTTTATAGTAATGCCAGTCATGATCGGAGGCTTTGGGAACTGACTAGTGCCCCTAATGATCGGAGCACCCGACATAGCATTCCCACGAATAAACAACATAAGCTTCTGACTCCTTCCCCCATCCTTTTTACTCCTATTAGCCTCTTCAGGAGTTGAGGCCGGGGCAGGAACAGGATGAACCGTTTACCCCCCTCTGGCCGGAAATCTGGCACATGCAGGAGCATCCGTCGATTTAACAATTTTCTCTCTTCACCTAGCCGGAGTCTCCTCAATCCTAGGTGCTATTAACTTCATCACTACAATTATTAATATAAAACCCCCGGCAATTACACAATATCAAACCCCTTTATTTGTGTGATCAGTCCTAGTCACAGCCGTACTTCTGCTTCTATCCTTACCTGTGCTTGCTGCAGGAATTACAATGCTACTTACCGATCGAAACCTAAACACCACCTTCTTTGACCCCGCGGGAGGAGGAGACCCTATTCTCTACCAACACTTATTC
>BLZ4201_Lutjanus_apodus
CCTTTATCTCGTATTCGGTGCTTGAGCCGGAATAGTAGGCACAGCCTTAAGCCTGCTCATTCGAGCAGAGCTAAGCCAACCAGGAGCCCTTCTTGGAGACGACCAGATTTATAATGTAATTGTTACAGCACATGCCTTTGTAATAATTTTCTTTATAGTAATGCCAATCATGATTGGAGGGTTCGGAAACTGACTAATCCCATTAATGATCGGAGCCCCCGACATGGCATTCCCCCGAATGAATAACATGAGCTTTTGACTTCTTCCCCCATCCTTCCTACTACTACTCGCCTCCTCTGGAGTAGAAGCCGGTGCCGGAACGGGATGAACAGTTTACCCTCCCTTAGCAGGAAATCTAGCACACGCAGGAGCGTCTGTAGACCTAACCATTTTCTCCCTCCACCTAGCGGGTGTTTCTTCAATTCTAGGGGCCATCAACTTTATTACAACAATCATCAACATGAAACCTCCCGCCATCTCACAATATCAAACACCACTATTCGTTTGAGCCGTCCTAATCACTGCTGTTCTACTTCTTCTGTCCCTTCCCGTACTAGCTGCCGGAATTACAATGCTCCTTACAGATCGAAATCTAAACACCACCTTCTTCGACCCAGCAGGAGGAGGAGACCCAATCCTCTACCAACACCTATTC
>BLZ4202_Haemulon_sciurus
CCTCTATCTAGTATTTGGTGCCTGGGCTGGGATAGTAGGAACAGCCCTAAGTCTGCTCATCCGGGCAGAACTGAGCCAACCAGGCGCACTCCTGGGAGACGACCAGATCTATAACGTAATTGTTACTGCGCATGCATTCGTAATAATTTTCTTTATAGTAATGCCAATCCTCATTGGAGGGTTTGGAAACTGACTCGTCCCCCTAATGATTGGGGCACCCGATATGGCATTCCCCCGAATGAATAACATGAGCTTTTGACTCCTCCCTCCCTCTTTCCTTCTCCTTCTCGCCTCTTCAGGCGTAGAGGCTGGGGCCGGGACGGGGTGAACTGTTTACCCCCCTCTAGCGGGTAACCTAGCACACGCTGGGGCATCAGTTGACCTTACAATCTTTTCCCTTCACTTAGCAGGTGTCTCGTCAATCCTCGGGGCCATCAACTTCATCACAACAATTATTAATATGAAGCCTCCCGCTATCTCACAATATCAAACCCCCCTGTTCGTATGGTCAGTCCTCGTTACTGCCGTACTTCTTCTTCTCTCCCTCCCAGTGCTCGCGGCTGGTATTACGATGCTTCTCACAGACCGAAACCTAAATACCACTTTCTTTGACCCCGCCGGAGGGGGCGACCCTATTCTTTACCAACACCTATTC
>BLZ4203_Ocyurus_chrysurus
NNNNNNNNNNNNNNNNNNNNNNNNNNNNNGGATAGTAGGCACGGCCCTAAGCCTGCTCATTCGAGCAGAACTAAGCCAGCCAGGAGCTCTTCTTGGAGACGACCAGATTTATAATGTAATTGTTACAGCGCATGCATTTGTAATAATTTTCTTTATAGTAATACCAATCATGATCGGAGGATTCGGGAACTGACTGATCCCACTAATGATCGGGGCCCCCGATATGGCATTCCCTCGAATAAATAACATGAGCTTTTGACTCCTCCCGCCATCATTCCTATTGCTACTCGCCTCTTCTGGGGTAGAAGCCGGTGCTGGAACTGGGTGAACAGTTTACCCTCCCCTAGCAGGAAACCTAGCACACGCAGGAGCATCTGTAGACCTAACTATTTTCTCCCTGCATCTAGCAGGTGTTTCCTCAATTCTGGGAGCAATCAACTTCATTACAACAATCATCAACATGAAACCTCCTGCCATTTCCCAGTATCAAACGCCCCTATTCGTCTGAGCCGTCCTAATTACTGCTGTTCTACTTCTTCTCTCCCTACCAGTTTTAGCGGCCGGAATTACAATGCTTCTTACAGACCGAAATCTAAACACAACCTTCTTTGACCCAGCAGGAGGAGGGGATCCCATCCTCTACCAACATCTGTTN
>BLZ4204_Haemulon_flavolineatum
CCTTTATCTAGTATTTGGTGCCTGGGCTGGGATAGTAGGAACAGCCCTAAGCCTGCTCATCCGAGCAGAACTAAGCCAACCAGGCGCACTCCTGGGGGACGATCAGATCTATAACGTAATTGTTACTGCACATGCGTTCGTGATAATTTTCTTTATAGTAATGCCAATTCTCATTGGAGGATTTGGAAACTGACTTGTCCCCCTGATGATCGGGGCCCCAGATATGGCATTCCCTCGCATGAACAACATGAGCTTCTGACTTCTCCCCCCTTCTTTCCTCCTCCTTCTCGCCTCTTCAGGGGTAGAAGCCGGGGCTGGTACTGGATGAACTGTATACCCCCCTTTAGCCGGAAATCTAGCACATGCCGGGGCATCCGTTGACCTCACAATTTTCTCCCTCCACTTAGCAGGTGTGTCATCAATCCTTGGGGCCATCAACTTCATCACAACAATTATTAACATGAAGCCCCCCGCTATCTCGCAGTACCAGACCCCACTGTTCGTATGATCCGTCCTTGTCACTGCTGTACTCCTTCTTCTGTCCCTCCCCGTTCTCGCGGCTGGCATTACAATGCTACTTACAGACCGAAATCTGAACACCACTTTCTTCGACCCCGCCGGAGGAGGTGACCCCATTCTTTACCAACACCTGTTC
>BLZ4205_Halichoeres_bivittatus
CCTCTATTTAGTATTCGGCGCCTGAGCTGGGATGGTAGGCACGGCCTTGAGCCTGCTTATTCGGGCTGAACTAAGCCAACCCGGCGCTCTCCTTGGGGACGATCAAATCTATAATGTAATCGTTACAGCGCATGCTTTCGTAATAATTTTCTTTATAGTAATACCAATTATGATTGGCGGATTCGGAAACTGACTGATTCCCCTAATGATTGGAGCCCCCGACATGGCCTTCCCTCGAATGAACAACATAAGCTTCTGACTCCTTCCTCCCTCCTTCCTTCTCCTGCTCGCCTCTTCTGGGGTAGAAGCCGGTGCTGGAACTGGTTGAACGGTTTATCCCCCTCTAGCAGGAAATCTTGCTCACGCCGGTGCGTCTGTAGACCTAACAATCTTCTCCCTTCACTTAGCCGGTATCTCATCAATTCTAGGGGCCATCAACTTTATTACAACTATCATTAACATGAAGCCTCCTGCTATCTCCCAATACCAAACCCCACTATTTGTATGAGCTGTGCTGATTACAGCCGTCTTGCTCCTGCTTTCTCTCCCCGTCCTCGCTGCCGGAATTACAATGCTTCTGACAGATCGAAATCTAAACACCACTTTCTTTGACCCCGCAGGAGGAGGTGATCCTATTCTCTATCAACATCTGTTC
>BLZ4206_Halichoeres_radiatus
CCTTTATTTAGTATTCGGCGCCTGAGCTGGGATGGTAGGCACGGCCTTAAGCCTGCTTATTCGGGCTGAACTAAGCCAACCCGGCGCTCTCCTTGGGGACGACCAAATCTATAACGTAATCGTTACAGCGCATGCTTTCGTAATAATTTTCTTTATAGTAATACCAATTATGATTGGCGGGTTCGGAAACTGACTGATTCCTCTAATAATTGGGGCCCCAGACATGGCCTTCCCTCGAATGAATAACATAAGCTTCTGACTTCTCCCTCCCTCCTTCCTTCTCCTCCTCGCCTCTTCTGGCGTTGAAGCCGGAGCCGGAACTGGTTGAACAGTCTACCCTCCTCTAGCAGGAAATCTTGCTCACGCCGGCGCATCCGTAGACCTGACAATTTTCTCCCTTCACTTAGCCGGTATTTCATCAATTTTAGGGGCCATTAACTTCATTACAACAATTATTAATATGAAGCCTCCTGCTATCTCCCAATACCAAACCCCCCTATTTGTATGAGCAGTACTAATTACAGCCGTCCTACTTCTCCTTTCTCTCCCCGTCCTCGCTGCCGGGATTACAATACTTCTAACAGATCGAAACCTAAACACCACTTTCTTTGACCCTGCAGGAGGAGGTGACCCCATTCTATACCAACATTTATTC
>BLZ4207_Synodus
CCTATATATAATTTTTGGTGCCTGAGCTGGAATGGTTGGGACAGCTCTTAGCCTTTTAATTCGGGCCGAGCTCAGCCAACCAGGGGCTCTTTTAGGGGATGACCAAATCTACAATGTCATTGTTACGGCTCATGCTTTTGTCATAATTTTTTTTATAGTAATGCCGATTATGATCGGAGGGTTCGGAAATTGACTGATCCCACTCATGATTGGTGCCCCCGACATGGCGTTTCCCCGCATGAATAACATAAGCTTTTGGTTACTTCCCCCCTCCTTTTTACTCCTTCTCGCCTCCTCCGGGGTTGAAGCTGGGGCAGGGACCGGCTGAACTGTTTATCCTCCTTTAGCGGGTAACCTAGCCCACGCTGGCGCCTCAGTAGATTTAACAATTTTTTCCCTCCATTTAGCAGGTATTTCATCCATTCTCGGGGCAATTAACTTTATCACAACCATCATTAATATAAAACCCCCCTCCATCTCACAATATCAAACACCGCTTTTTGTCTGGGCTGTACTTATTACAGCAGTACTTTTACTGCTCTCCCTCCCAGTCTTAGCAGCAGGAATTACAATACTGCTGACTGATCGCAACCTAAATACAACATTTTTTGACCCCGCAGGAGGAGGCGACCCAATCCTCTACCAACACTTGTTC
>BLZ4208_Acanthurus_chirurgus
CCTTTATTTAGTATTTGGTGCTTGAGCTGGGATAGTAGGAACGGCTTTAAGCCTTCTAATCCGAGCAGAATTAAGCCAACCAGGCGCCCTCCTAGGGGATGACCAGATTTATAATGTAATTGTTACAGCACATGCTTTCGTAATAATTTTCTTTATAGTAATACCAATTATGATTGGTGGATTTGGAAACTGATTAATTCCACTAATGATTGGAGCCCCCGACATAGCATTTCCACGAATAAACAATATGAGCTTCTGACTCCTACCACCATCTTTCCTACTCCTACTTGCATCTTCTGCAGTAGAATCTGGTGCTGGTACAGGATGAACAGTTTACCCCCCTCTAGCTGGTAATCTAGCACACGCAGGAGCATCTGTAGACCTAACTATTTTCTCCCTTCACCTTGCAGGTATTTCCTCAATTCTTGGAGCTATTAATTTTATTACAACAATTATTAATATGAAACCTCCCGCTACCTCCCAATACCAAACCCCTCTATTTGTATGAGCAGTACTAATTACTGCTGTCTTACTTCTTCTCTCACTTCCTGTTCTCGCCGCTGGTATTACAATACTACTTACAGACCGAAATTTAAATACTACCTTCTTTGATCCTGCAGGCGGAGGAGATCCTATTCTGTATCAACACTTATTC
>BLZ4209_Bathygobius_mystacium
CCTTTATTTAGTATTTGGTGCCTGAGCCGGGATAGTCGGCACAGCCTTAAGCTTGCTGATCCGGGCCGAATTAAGCCAACCCGGTGCTCTTCTAGGGGACGACCAAATCTATAATGTAATTGTTACTGCTCATGCATTCGTAATAATTTTCTTTATAGTAATACCAATCATGATTGGAGGCTTTGGAAACTGACTTATCCCATTAATGATTGGGRCCCCTGACATAGCCTTCCCCCGAATAAATAATATAAGCTTTTGACTTCTCCCTCCTTCCTTCCTTCTCCTCCTCGCCTCTTCCGGAGTTGAGGCCGGAGCTGGCACAGGCTGAACAGTCTACCCCCCTCTGGCAGGCAACCTTGCCCACGCCGGGGCCTCAGTAGACCTCACAATTTTTTCCCTGCATCTGGCAGGTATCTCCTCAATCCTCGGAGCTATTAACTTTATTACCACGATTCTTAACATAAAACCTCCGGCAATCTCTCAATACCAAACCCCCCTGTTTGTGTGAGCCGTGCTCATCACAGCGGTCCTTCTTCTTCTATCATTACCCGTCCTTGCTGCAGGTATTACTATGCTCCTGACAGACCGAAACTTAAATACTACCTTCTTTGACCCAGCGGGAGGGGGAGACCCAATTCTGTACCAACACTTGTTT
>BLZ4210_Stegastes_adustus
NNNNNNNNNNNNNNNNNNNNNNNNNNCCGGAATAGTAGGAACAGCTCTAAGTCTCCTCATTCGGGCAGAACTAAGCCAACCCGGCGCTCTCCTTGGAGACGACCAAATTTATAATGTAATTGTTACGGCACACGCCTTTGTAATAATCTTCTTTATAGTAATACCAATCATGATTGGAGGCTTCGGAAACTGACTTATTCCCCTAATGATCGGGGCCCCCGACATGGCCTTTCCCCGAATAAACAATATAAGCTTCTGACTTCTCCCCCCTTCCTTTCTTCTTCTGCTTGCCTCTTCAGGTGTAGAAGCAGGTGCAGGAACAGGATGAACAGTCTACCCTCCACTATCTGGCAACCTAGCTCATGCAGGGGCCTCCGTTGACCTAACCATTTTCTCCCTTCATCTAGCAGGAATTTCATCGATCCTAGGAGCAATCAACTTTATCACTACTATTATTAACATGAAGCCCCCTTCTATCTCTCAATACCAAACCCCTCTCTTTGTATGAGCAGTTCTAATCACCGCCGTACTACTACTCCTCTCCCTTCCCGTCTTAGCTGCCGGTATTACTATGCTCCTAACGGACCGAAACCTTAATACTACTTTCTTTGACCCTGCAGGAGGAGGAGACCCAATCCTTTACCAACACCTTTTC
>BLZ4211_Stegastes_planifrons
CCTCTATCTAGTATTTGGTGCCTGAGCCGGAATAGTAGGAACAGCTTTAAGCCTCCTCATTCGGGCAGAACTAAGCCAACCAGGCGCTCTCCTAGGAGACGACCAAATCTACAATGTAATTGTTACGGCACACGCCTTTGTAATAATTTTCTTTATAGTAATACCAATTATGATTGGAGGATTTGGAAACTGGCTTATCCCCCTAATAATCGGAGCCCCCGACATAGCCTTCCCCCGAATAAACAACATAAGCTTCTGACTCCTTCCCCCCTCATTCCTTCTTCTACTTGCCTCTTCCGGCGTAGAAGCAGGTGCAGGAACAGGATGAACGGTTTACCCCCCATTATCCGGCAACCTAGCTCATGCAGGGGCCTCCGTCGATCTAACCATCTTCTCCCTGCATTTAGCAGGGATTTCATCCATTCTAGGAGCAATCAACTTTATTACTACTATTATTAACATAAAACCCCCCGCCATTTCCCAATACCAGACCCCTCTCTTCGTCTGAGCAGTGCTAATTACCGCTGTCCTACTACTTCTTTCTCTCCCCGTATTAGCTGCCGGCATTACTATGCTTCTAACTGATCGAAACCTAAATACTACCTTCTTCGACCCAGCAGGAGGAGGAGACCCCATTCTTTACCAACACCTTTTC
>BLZ4212_Halichoeres_maculipinna
CCTTTATCTAGTATTCGGAGCCTGAGCCGGGATAGTAGGCACAGCTCTCAGCCTACTCATTCGGGCTGAACTAAGCCAACCCGGCGCCCTCCTCGGTGATGATCAAATTTATAATGTAATCGTCACAGCCCATGCCTTCGTAATGATTTTCTTTATAGTAATACCAATCATGATTGGAGGGTTTGGAAACTGACTGATTCCACTAATGATTGGGGCACCTGATATGGCTTTCCCTCGAATAAACAACATAAGCTTTTGACTCCTTCCACCTTCCTTCCTTCTGCTTCTTGCCTCTTCAGGGGTTGAAGCGGGAGCCGGAACTGGTTGAACAGTCTACCCACCCCTAGCAGGAAACCTAGCCCACGCTGGTGCATCTGTTGACCTAACTATCTTCTCCCTGCATTTAGCTGGTATTTCATCAATTCTAGGTGCAATCAACTTTATTACAACTATTATTAATATGAAACCTCCAGCCATTTCTCAATACCAGACTCCCCTTTTCGTCTGAGCTGTGCTAATTACAGCAGTCCTACTCCTTCTTTCTCTCCCCGTTCTTGCTGCTGGCATTACAATGCTACTAACAGATCGAAACCTAAACACTACTTTCTTTGACCCTGCTGGTGGAGGGGACCCAATTCTATACCAACACTTATTC
>BLZ4214_Malacanthus_plumieri
CCTCTATTTAGTATTTGGTGCCTGAGCCGGRATAGTAGGAACCGCCCTAAGCTTACTAATCCGAGCAGAATTAAGCCAGCCAGGCGCTCTTTTAGGAGATGATCAGATTTACAATGTAATTGTTACAGCACATGCCTTTGTAATAATCTTCTTTATAGTAATACCAATCATAATTGGAGGCTTTGGAAATTGGCTAATCCCTTTAATAATTGGGGCCCCCGACATAGCATTCCCTCGAATGAATAATATGAGCTTCTGACTTCTTCCTCCATCATTCTTACTCCTACTAGCCTCCTCCGGCGTAGAAGCAGGGGCTGGAACAGGGTGGACGGTATACCCTCCATTAGCTGGAAACCTTGCACATGCAGGGGCATCCGTAGACTTAACCATCTTTTCCCTCCATCTAGCTGGTATTTCGTCAATTTTAGGTGCCATCAACTTCATTACAACTATTATCAATATGAAACCACCAGCATCCTCCCAATATCAAGTGCCCTTATTTGTGTGATCAGTATTAATTACAGCCGTGCTGCTTCTCCTATCCCTTCCTGTTCTTGCAGCCGGAATCACAATACTTCTTACAGACCGAAACCTAAACACCACCTTCTTCGACCCAGCCGGAGGAGGTGACCCCATTCTTTATCAACACCTCTTC
>BLZ4215_Holocentrus_adscensionis
CCTTTATTTAGTATTTGGTGCCTGAGCCGGAATAGTTGGTACAGCCCTTAGCCTTCTAATCCGAGCTGAACTGAGCCAACCCGGAGCTCTTCTGGGGGACGACCAGATTTATAATGTTATTGTTACAGCACACGCATTTGTAATAATTTTCTTTATAGTAATACCAATTATGATCGGAGGATTTGGTAATTGACTAATTCCTTTAATAATCGGAGCCCCTGACATAGCATTCCCCCGAATAAATAATATGAGCTTCTGATTACTTCCCCCTTCATTCCTACTTCTATTAGCCTCCTCTGGTGTAGAAGCTGGTGCTGGTACAGGATGAACAGTTTATCCACCCCTTGCAGGAAACCTAGCACACGCAGGGGCCTCTGTAGATTTAACCATCTTCTCCCTTCACCTAGCAGGTATTTCCTCAATTCTAGGGGCTATTAACTTCATTACAACTATCATTAATATGAAACCTCCCGCTATTTCTCAGTATCAAACGCCTCTCTTCGTATGAGCCGTTCTGATTACAGCTGTTCTTCTCCTTCTATCCCTGCCTGTACTTGCAGCAGGTATTACCATGCTACTAACAGACCGAAACCTAAATACAACATTCTTCGACCCGGCAGGTGGGGGAGACCCAATTCTTTACCAACNNNNNNNN
>BLZ4216_Holocentrus_adscensionis
CCTTTATTTAGTATTTGGTGCCTGAGCCGGAATAGTTGGTACAGCCCTTAGCCTTCTAATCCGAGCTGAACTGAGCCAACCCGGAGCTCTTCTGGGGGACGACCAGATTTATAATGTTATTGTTACAGCACACGCATTTGTAATAATTTTCTTTATAGTAATACCAATTATGATCGGAGGATTTGGTAATTGACTAATTCCTTTAATAATCGGAGCCCCTGACATAGCATTCCCCCGAATAAATAATATGAGCTTCTGATTACTTCCCCCTTCATTCCTACTTCTATTAGCCTCCTCTGGTGTAGAAGCTGGTGCTGGGACAGGATGAACAGTTTATCCACCCCTTGCAGGAAACCTGGCACACGCAGGGGCCTCTGTAGATTTAACCATCTTCTCCCTTCACCTAGCAGGTATTTCCTCAATTCTAGGAGCTATTAACTTCATTACAACTATCATTAATATGAAACCTCCCGCTATTTCTCAGTATCAAACGCCTCTCTTCGTATGAGCCGTTCTGATTACAGCTGTTCTTCTCCTTCTATCCCTGCCTGTACTTGCAGCAGGTATTACCATGCTACTAACAGACCGAAACCTAAATACAACATTCTTCGACCCGGCAGGTGGGGGAGACCCAATTCTTTACCAACATCTATTC
>BLZ4217_Exocoetidae
CCTTTATTTAGTATTTGGTGCCTGAGCMRGRATAGTAGGGACAGCCCTAAGCCTTCTTATTCGAGCAGAACTAAGCCAACCAGGCTCTCTCCTTGGAGACGACCAAATTTATAACGTAATTGTTACAGCACATGCTTTTGTAATAATTTTCTTTATAGTAATGCCAATTATGATTGGTGGCTTTGGAAACTGACTCATCCCCCTTATGATCGGGGCTCCCGACATGGCATTCCCTCGAATGAATAATATGAGCTTTTGACTTCTTCCACCATCTTTCCTTCTTCTCCTAGCCTCTTCAGGAGTTGAAGCTGGAGCTGGAACAGGATGAACAGTATATCCCCCTCTAGCAGGAAATCTAGCCCACGCCGGAGCATCCGTTGACCTAACAATTTTCTCACTCCATCTAGCAGGGGTATCGTCAATTCTAGGGGCAATTAACTTCATTACAACAATTATTAACATGAAACCTCCTGCAATCTCACAGTACCAAACTCCACTTTTCGTGTGAGCAGTCCTTATTACGGCAGTTCTTCTGCTTCTCTCTCTACCCGTTCTTGCAGCAGGTATCACCATGCTTCTAACAGACCGAAACCTAAATACAACATTCTTTGATCCTGCCGGAGGAGGTGACCCAATTCTTTACCAACATTTATTC
>BLZ4218_Halichoeres_garnoti
NNNNNNNNNNNNNNNNNNNNNNNNNNNNNNNNNGGTAGGCACGGCCTTAAGCCTGCTTATTCGGGCTGAATTAAGCCAACCCGGCGCTCTCCTTGGGGACGATCAAATCTATAACGTAATCGTTACAGCGCATGCTTTCGTAATAATTTTCTTTATAGTAATACCAATTATGATTGGTGGGTTCGGAAACTGACTGATTCCCCTAATGATTGGAGCMCCAGACATGGCCTTCCCTCGAATGAACAACATAAGCTTCTGACTCCTTCCTCCCTCCTTCCTCCTACTGCTCGCCTCTTCTGGGGTTGAGGCTGGAGCCGGGACTGGTTGAACAGTTTACCCCCCTCTAGCAGGGAATCTTGCTCACGCCGGCGCATCTGTAGACTTGACAATTTTCTCCCTTCATTTAGCCGGTATCTCATCAATTTTAGGGGCCATTAACTTTATTACAACTATTATTAATATGAAACCTCCTGCTATTTCCCAATACCAGACCCCCCTATTTGTGTGAGCTGTACTAATTACAGCCGTCTTGCTCCTGCTTTCTCTTCCCGTCCTCGCTGCCGGGATTACAATGCTTTTAACAGACCGAAATTTAAACACCACCTTCTTTGACCCTGCAGGAGGGNNNNNNNNNNNNNNNNNNNNNNNNNNNNNN
>BLZ4219_Bothus
CCTTTATCTTGTATTCGGTGCTTGAGCCGGCATAGTAGGGACGGCCCTCAGCCTCCTTATTCGGGCAGAACTAAGCCAGCCCGGGGCCCTTCTGGGGGATGACCAGATTTATAATGTCATCGTCACGGCCCATGCATTCGTAATGATTTTCTTTATAGTAATGCCTATTATGATTGGGGGATTTGGTAACTGACTAATTCCCCTAATGGTTGGGGCGMCTGACATGGCATTCCCACGAATAAATAATATGAGCTTCTGACTTCTTCCCCCCTCTTTCCTCCTTCTCCTCGCCTCCTCAGGAGTTGAAGCAGGAGCCGGAACCGGGTGGACCGTGTACCCCCCGCTATCGGGTAATCTTGCCCACGCAGGGGCATCCGTAGACCTGACCATCTTCTCGCTCCACCTGGCGGGAATTTCATCTATTCTCGGGGCTATTAATTTCATCACTACAATTTTGAACATGAAACCCCCGGCCATGACAATGTATCAGGCCCCTCTATTCGTGTGGGCAGTTCTAATTACCGCTGTCCTGCTCCTCCTCTCTCTGCCCGTACTAGCAGCAGGGATTACGATGCTACTAACTGACCGAAATTTAAACACCACCTTCTTCGACCCCGCAGGAGGAGGGGACCCTATCCTCTACCAACACCTGTTT
>BLZ4220_Bothus
NNNNNNNNNNGTATTCGGTGCTTGAGCCGGCATAGTAGGGACGGCCCTCAGCCTCCTTATTCGGGCAGAACTAAGCCAGCCCGGGGCCCTTCTGGGGGATGACCAGATTTATAATGTCATCGTCACGGCCCATGCATTCGTAATGATTTTCTTTATAGTAATGCCTATTATGATTGGGGGATTTGGTAACTGACTAATTCCCCTAATGGTTGGGRMRCCTGACATGGCATTCCCACGAATAAATAATATGAGTTTCTGACTTCTTCCCCCCTCTTTCCTCCTCCTCCTCGCCTCCTCAGGAGTTGAAGCAGGAGCCGGGACCGGGTGAACCGTGTACCCCCCGCTATCGGGCAATCTTGCCCACGCAGGGGCATCCGTAGACCTGACCATCTTCTCGCTCCACCTGGCGGGAATTTCGTCTATTCTTGGGGCTATTAATTTCATCACTACAATTTTGAACATGAAACCCCCAGCCATGACAATGTATCAGGCCCCTCTATTCGTGTGGGCAGTCCTAATTACCGCTGTCCTACTCCTCCTCTCTCTACCCGTACTAGCAGCAGGAATTACGATGCTACTAACTGACCGAAATTTAAACACCACCTTCTTCGACCCCGCGGGAGGAGGGGACCCTATCCTCTACCAACACCTGTTT
>BLZ4221_Cosmocampus_albirostris
CCTGTATCTAGTATTTGGTGCATGAGCTGGCATAGTTGGTACCGCACTTAGTCTCTTAATCCGAACAGAACTTAGCCAGCCAGGCGCTCTATTGGGTGATGACCAAATTTACAATGTAATTGTTACTGCTCATGCCTTCGTAATAATTTTCTTTATAGTTATACCCATTATGATTGGGGGCTTTGGCAACTGGTTAGTTCCTTTAATAATTGGGGCCCCAGATATGGCCTTTCCTCGAATGAACAACATGAGCTTTTGATTACTGCCTCCATCTTTTCTTCTTCTCCTTGCTTCATCAGGAGTTGAAGCAGGTGCAGGCACTGGATGAACAGTTTATCCCCCCCTAGCAGGTAATCTCGCTCACGCAGGAGCTTCAGTAGACTTGACAATTTTCTCCCTTCATTTGGCAGGGGTGTCTTCAATTTTAGGGGCAATCAACTTTATTACCACTATCATTAATATGAAACCCCCTTCAACCACCCAATACCAGACTCCTCTATTTGTATGAGCTGTATTAATTACTGCAGTACTACTTTTACTTTCCCTGCCTGTTTTAGCAGCTGGTATCACAATACTACTCACGGATCGCAATCTAAACACAACCTTTTTTGATCCGGCAGGAGGGGGAGACCCTATTTTATACCAACACTTATTT
>BLZ4222_Bryx_randalli
CCTATATTTAGTATTTGGTGCATGAGCTGGCATAGTTGGTACTGCACTCAGCCTTTTAATTCGGACAGAACTTAGCCAGCCTGGGGCTTTATTGGGTGATGATCAAATTTATAATGTAATTGTCACCGCCCATGCATTCGTAATAATCTTCTTTATGGTTATACCTATCATGATTGGAGGTTTTGGTAACTGACTAATTCCTCTAATAATTGGTGCCCCAGATATAGCCTTTCCTCGAATAAATAATATGAGCTTCTGACTCTTGCCCCCATCCTTTCTTCTTCTCCTCGCTTCATCAGGTGTTGAAGCCGGTGCAGGTACAGGATGAACAGTTTATCCTCCTCTAGCGGGCAACCTAGCCCATGCGGGAGCTTCAGTTGATTTAACAATTTTTTCCCTACATTTGGCAGGAGTTTCCTCAATTTTAGGTGCTATTAATTTTATTACCACTATCATCAACATAAAACCTCCCTCTACCTCTCAATATCAAACCCCTTTATTTGTATGAGCAGTACTAATTACAGCTGTTCTACTCTTACTTTCTCTACCTGTTCTAGCAGCTGGTATTACAATACTACTTACCGATCGTAATTTAAACACAACCTTTTTTGACCCGGCGGGAGGAGGAGACCCGATCCTGTATCAACACTTATTT
>BLZ4223_Syngnathidae
CCTATATCTAGTATTCGGTGCATGAGCTGGTATAGTTGGTACTGCACTCAGCCTCCTAATCCGGACAGAGCTTAGTCAACCCGGGGCACTATTGGGCGACGATCAAATCTACAATGTAATTGTCACTGCCCATGCCTTCGTAATAATCTTCTTCATGGTAATACCAATTATAATCGGAGGCTTTGGCAATTGACTAATCCCTCTAATAATTGGAGCCCCAGACATAGCCTTCCCCCGAATGAACAACATAAGCTTCTGGTTACTCCCCCCATCATTTCTACTCCTTCTCGCCTCATCAGGAGTTGAAGCAGGTGCAGGTACAGGGTGAACTGTTTATCCCCCTCTAGCGGGTAACCTTGCTCACGCAGGAGCCTCAGTAGATTTAACAATTTTTTCCCTACATTTGGCAGGGGTATCTTCTATTCTAGGGGCTATTAATTTTATTACCACTATTATTAACATAAAACCCCCCTCAACTTCTCAATATCAGACGCCTTTATTTGTATGAGCAGTACTAATTACTGCTGTGTTACTTCTACTTTCCCTGCCCGTCCTAGCAGCTGGTATTACCATACTATTAACCGATCGTAATCTAAACACCACCTTCTTTGACCCAGCAGGAGGGGGAGACCCTATCTTGTACCAACATTTATTC
>BLZ4224_Syngnathidae
CCTATATCTAGTATTCGGTGCATGAGCTGGTATAGTTGGTACTGCACTTAGCCTCCTAATCCGGACAGAGCTTAGTCAACCCGGGGCACTATTGGGCGACGATCAAATCTACAATGTAATTGTCACTGCCCATGCCTTCGTAATAATCTTCTTCATGGTAATACCAATTATAATCGGAGGCTTTGGCAATTGACTAATCCCTCTAATAATTGGAGCCCCAGACATAGCCTTCCCCCGAATGAACAACATAAGCTTCTGGTTACTCCCCCCATCATTTCTACTCCTTCTCGCCTCATCAGGAGTTGAAGCAGGTGCAGGTACAGGGTGAACTGTTTATCCCCCTCTAGCGGGTAACCTTGCTCACGCAGGAGCCTCAGTAGATTTAACAATTTTTTCCCTACATTTGGCAGGGGTATCTTCTATTCTAGGGGCTATTAATTTTATTACCACTATTATTAACATAAAGCCCCCCTCAACTTCTCAATATCAGACGCCCTTATTTGTATGAGCAGTACTAATTACTGCTGTGTTACTTCTACTTTCCCTGCCCGTCCTAGCAGCTGGTATTACCATACTGTTAACCGATCGTAATCTAAACACCACCTTCTTTGACCCAGCAGGAGGGGGAGACCCTATCTTGTACCAACATTTATTC
>BLZ4225_Syngnathidae
CCTCTATTTAGTATTTGGTGCATGGGCCGGGATAGTCGGTACTGCACTTAGCCTCTTAATCCGAACAGAACTCAGTCAGCCGGGGGCCCTACTGGGTGATGATCAAATTTATAACGTGATCGTAACCGCCCATGCCTTCGTAATAATCTTCTTTATAGTTATGCCTATTATAATCGGCGGCTTTGGTAACTGGTTGGTACCACTAATGATTGGTGCCCCAGATATAGCCTTCCCTCGAATGAACAACATAAGTTTTTGGCTTCTGCCCCCTTCCTTTCTTCTTCTCCTTGCTTCATCAGGGGTTGAAGCCGGTGCAGGTACAGGCTGAACAGTTTATCCACCTCTAGCTGGTAACCTCGCCCATGCGGGGGCCTCAGTAGACTTAACAATTTTTTCCCTGCATTTAGCAGGGGTGTCTTCAATTCTAGGTGCTATTAATTTTATCACCACTATTATTAATATAAAACCCCCTTCTACCTCTCAGTACCAGACGCCTTTATTCGTGTGAGCCGTACTAATTACTGCTGTTCTACTCCTACTTTCTCTGCCTGTTTTAGCAGCAGGAATCACGATGTTGCTTACTGATCGCAATCTAAACACCACTTTTTTCGATCCGGCAGGAGGGGGGGACCCTATCTTATACCAGCACTTATTC
>BLZ4226_Syngnathidae
CCTCTATTTAGTATTTGGTGCATGGGCCGGGATAGTCGGTACTGCACTTAGCCTCTTAATCCGAACAGAACTCAGTCAGCCGGGGGCCCTACTGGGTGATGATCAAATTTATAACGTGATCGTAACCGCCCATGCCTTCGTAATAATCTTCTTTATAGTTATGCCTATTATAATCGGCGGCTTTGGTAACTGGTTGGTACCACTAATGATTGGTGCCCCAGATATAGCCTTCCCTCGAATGAACAACATAAGTTTTTGGCTTCTGCCCCCTTCCTTTCTTCTTCTCCTTGCTTCATCAGGGGTTGAAGCCGGTGCAGGTACAGGCTGAACAGTTTATCCACCTCTAGCTGGTAACCTCGCCCATGCGGGGGCCTCAGTAGACTTAACAATTTTTTCCCTACATTTAGCAGGGGTGTCTTCAATTCTAGGTGCTATTAATTTTATCACCACTATTATTAACATAAAACCCCCTTCTACCTCTCAGTACCAGACGCCTTTATTCGTGTGAGCCGTACTAATTACTGCTGTTCTACTCCTACTTTCTCTGCCTGTTTTAGCAGCAGGAATCACGATGTTGCTTACTGATCGCAATCTAAACACCACTTTTTTCGATCCGGCAGGAGGGGGGGACCCTATCTTATACCAGCACTTATTC
>BLZ4227_Syngnathidae
CCTCTATTTAGTATTTGGTGCATGGGCCGGGATAGTCGGTACTGCACTTAGCCTCTTAATCCGAACAGAACTCAGTCAGCCGGGGGCCCTACTGGGTGATGATCAAATTTATAACGTGATCGTAACCGCCCATGCCTTCGTAATAATCTTCTTTATAGTTATGCCTATTATAATCGGCGGCTTTGGTAACTGGTTGGTACCACTAATGATTGGTGCCCCAGATATAGCCTTCCCTCGAATGAACAACATAAGTTTTTGGCTTCTGCCCCCTTCCTTTCTTCTTCTCCTTGCTTCATCAGGGGTTGAAGCCGGTGCAGGTACAGGCTGAACAGTTTATCCACCTCTAGCTGGTAACCTCGCCCATGCGGGGGCCTCAGTAGACTTAACAATTTTTTCCCTGCATTTAGCAGGGGTGTCTTCAATTCTAGGTGCTATTAATTTTATCACCACTATTATTAATATAAAACCCCCTTCTACCTCTCAGTACCAGACGCCTTTATTCGTGTGAGCCGTACTAATTACTGCTGTTCTACTCCTACTTTCTCTGCCTGTTTTAGCAGCAGGAATCACGATGTTGCTTACTGATCGCAATCTAAACACCACTTTTTTCGATCCGGCAGGAGGGGGGGACCCTATCTTATACCAGCACTTATTC
>BLZ4228_Syngnathidae
CCTCTATTTAGTATTTGGTGCATGAGCCGGGATAGTCGGTACTGCACTTAGCCTCTTAATCCGAACAGAACTCAGTCAGCCGGGGGCCCTACTGGGTGATGATCAAATTTATAACGTGATCGTAACCGCCCATGCCTTCGTAATAATCTTCTTTATAGTTATGCCTATTATAATCGGCGGCTTTGGTAACTGGTTGGTACCACTAATGATTGGTGCCCCAGATATAGCCTTCCCTCGAATGAACAACATAAGTTTTTGGCTTCTGCCCCCTTCCTTTCTTCTTCTCCTTGCTTCATCAGGGGTTGAAGCCGGTGCAGGTACAGGCTGAACAGTTTATCCACCTCTAGCTGGTAACCTCGCCCATGCGGGGGCCTCAGTAGACTTAACAATTTTTTCCCTGCACTTAGCAGGGGTGTCTTCAATTCTAGGTGCTATTAATTTTATCACCACTATTATTAACATAAAACCCCCTTCTACCTCTCAGTACCAGACGCCTTTATTCGTGTGAGCCGTACTAATTACTGCTGTTCTACTCCTACTTTCTCTGCCTGTTTTAGCAGCAGGGATCACGATGTTGCTCACTGATCGCAATCTAAACACCACTTTTTTCGATCCGGCAGGAGGGGGGGACCCTATCTTATACCAGCACTTATTC
>BLZ4229_Syngnathidae
CCTCTATTTAGTATTTGGTGCATGGGCCGGGATAGTCGGCACTGCACTTAGCCTCTTAATCCGAACAGAACTCAGTCAGCCGGGGGCCCTACTGGGTGATGATCAAATTTATAACGTGATCGTAACCGCCCATGCCTTCGTAATAATCTTCTTTATAGTTATGCCTATTATAATCGGCGGTTTTGGTAACTGGTTGGTACCACTAATGATTGGTGCCCCAGATATAGCCTTCCCTCGAATGAACAACATAAGTTTTTGGCTTCTGCCCCCTTCCTTTCTTCTTCTCCTTGCTTCATCAGGGGTTGAAGCCGGTGCAGGTACAGGCTGAACAGTTTATCCACCTCTAGCTGGTAACCTCGCTCATGCGGGGGCCTCAGTAGACTTAACAATTTTTTCCCTGCATTTAGCAGGGGTGTCTTCAATTCTAGGTGCTATTAATTTTATCACCACTATTATTAACATAAAACCCCCTTCTACCTCTCAGTACCAGACGCCTTTATTCGTGTGAGCCGTACTAATTACTGCTGTTCTACTCCTACTTTCTCTGCCTGTTTTAGCAGCAGGGATTACGATGTTGCTCACTGATCGCAACCTAAACACCACTTTTTTCGATCCGGCAGGAGGGGGGGACCCTATCTTATACCAGCACTTATTC
>BLZ4230_Syngnathidae
CCTCTATTTAGTATTTGGTGCATGGGCCGGGATAGTCGGTACTGCACTTAGCCTCTTAATCCGAACAGAACTCAGTCAGCCGGGGGCCCTACTGGGTGATGATCAAATTTATAACGTGATCGTAACCGCCCATGCCTTCGTAATAATCTTCTTTATAGTTATGCCTATTATAATCGGCGGCTTTGGTAACTGGTTGGTACCACTAATGATTGGTGCCCCAGATATAGCCTTCCCTCGAATGAACAACATAAGTTTTTGGCTTCTGCCCCCTTCCTTTCTTCTTCTCCTTGCTTCATCAGGGGTTGAAGCCGGTGCAGGTACAGGCTGAACAGTTTATCCACCTCTAGCTGGTAACCTCGCCCATGCGGGGGCCTCAGTAGACTTAACAATTTTTTCCCTGCATTTAGCAGGGGTGTCTTCAATTCTAGGTGCTATTAATTTTATCACCACTATTATTAACATAAAACCCCCTTCTACCTCTCAGTACCAGACGCCTTTATTCGTGTGAGCCGTACTAATTACTGCTGTTCTACTCCTACTTTCTCTGCCTGTTTTAGCAGCAGGAATCACGATGTTGCTTACTGATCGCAATCTAAACACCACTTTTTTCGATCCGGCAGGAGGGGGGGACCCTATCTTATACCAGCACTTATTC
>BLZ4231_Scaridae
CCTCTACCTTGTATTTGGTGCCTGGGCCGGGATAGTAGGGACTGCTTTAAGCCTTCTCATCCGAGCCGAATTAAGCCAACCCGGGGCCCTTCTTGGGGACGACCAGATTTATAATGTAATTGTTACTGCTCATGCATTCGTAATAATCTTTTTTATGGTTATGCCAATTATGATTGGAGGTTTTGGGAACTGACTTATCCCTCTCATGATCGGAGCACCAGACATGGCATTCCCACGAATAAATAATATGAGCTTCTGACTCCTACCGCCTTCCTTCCTTCTACTACTTGCCTCTTCCGGTGTTGAAGCAGGGGCAGGGACAGGATGAACTGTTTACCCCCCACTAGCAGGGAACCTTGCACACGCGGGGGCATCCGTGGACCTAACGATCTTTTCTCTTCACCTTGCAGGGATTTCCTCAATTCTTGGAGCTATTAATTTTATTACAACTATTATCAACATGAAACCCCCCGCTATTTCCCAATATCAAACACCTCTGTTTGTCTGAGCTGTATTAATTACAGCCGTGCTTCTTCTACTTTCCCTACCCGTTCTCGCTGCAGGCATTACAATGCTTCTCACAGACCGAAATCTTAACACTACATTCTTTGATCCGGCAGGTGGAGGAGACCCCATTCTTTACCAGCACTTGTTT
>BLZ4232_Scaridae
CCTATATCTTGTATTTGGTGCCTGAGCTGGAATAGTGGGCACCGCTCTAAGCCTTCTAATCCGAGCCGAACTGAGCCAACCTGGAGCCCTCCTCGGAGATGACCAGATCTATAATGTAATTGTTACCGCCCACGCATTCGTAATAATCTTTTTTATAGTAATGCCTATCATGATTGGGGGCTTTGGGAACTGATTAATCCCACTTATGATTGGAGCACCAGATATGGCTTTCCCCCGAATGAACAACATGAGCTTCTGACTTCTCCCCCCTTCTTTCCTTCTGCTGCTTGCTTCATCAGGAGTAGAAGCCGGAGCAGGAACAGGCTGAACCGTATACCCACCATTAGCGGGGAATCTTGCACATGCTGGGGCCTCTGTAGATCTAACAATCTTCTCTCTTCATCTTGCAGGAATTTCATCTATCTTAGGAGCAATTAATTTCATTACAACAATTGTCAACATGAAACCTCCCGCAATTTCACAATACCAAACGCCTTTATTTGTATGAGCCGTTCTAATCACCGCTGTCCTCCTTCTTCTTTCGCTGCCAGTTCTTGCTGCAGGGATTACAATGTTGCTTACTGACCGGAACCTAAACACTACATTCTTTGACCCCGCGGGCGGAGGAGACCCTATTCTTTACCAACACTTATTT
>BLZ4233_Scaridae
CCTATATCTTGTATTTGGTGCCTGAGCTGGAATAGTGGGCACCGCTCTAAGCCTTCTAATCCGAGCCGAACTGAGCCAACCTGGAGCCCTCCTCGGAGATGACCAGATCTATAATGTAATTGTTACCGCCCACGCATTCGTAATAATCTTTTTTATAGTAATGCCTATCATGATTGGGGGCTTTGGGAACTGATTAATCCCACTTATGATTGGAGCACCAGATATGGCTTTCCCCCGAATGAACAACATGAGCTTCTGACTTCTCCCGCCTTCTTTCCTTCTGCTGCTTGCTTCATCAGGAGTAGAAGCCGGAGCAGGAACAGGCTGAACCGTATACCCACCATTAGCGGGGAATCTTGCACATGCTGGGGCCTCTGTAGATCTAACAATCTTCTCTCTTCATCTTGCAGGAATTTCATCTATCTTAGGAGCAATTAATTTCATTACAACAATTGTCAACATGAAACCTCCCGCAATTTCACAATACCAAACGCCTTTATTTGTATGAGCCGTTCTAATCACCGCTGTCCTCCTTCTTCTTTCGCTGCCAGTTCTTGCTGCAGGGATTACAATGTTGCTTACTGACCGGAACCTAAACACTACATTCTTTGACCCCGCGGGCGGAGGAGACCCTATTCTTTACCAACACTTATTT
>BLZ4234_Scaridae
CCTATATCTTGTATTTGGTGCCTGAGCTGGAATAGTGGGCACCGCTCTAAGCCTTCTAATCCGAGCCGAACTGAGCCAACCTGGAGCCCTCCTCGGAGATGACCAGATCTATAATGTAATTGTTACCGCCCACGCATTCGTAATAATCTTTTTTATAGTAATGCCTATCATGATTGGGGGCTTTGGGAACTGATTAATCCCACTTATGATTGGAGCACCAGATATGGCTTTCCCCCGAATGAACAACATGAGCTTCTGACTTCTCCCCCCTTCTTTCCTTCTGCTGCTTGCTTCATCAGGAGTAGAAGCCGGAGCAGGAACAGGCTGAACCGTATACCCACCATTAGCGGGGAATCTTGCACATGCTGGGGCCTCTGTAGATCTAACAATCTTCTCTCTTCATCTTGCAGGAATTTCATCTATCTTAGGAGCAATTAATTTCATTACAACAATTGTCAACATGAAACCTCCCGCAATTTCACAATACCAAACGCCTTTATTTGTATGAGCCGTTCTAATCACCGCTGTCCTCCTTCTTCTTTCGCTGCCAGTTCTTGCTGCAGGGATTACAATGTTGCTTACTGACCGAAACCTAAACACTACATTCTTTGACCCCGCGGGCGGAGGAGANNNNNNNNNNNNNNNNNNNNNNNNN
>BLZ4235_Scaridae
CCTATATCTTGTATTTGGTGCCTGAGCTGGAATAGTGGGCACCGCTCTAAGCCTTCTAATCCGAGCCGAACTGAGCCAACCTGGAGCCCTCCTCGGAGATGACCAGATCTATAATGTAATTGTTACCGCCCACGCATTCGTAATAATCTTTTTTATAGTAATGCCTATCATGATTGGGGGCTTTGGGAACTGATTAATCCCACTTATGATTGGAGCACCAGATATGGCTTTCCCCCGAATGAACAACATGAGCTTCTGACTTCTCCCCCCTTCTTTCCTTCTGCTGCTTGCTTCATCAGGAGTAGAAGCCGGAGCAGGAACAGGCTGAACCGTATACCCACCATTAGCGGGGAATCTTGCACATGCTGGGGCCTCTGTAGATCTAACAATCTTCTCTCTTCATCTTGCAGGAATTTCATCTATCTTAGGAGCAATTAATTTCATTACAACAATTGTCAACATGAAACCTCCCGCAATTTCACAATACCAAACGCCTTTATTTGTATGAGCCGTTCTAATCACCGCTGTCCTCCTTCTTCTTTCGCTGCCAGTTCTTGCTGCAGGGATTACAATGTTGCTTACTGACCGGAACCTAAACACTACATTCTNNNNNNNNNNNNNNNNNNNNNNNNNNNNNNNNNNNNNNNNNNNNNNN
>BLZ4236_Scaridae
CCTATATCTTGTATTTGGTGCCTGAGCTGGAATAGTGGGCACCGCTCTAAGCCTTCTAATCCGAGCCGAACTGAGCCAACCTGGAGCCCTCCTCGGAGATGACCAGATCTATAATGTAATTGTTACCGCCCACGCATTCGTAATAATCTTTTTTATAGTAATGCCTATCATGATTGGGGGCTTTGGGAACTGATTAATCCCACTTATGATTGGARCACCGGATATGGCTTTCCCCCGAATGAACAACATGAGCTTCTGACTTCTCCCCCCTTCTTTCCTTCTGCTGCTTGCTTCATCAGGAGTAGAAGCCGGAGCAGGAACAGGCTGAACCGTATACCCACCATTAGCGGGGAATCTTGCACATGCTGGGGCCTCTGTAGATCTAACAATCTTCTCTCTTCATCTTGCAGGAATTTCATCTATCTTAGGAGCAATTAATTTCATTACAACAATTGTCAACATGAAACCTCCCGCAATTTCACAATACCAAACGCCTTTATTTGTATGAGCCGTTCTAATCACCGCTGTCCTCCTTCTTCTTTCGCTGCCAGTTCTTGCTGCAGGGATTACAATGTTGCTTACTGACCGGAACCTAAACACTACATTCTTTGACCCCGCGGGCGGAGGAGACCCTATTCTTTACCAACACTTATTT
>BLZ4237_Scaridae
NNNNNNNNNNNNNNNNNNTGCCTGAGCTGGAATAGTGGGCACCGCTCTAAGCCTTCTAATCCGAGCCGAACTGAGCCAACCTGGAGCCCTCCTCGGAGATGACCAGATCTATAATGTAATTGTTACCGCCCACGCATTCGTAATAATCTTTTTTATAGTAATGCCTATCATGATTGGGGGCTTTGGGAACTGATTAATCCCACTTATGATTGGAGCACCAGATATGGCTTTCCCCCGAATGAACAACATGAGCTTCTGACTTCTCCCCCCTTCTTTCCTTCTGCTGCTTGCTTCATCAGGAGTAGAAGCCGGAGCAGGAACAGGCTGAACCGTATACCCACCATTAGCGGGGAATCTTGCACATGCTGGGGCCTCTGTGGATCTAACAATCTTCTCTCTTCATCTTGCAGGAATTTCATCTATCTTAGGAGCAATTAATTTCATTACAACAATTGTCAACATGAAACCTCCCGCAATTTCACAATACCAAACGCCTTTATTTGTATGAGCCGTTCTAATCACCGCTGTCCTCCTTCTTCTTTCGCTGCCAGTTCTTGCTGCAGGGATTACAATGTTGCTTACTGACCGAAACCTAAACACTACATTCTTTGACCCCGCGGGCGGAGGAGACCCTATTCTTTACCAACACTTATTT
>BLZ4238_Xyrichtys
CCTTTACCTTATTTTCGGTGCCTGGGCCGGGATAGTGGGCACAGCCCTAAGCTTGCTTATTCGAGCAGAGCTAAGCCAGCCCGGAGCCCTTCTTGGAGACGATCAAATTTACAATGTAATTGTTACAGCACATGCATTTGTAATAATTTTCTTTATAGTAATGCCAATCATGATCGGGGGATTTGGAAATTGACTTATCCCTCTCATGATTGGAGCCCCCGACATGGCCTTCCCTCGAATAAACAACATAAGCTTCTGGCTCCTGCCCCCTTCCTTCTTACTTCTTCTGGCCTCATCCGGCGTAGAAGCCGGAGCCGGGACAGGCTGAACTGTTTATCCTCCTTTAGCCGGAAATCTTGCCCACGCAGGTGCATCTGTCGATTTAACAATCTTCTCCCTTCACCTGGCAGGAATTTCTTCAATTTTAGGAGCAATTAATTTTATTACAACAATCATTAACATAAAACCCCCTGCCATCTCCCAGTATCAAACTCCCCTATTCGTTTGAGCCGTCCTGATTACAGCCGTCCTGCTTCTTCTCTCTCTCCCTGTTCTTGCTGCAGGAATTACAATGCTCCTGACAGATCGAAATCTAAACACCACCTTCTTTGACCCTGCGGGAGGAGGTGATCCAATTCTTTACCAGCACCTATTT
>BLZ4239_Xyrichtys
CCTTTACCTTATTTTCGGTGCCTGGGCCGGGATAGTGGGCACAGCCCTAAGCTTGCTTATTCGAGCAGAGCTAAGCCAGCCCGGAGCCCTTCTTGGAGACGATCAAATTTACAATGTAATTGTTACAGCACATGCATTTGTAATAATTTTCTTTATAGTAATGCCAATCATGATCGGGGGATTTGGAAATTGACTTATCCCTCTCATGATTGGAGCCCCCGACATGGCCTTCCCTCGAATAAACAACATAAGCTTCTGGCTCCTGCCCCCTTCCTTCTTACTTCTTCTGGCCTCATCCGGCGTAGAAGCCGGAGCCGGGACAGGCTGAACTGTTTATCCTCCTTTAGCCGGAAATCTTGCCCACGCAGGTGCATCTGTCGATTTAACAATCTTCTCCCTTCACCTGGCAGGAATTTCTTCAATTTTAGGAGCAATTAATTTTATTACAACAATCATTAACATAAAACCCCCTGCCATCTCCCAGTATCAAACTCCCCTATTCGTTTGAGCCGTCCTGATTACAGCCGTCCTGCTTCTTCTCTCTCTCCCTGTTCTTGCTGCAGGAATTACAATGCTCCTGACAGATCGAAATCTAAACACCACCTTCTTTGACCCTGCGGGAGGAGGTGATCCAATTCTTTACCANNNNNNNNNN
>BLZ4240_Syngnathidae
CCTCTATTTAGTATTTGGTGCATGGGCCGGGATAGTCGGTACTGCACTTAGCCTCTTAATCCGAACAGAACTCAGTCAGCCGGGGGCCCTACTGGGTGATGATCAAATTTATAACGTGATCGTAACCGCCCATGCCTTCGTAATAATCTTCTTTATAGTTATGCCTATTATAATCGGCGGTTTTGGTAACTGGTTGGTACCACTAATGATTGGTGCCCCAGATATAGCCTTCCCTCGAATGAACAACATAAGTTTTTGGCTTCTGCCCCCTTCCTTTCTTCTTCTCCTTGCTTCATCAGGGGTTGAAGCCGGTGCAGGTACAGGCTGAACAGTTTATCCACCTCTAGCTGGTAACCTCGCCCATGCGGGGGCCTCAGTAGACTTAACAATTTTTTCCCTACATTTAGCAGGGGTGTCTTCAATTCTAGGTGCTATTAATTTTATCACCACTATTATTAACATAAAACCCCCTTCTACCTCTCAGTACCAGACGCCTTTATTCGTGTGAGCCGTACTAATTACTGCTGTTCTACTCCTACTTTCTCTGCCTGTTTTAGCAGCAGGGATTACGATGTTGCTCACTGATCGCAATCTAAACACCACTTTTTTCGATCCGGCAGGAGGGGGGGACCCTATCTTATACCAGCACTTATTC
>BLZ4241_Syngnathidae
NNNNTATTTAGTATTTGGTGCATGGGCCGGGATAGTCGGTACTGCACTTAGCCTCTTAATCCGAACAGAACTTAGTCAGCCGGGGGCCCTACTGGGTGATGATCAAATTTATAACGTGATCGTAACCGCCCATGCCTTCGTAATAATCTTCTTTATAGTTATGCCTATTATAATCGGCGGCTTTGGTAACTGGTTGGTACCACTAATGATTGGTGCCCCAGATATAGCCTTCCCTCGAATGAACAACATAAGTTTTTGGCTTCTGCCCCCTTCCTTTCTTCTTCTCCTTGCTTCATCAGGGGTTGAAGCCGGTGCAGGTACAGGCTGAACAGTTTATCCACCTCTAGCTGGTAACCTCGCCCATGCGGGGGCCTCAGTAGACTTAACAATTTTTTCCCTGCATTTAGCAGGGGTGTCTTCAATTCTAGGTGCTATTAATTTTATCACCACTATTATTAACATAAAACCCCCTTCTACCTCTCAGTACCAGACGCCTTTATTCGTGTGAGCCGTACTAATTACTGCTGTTCTACTCCTACTTTCTCTGCCTGTTTTAGCAGCAGGAATCACGATGTTGCTTACTGATCGCAATCTAAACACCACNTTTTTCGNNNNNNNNNNNNNNNNNNNNNNNNNNNNNNNNNNNNNNNNNNNN
>BLZ4242_Bregmaceros
CCTTTATTTAATTTTCGGTGCCTGGGCAGGCATAGTAGGAACAGCCCTAAGCCTGTTAATTCGAGCTGAACTAGCTCAACCCGGAGCCTTCTTAGGCGACGACCAAATTTACAATGTAATTGTCACAGCTCACGCATTCGTAATAATTTTCTTTATAGTCATGCCAGTAATAATTGGAGGATTTGGAAACTGATTAGTCCCACTAATAATTGGTGCGCCTGACATAGCATTCCCTCGAATAAATAATATAAGCTTTTGACTACTGCCCCCATCACTTYTACTTCTTTTAGCCTCATCCGGAGTAGAGGCCGGGGTCGGAACAGGATGAACCGTTTATCCACCCTTAGCCGGAAATTACGCTCACTCAGGGGCTTCCGTTGACCTGGCTATTTTCTCCCTTCATCTAGCAGGGATTTCGTCTATTCTTGGGGCTATTAACTTTATCACAACCATTATCAACATAAAACCCCCTGCTTCAGGACACTTCCGGGCTCCCTTATTTGTTTGATCTGTCTTTATTACTGCTATTCTTCTTCTCCTTTCTCTGCCAGTTTTAGCCGCTGGAATTACAATGCTTTTAACTGATCGAAATCTAAATACCTCCTTCTTTGACCCAGCCGGCGGAGGTGACCCTGTTTTATACCAACACCTCTTC
>BLZ4243_Bothus
NNNNNNNNNNGTATTCGGTGCTTGAGCCGGCATAGTAGGGACGGCCCTCAGCCTCCTTATTCGGGCAGAACTAAGCCAGCCCGGGGCCCTTCTGGGGGATGACCAGATTTATAATGTCATCGTCACGGCCCATGCATTCGTAATGATTTTCTTTATAGTAATGCCTATTATGATTGGGGGATTTGGTAACTGACTAATTCCCCTAATGGTTGGRRCGMCTGACATGGCATTCCCACGAATAAATAATATGAGCTTCTGACTTCTTCCCCCCTCTTTCCTCCTTCTCCTCGCCTCCTCAGGAGTTGAAGCAGGAGCCGGAACCGGGTGGACCGTGTACCCCCCGCTATCGGGTAATCTTGCCCACGCAGGGGCATCCGTAGACCTGACCATCTTCTCGCTCCACCTGGCGGGAATTTCATCTATTCTCGGGGCTATTAATTTCATCACTACAATTTTGAACATGAAACCCCCGGCCATGACAATGTATCAGGCCCCTCTATTCGTGTGGGCAGTTCTAATTACCGCTGTCCTGCTCCTCCTCTCTCTGCCCGTACTAGCAGCAGGGATTACGATGCTACTAACTGACCGAAATTTAAACACCACCTTCTTCGACCCCGCAGGAGGAGGGGACCCTATCCTCTACCAACACCTGTTT
>BLZ4244_Myrophis_platyrhynchus
NNNNNNNNNNNNNNNNNNNNNNNGAGCTGGAATAGTAGGAACTGCTTTAAGCCTACTAATCCGAGCTGAACTAAGCCAGCCCGGAGCCCTACTCGGCGACGATCAAATTTACAATGTAATTGTAACAGCACACGCTTTCGTAATGATCTTCTTTATAGTAATGCCTGTCATGATCGGAGGCTTCGGCAACTGACTAGTACCTCTTATGATTGGGGCACCCGACATGGCATTTCCACGAATAAACAACATAAGCTTCTGACTCCTCCCCCCATCCTTCTTACTTCTACTAGCCTCATCAGGGGTCGAAGCAGGAGCAGGAACAGGATGAACAGTCTATCCCCCTCTAGCAGGAAACCTAGCACATGCAGGAGCATCCGTCGACCTAACGATTTTCTCTCTTCACCTGGCCGGGGTCTCATCAATTCTAGGTGCCATTAACTTCATCACTACAATTATTAACATAAAACCCCCAGCAATTACACAATATCAGACCCCACTATTTGTCTGATCAGTTCTAGTTACAGCCGTGCTCCTGCTCCTATCCCTACCCGTCCTTGCCGCAGGAATTACAATGCTGCTTACCGACCGAAATCTAAACACAACATTCTTTGACCCGGCAGGAGGGGGGGACCCAATCCTATACCAACACCTATTC
>BLZ4245_Symphurus
NNNNTACTTTATTTTTGGTGCCTGAGCCGGAATAATCGGGACCGCTTTAAGCGTGATTATCCGAATTGAGCTAAGCCAGCCCGGCCCCATGATAGGCGATGACCAAATCTACAATGTCGTAGTCACGGCACATGCCTTTGTTATAATCTTTTTTATAGTAATGCCAATCCTTATTGGAGGCTTCGGAAATTGGCTAGTGCCCTTAATACTAGGAGCCCCCGATATAGCATTCCCCCGAATAAACAACATAAGCTTCTGACTTCTTCCCCCATCCTTCCTGCTACTTCTTACATCTTCTGCTATTGAAGCCGGTGCTGGAACAGGATGAACTGTATATCCACCCCTATCCGGCAGCCTTGCACACTCAGGGGGCTCCGTAGACTTAGCCATTTTCTCACTCCACCTAGCTGGGATTTCATCAATTTTAGGGGCAATTAATTTTATTACAACTATTTTTAACATGAAACCTGCCGCAATAACCATCTATCAAATGCCGCTATTTGTATGATCAGTGCTAATCACTGCCGTCCTCCTGCTTCTTTCCCTCCCCGTCCTAGCTGCCGCCATTACCATGCTTCTCACTGACCGAAACCTGAACACAACCTTTTTTGACCCTGCAGGCGGAGGGGACCCAATCCTGTATCAACACTTATTC
>BLZ4246_Stegastes_leucostictus
NNNNNNNNNNNNNNNNNNNNNNNGAGCTGGAATAGTTGGGACAGCTTTAAGCCTACTCATTCGGGCAGAACTAAGCCAACCAGGCGCTCTCCTCGGAGACGACCAAATTTACAATGTAATTGTTACAGCACACGCCTTTGTAATAATTTTCTTTATAGTAATACCCATTATAATTGGAGGATTCGGAAACTGGCTTATTCCCTTGATGATCGGGGCCCCTGACATAGCCTTCCCCCGAATAAATAACATAAGCTTCTGACTCCTCCCTCCCTCATTTCTTCTCCTACTTGCCTCTTCAGGTGTAGAAGCAGGTGCCGGGACAGGATGGACAGTTTACCCCCCACTATCTGGTAATCTAGCCCACGCAGGAGCCTCCGTTGATTTAACAATTTTTTCCCTACACTTAGCAGGCATCTCATCCATCTTAGGTGCAATTAACTTTATCACTACCATTATTAATATAAAACCTCCTGCCATTTCACAATACCAGACCCCTCTATTCGTCTGAGCAGTCCTAATCACCGCCGTTCTTCTACTCCTCTCCCTTCCCGTCCTGGCTGCCGGCATTACGATACTTCTTACCGATCGAAACCTAAACACCACATTCTTTGACCCTGCAGGAGGGGGGGATCCTATCCTCTACCAGCACCTTTTC
>BLZ4247_Stegastes_leucostictus
CCTTTATCTAGTATTCGGTGCCTGAGCTGGAATAGTTGGGACAGCTTTAAGCCTACTCATTCGGGCAGAACTAAGCCAACCAGGCGCTCTCCTCGGAGACGACCAAATTTACAATGTAATTGTTACAGCACACGCCTTTGTAATAATTTTCTTTATAGTAATACCCATTATAATTGGAGGATTCGGAAACTGGCTTATTCCCTTGATGATCGGGGCCCCTGACATAGCCTTCCCCCGAATAAATAACATAAGCTTCTGACTCCTCCCTCCCTCATTTCTTCTCCTACTTGCCTCTTCAGGTGTAGAAGCAGGTGCCGGGACAGGATGGACAGTTTACCCCCCACTATCTGGTAATCTAGCCCACGCAGGAGCCTCCGTTGATTTAACAATTTTTTCCCTACACTTAGCAGGCATCTCATCCATCTTAGGTGCAATTAACTTTATCACTACCATTATTAATATAAAACCTCCTGCCATTTCACAATACCAGACCCCTCTATTCGTCTGAGCAGTCCTAATCACCGCCGTTCTTCTACTCCTCTCCCTTCCCGTCCTGGCTGCCGGCATTACGATACTTCTTACCGATCGAAACCTAAACACCACATTCTTTGACCCTGCAGGAGGGGGGGATCCTATCCTCTACCAGCACCTTTTC
>BLZ4248_Stegastes_diencaeus
CCTTTATCTAGTATTTGGTGCCTGAGCCGGAATGGTAGGAACAGCTCTAAGTCTCCTCATTCGGGCAGAACTAAGCCAACCCGGCGCTCTCCTTGGAGACGACCAAATTTATAATGTAATTGTTACGGCGCACGCCTTCGTAATAATCTTSTTTATAGTAATACCCATCATAATCGGAGGATTCGGAAACTGGCTTATCCCCCTGATGATTGGGGMMMMWGATATGGCCTTCCCCCGTATAAACAATATAAGCTTCTGACTTCTTCCTCCTTCCTTCCTTCTTCTGCTTGCCTCTTCAGGTGTAGAAGCAGGGGCAGGAACAGGATGAACAGTCTATCCTCCACTATCTGGTAACCTAGCTCACGCAGGGGCCTCCGTTGACCTAACTATTTTCTCCCTACATTTAGCAGGAATTTCATCCATCCTAGGGGCAATCAACTTTATTACTACTATTATTAACATGAAACCCCCTTCAATCTCCCAATACCAAACCCCTCTCTTTGTATGAGCAGTTCTAATTACCGCTGTACTACTACTCCTCTCCCTTCCCGTCTTAGCTGCCGGCATTACTATGCTCCTTACGGACCGAAACCTTAATACTACTTTCTTTGACCCTGCAGGAGGAGGAGACCCAATCCTTTACCAACACCTTTTC
>BLZ4249_Sparisoma
CCTCTACCTTGTATTTGGTGCCTGAGCCGGAATAGTAGGCACTKSYTTWAGCCTTCTCATCCGAGCCGAATTAAGCCAACCCGGGGCCCTTCTCGGAGACGACCAGATCTATRATGTAATTGTTACTGCTCACGCGTTCGTAATAATCTTTTTTATGGTCATGCCTATCATGATTGGAGGCTTTGGAAACTGACTCATCCCCCTCATGATTGGAGCGCCCGACATGGCATTCCCGCGAATAAATAATATGAGCTTTTGACTTCTTCCGCCTTCCTTCCTTTTACTACTTGCCTCTTCTGGCGTTGAAGCAGGTGCAGGAACAGGGTGAACTGTCTATCCCCCACTAGCAGGCAACCTCGCACACGCAGGAGCATCCGTAGACCTCACAATTTTCTCCCTTCACCTCGCAGGGATTTCCTCAATTCTTGGGGCTATTAACTTCATTACAACTATTATTAACATGAAGCCCCCTGCTATCTCCCAGTATCAAACACCTCTATTWGTYTGAGCTGTTTTAATTACAGCTGTTCTCCTTCTGTTATCCCTGCCCGTTCTCGCTGCAGGAATTACGATACTCCTTACTGACCGTAATCTCAACACCACCTTCTTTGACCCGGCAGGAGGGGGAGACCCAATTCTTTACCAACATTTATTT
>BLZ4250_Sparisoma
NNNNNNNNNNGTATTTGGTGCCTGAGCCGGAATAGTAGGCACTGCTTTAAGCCTTCTCATCCGAGCCGAATTAAGCCAACCCGGGGCCCTTCTCGGAGACGACCAGATCTATRAKGTAATTGTTACTGCTCACGCGTTCGTAATAATCTTTTTTATGGTCATGCCTATCATGATTGGAGGCTTTGGAAACTGACTCATCCCCCTCATGATTGGAGCGCCCGACATGGCATTCCCACGAATAAATAATATGAGCTTTTGACTTCTTCCGCCTTCCTTCCTTTTACTACTTGCCTCTTCYGGCGTTGAAGCAGGTGCAGGAACAGGGTGAACTGTCTATCCCCCACTAGCAGGCAACCTCGCACACGCAGGAGCATCCGTAGACCTCACAATTTTCTCCCTTCACCTCGCAGGGATTTCCTCAATTCTTGGGGCTATTAACTTCATTACAACTATTATTAACATGAAGCCCCCTGCTATCTCCCAGTATCAAACACCTCTATTTGTYTGAGCTGTTTTAATTACAGCTGTTCTCCTTCTGTTATCCCTGCCCGTTCTCGCTGCAGGAATTACGATACTCCTTACTGACCGTAATCTCAACACCACCTYCTTTGACCCGGCAGGAGGGGGANNNNNNNNNNNNNNNNNNNNNNNNNNN
>BLZ4251_Scorpaenidae
CCTTTATCTAGTATTTGGTGCCTGAGCCGGAATAGTAGGCACGGCTTTAAGCCTCCTTATCCGGGCGGAATTAAGCCAACCCGGAGCCCTACTAGGGGATGACCAGATTTATAACGTAATTGTTACAGCGCATGCTTTCGTAATAATTTTCTTTATAGTAATGCCAATTATGATCGGAGGATTTGGAAACTGACTAATCCCCCTTATGATTGGGGCCCCTGACATGGCTTTCCCTCGAATAAATAATATAAGCTTTTGATTACTACCACCCTCTTTCCTACTACTTCTTGCCTCATCAGGAGTTGAAGCAGGGGCCGGTACAGGGTGGACAGTTTATCCACCTTTAGCTGGTAATTTAGCCCATGCAGGTGCTTCCGTTGACCTAACAATTTTCTCCCTGCACTTGGCAGGTATCTCATCCATTCTAGGGGCAATTAACTTCATTACGACAATTATTAACATGAAACCCCCAGCTATTTCCCAATATCAAACACCCCTATTTGTCTGAGCTGTTCTCATTACTGCTGTGCTTCTTCTCTTATCACTCCCCGTTCTTGCTGCCGGTATTACAATACTGCTGACCGATCGTAATTTAAACACCACCTTCTTTGACCCAGCGGGAGGAGGGGACCCTATTCTTTACCAGCACCTATTC
>BLZ4252_Stegastes_adustus
CCTTTATCTAGTATTTGGTGCCTGAGCCGGAATAGTAGGAACAGMTCTAAGTCTCCTCATTCGGGCAGAACTAAGCCAACCCGGCGCTCTCCTTGGAGACGACCAAATTTATAATGTAATTGTTACGGCACACGCCTTTGTAATAATCTTCTYTATAGTAATACCAATCATGATTGGAGGCTTCGGAAACTGACTTATTCCCCTAATGATCGGGGCMCCCGACATGGCCTTTCCCCGAATAAACAATATAAGCTTCTGACTTCTCCCCCCTTCCTTTCTTCTTCTGCTTGCCTCTTCAGGTGTAGAAGCAGGTGCAGGAACAGGATGAACAGTCTACCCTCCACTATCTGGCAACCTAGCTCATGCAGGGGCCTCCGTTGACCTAACCATTTTCTCCCTTCATCTAGCAGGAATTTCATCGATCCTAGGAGCAWTYAAYTTTATCACTACTATTATTAACATGAAGCCCCCTTCTATCTCTCAATACCAAACCCCTCTCTTTGTATGAGCAGTTCTAATCACCGCCGTACTACTACTCCTCTCCCTTCCCGTCTTAGCTGCCGGTATTACTATGCTCCTAACGGACCGAAACCTTAATACTACTTTCTTTGACCCTGCAGGAGGAGGAGACCCAATCCTTTACNNNNNNNNNNNN
>BLZ4253_Malacoctenus
NNNNNNNNNNATCTTCGGTGCCTGAGCTGGAATAGTAGGCACTGCCCTGAGCCTTTTAATCCGGGCGGAACTTAGCCAACCTGGTGCCCTTTTAGGGGACGACCAGATTTATAACGTGATCGTCACCGCTCACGCCTTCGTCATAATCTTCTTTATAGTAATGCCAATTATGATCGGGGGCTTCGGTAACTGACTCATCCCTCTAATGATTGGAGCTCCTGATATGGCCTTTCCTCGAATGAATAACATGAGCTTCTGGCTCCTTCCCCCATCCTTTCTGCTTCTCCTAGCCTCCTCAGGCATTGAAGCTGGGGCTGGAACTGGTTGAACAGTTTACCCCCCACTTTCAGGTAACTTAGCCCATGCCGGCGCTTCAGTAGATCTAACAATTTTCTCCCTCCATCTGGCCGGTATTTCGTCTATTTTAGGGGCTATTAATTTCATTACTACAATCATCAATATGAAACCCCCAGCAATTTCTCAATACCAAACGCCTCTCTTTGTGTGGGCCGTTCTGATTACAGCTGTTCTTCTTCTCCTGTCTCTTCCAGTCCTTGCTGCTGGAATTACAATGCTTCTCACGGATCGAAACCTAAACACTACCTTCTTTGATCCCGCAGGAGGTGGTGATCCTATTCTTTACCAACATCTCTTT
>BLZ4255_Halichoeres_garnoti
NNNNNNNNNNNNNNNNGGCGCCTGAGCTGGGATGGTAGGCACGGCCTTAAGCCTGCTTATTCGGGCTGAATTAAGCCAACCCGGCGCTCTCCTTGGGGACGATCAAATCTATAACGTAATCGTTACAGCGCATGCTTTCGTAATAATTTTCTTTATAGTAATACCAATTATGATCGGTGGGTTCGGAAACTGACTGATTCCCCTAATGATTGGAGCCCCAGACATGGCCTTCCCTCGAATGAACAACATAAGCTTCTGACTCCTTCCTCCCTCCTTCCTCCTACTGCTCGCCTCTTCTGGGGTTGAGGCTGGAGCCGGGACTGGTTGAACAGTTTACCCCCCTCTAGCAGGGAATCTTGCTCACGCCGGCGCATCTGTAGACTTGACAATTTTCTCCCTTCATTTAGCCGGTATCTCATCAATTTTAGGGGCCATTAACTTTATTACAACTATTATTAATATGAAACCTCCTGCTATTTCCCAATACCAAACCCCCCTATTTGTGTGAGCTGTGCTAATTACAGCCGTCTTGCTCCTACTTTCTCTTCCCGTCCTCGCTGCCGGGATTACAATGCTTTTAACAGACCGAAATTTAAACACCACCTTCTTTGATCCTGCAGGAGGGGGTGACCCTATTCTATACCAACATCNNNNN
>BLZ4256_Scaridae
CCTCTACCTTGTATTTGGTGCCTGAGCCGGAATAGTAGGCACTGCTTTAAGCCTTCTTATTCGGGCTGAATTAAGCCAACCCGGCGCCCTTCTCGGAGACGACCAGATCTATAATGTTATTGTTACTGCCCACGCATTCGTAATAATCTTTTTCATGGTTATGCCCATTATGATCGGGGGTTTTGGCAACTGGCTTATTCCCCTCATGATCGGAGCACCAGACATGGCGTTCCCCCGAATGAACAATATGAGCTTCTGACTTCTTCCACCTTCTTTCCTCTTACTACTTGCCTCTTCGGGCGTTGAAGCGGGAGCGGGAACAGGGTGGACTGTTTACCCCCCACTTGCAGGCAACCTTGCGCACGCCGGAGCATCCGTGGACCTAACAATTTTCTCTCTGCACCTGGCAGGAATTTCCTCAATTCTGGGGGCTATCAATTTCATTACAACCATTATTAATATAAAACCCCCTGCTATCTCCCAGTACCAAACACCTCTATTTGTATGAGCTGTCTTAATTACAGCTGTGCTCCTTCTTCTGTCCCTACCCGTTCTCGCCGCAGGGATTACAATACTTCTTACAGACCGAAATCTTAACACAACATTCTTTGACCCCGCANNNNNNNNNNNNNNNNNNNNNNNNNNNNNNNNNNNN
>BLZ4257_Scaridae
NNNNNNNNNNGTATTTGGTGCCTGGGCCGGGATAGTAGGGACTGCTTTAAGCCTTCTCATCCGAGCCGAATTGAGCCAACCCGGCGCCCTTCTTGGGGACGACCAGATTTATAATGTAATTGTTACTGCTCATGCATTCGTAATAATCTTTTTTATGGTTATGCCAATTATGATTGGAGGTTTTGGGAACTGACTTATCCCTCTCATGATCGGAGCACCAGACATGGCATTCCCACGAATAAATAATATGAGCTTCTGACTCCTACCGCCTTCCTTCCTTCTACTACTTGCCTCTTCCGGTGTTGAAGCAGGGGCAGGGACAGGATGAACTGTTTACCCCCCACTAGCAGGGAACCTTGCACACGCAGGGGCATCCGTGGACCTAACGATCTTTTCTCTTCACCTTGCAGGGATTTCCTCAATTCTTGGAGCTATTAATTTTATTACAACTATTATCAACATGAAACCCCCCGCTATTTCCCAATATCAGACACCTCTGTTTGTCTGAGCTGTATTAATTACAGCCGTGCTTCTTCTACTTTCCCTACCCGTTCTCGCTGCAGGCATTACAATGCTTCTCACAGACCGAAATCTTAACACCACATTCTTTGATCCGGCAGGTGGAGGAGACCCCATTCTTTACCAGCACTTGTTT
>BLZ4258_Scaridae
CCTCTACCTTGTATTTGGTGCCTGAGCTGGAATAGTAGGCACTGCTTTAAGCCTTCTTATCCGAGCTGAACTCAGCCAACCCGGGGCCCTTCTCGGAGACGACCAAATTTATAACGTAATTGTTACCGCTCACGCGTTCGTAATAATCTTTTTTATGGTAATACCGATCATGATTGGAGGCTTTGGAAACTGACTTATTCCGCTCATGATTGGGGCGCCCGACATGGCGTTCCCTCGAATAAATAATATGAGCTTTTGACTTCTTCCGCCTTCTTTCCTTCTACTGCTCGCCTCTTCTGGCGTTGAAGCAGGCGCAGGGACAGGGTGAACTGTCTATCCCCCACTAGCAGGTAACCTTGCTCACGCAGGGGCCTCCGTAGACCTAACAATTTTCTCCCTCCACCTCGCAGGGATCTCCTCTATTCTAGGGGCTATTAACTTCATCACAACTATTATTAATATGAAACCCCCTGCTATCTCCCAGTACCAAACACCTTTATTTGTGTGAGCTGTCCTAATTACAGCTGTCCTCCTTCTACTATCCCTGCCAGTTCTCGCTGCAGGAATTACGATGCTCCTTACCGACCGAAATCTTAATACTACATTCTTTGACCCGGCAGGAGGTGGAGATCCNNNNNNNNNNNNNNNNNNNNNN
>BLZ4259_Scaridae
CCTCTACCTTGTATTTGGTGCCTGGGCCGGGATAGTAGGGACTGCTTTAAGCCTTCTCATCCGAGCCGAATTAAGCCAACCCGGGGCCCTTCTTGGGGACGACCAGATTTATAATGTAATTGTTACTGCTCATGCATTCGTAATAATCTTTTTTATGGTTATGCCAATTATGATTGGAGGTTTTGGGAACTGACTTATCCCTCTCATGATCGGAGCACCAGACATGGCATTCCCACGAATAAATAATATGAGCTTCTGACTCCTACCGCCTTCCTTCCTTCTACTACTTGCCTCTTCCGGTGTTGAAGCAGGGGCAGGGACAGGATGAACTGTTTACCCCCCACTAGCAGGGAACCTTGCACACGCGGGGGCATCCGTGGACCTAACGATCTTTTCTCTTCACCTTGCAGGGATTTCCTCAATTCTTGGAGCTATTAATTTTATTACAACTATTATCAACATGAAACCCCCCGCTATTTCCCAATATCAGACACCTCTGTTTGTCTGAGCTGTATTAATTACAGCCGTGCTTCTTCTACTTTCCCTACCCGTTCTCGCTGCAGGCATTACAATGCTTCTCACAGACCGAAATCTTAACACTACATTCTTTGATCCGGCAGGTGGAGGAGACCCCATTCTTTACCAGCACTTGTTT
>BLZ4260_Scaridae
CCTCTACCTTGTATTTGGTGCCTGAGCCGGAATAGTGGGCACTGCTTTAAGCCTTCTTATTCGGGCTGAATTAAGCCAACCCGGCGCCCTTCTCGGAGACGACCAGATCTATAATGTTATTGTTACTGCCCACGCATTCGTAATAATCTTTTTCATGGTTATGCCCATTATGATCGGGGGTTTTGGCAACTGGCTTATTCCCCTCATGATCGGAGCACCAGACATGGCGTTCCCCCGAATGAACAATATGAGCTTCTGACTTCTTCCACCTTCTTTCCTCTTACTACTTGCCTCTTCGGGCGTTGAAGCGGGAGCGGGAACAGGGTGGACTGTTTACCCCCCACTTGCAGGCAACCTTGCGCACGCCGGAGCATCCGTGGACCTAACAATTTTCTCTCTGCACCTGGCAGGAATTTCCTCAATTCTGGGGGCTATCAATTTCATTACAACCATTATTAATATAAAACCCCCTGCTATCTCCCAGTACCAAACACCTCTATTTGTATGAGCTGTCTTAATTACAGCTGTGCTCCTTCTTCTGTCCCTACCCGTTCTCGCCGCAGGGATTACAATACTTCTTACAGACCGAAATCTCAACACAACATTCTTTGACCCCGCAGGAGGTGGGGACCCAATCCTTTACCAACACTTGTTT
>BLZ4261_Scaridae
CCTATATCTTGTATTTGGTGCCTGAGCTGGAATAGTGGGCACCGCTCTAAGCCTTCTAATCCGAGCCGAACTGAGCCAACCTGGGGCCCTCCTCGGAGATGACCAGATCTATAATGTAATTGTTACCGCCCACGCATTCGTAATAATCTTTTTTATAGTAATGCCTATCATGATTGGGGGCTTTGGGAACTGATTAATCCCACTTATGATTGGAGCACCAGATATGGCTTTCCCCCGAATGAACAACATGAGCTTCTGACTTCTCCCCCCTTCTTTCCTTCTGCTGCTTGCTTCATCAGGAGTAGAAGCCGGAGCAGGAACAGGCTGAACCGTATACCCACCATTAGCGGGGAATCTTGCACATGCTGGGGCCTCTGTAGATCTAACAATCTTCTCTCTTCATCTTGCAGGAATTTCATCTATCTTAGGAGCAATTAATTTCATTACAACAATTGTCAACATGAAACCTCCCGCAATTTCACAATACCAAACGCCTTTATTTGTATGAGCCGTTCTAATCACCGCTGTCCTCCTTCTTCTTTCGCTGCCAGTTCTTGCTGCAGGGATTACAATGTTGCTTACTGACCGGAACCTAAACACTACATTCTTTGACCCCGCGGGCGGAGGAGACCCTATTCTTTACCAACACTTATTT
>BLZ4262_Scaridae
CCTATATCTTGTATTTGGTGCCTGAGCTGGAATAGTGGGCACCGCTCTAAGCCTTCTAATCCGAGCCGAACTGAGCCAACCTGGAGCCCTCCTCGGAGATGACCAGATCTATAATGTAATTGTTACCGCCCACGCATTCGTAATAATCTTTTTTATAGTAATGCCTATCATGATTGGGGGCTTTGGGAACTGATTAATCCCACTTATGATTGGAGCACCAGATATGGCTTTCCCCCGAATGAACAACATGAGCTTCTGACTTCTCCCCCCTTCTTTCCTTCTGCTGCTTGCTTCATCAGGAGTAGAAGCCGGAGCAGGAACAGGCTGAACCGTATACCCACCATTAGCGGGGAATCTTGCACATGCTGGGGCCTCTGTAGATCTAACAATCTTCTCTCTTCATCTTGCAGGAATTTCATCTATCTTAGGGGCAATTAATTTCATTACAACAATTGTCAACATGAAACCTCCCGCAATTTCACAATACCAAACGCCTTTATTTGTATGAGCCGTTCTAATTACCGCTGTCCTCCTTCTTCTTTCGCTGCCAGTTCTTGCTGCAGGGATTACAATGTTGCTTACTGACCGGAACCTAAACACTACATTCTTTGACCCCGCGGGCGGAGGAGACCCTATTCTTTACCAACACTTATTT
>BLZ4263_Scaridae
NNNNNNNNNNNNNNNNNNNNNNNNNNNNGGAATAGTGGGCACCGCTCTAAGCCTTCTAATCCGAGCCGAACTGAGCCAACCTGGAGCCCTCCTCGGAGATGACCAGATCTATAATGTAATTGTTACCGCCCACGCATTCSTAATAATCTTTTTTATAGTAATGCCTATCATGATTGGGGGCTTTGGGAACTGATTAATCCCACTTATGATTGGAGCACCAGATATGGCTTTCCCCCGAATGAACAACATGAGCTTCTGACTTCTCCCCCCTTCTTTCCTTCTGCTGCTTGCTTCATCAGGAGTAGAAGCCGGAGCAGGAACAGGCTGAACCGTATACCCACCATTAGCGGGGAATCTTGCACATGCTGGGGCCTCTGTAGATCTAACAATCTTCTCTCTTCATCTTGCAGGAATTTCATCTATCTTAGGAGCAATTAATTTCATTACAACAATTGTCAACATGAAACCTCCCGCAATTTCACAATACCAAACGCCTTTATTTGTATGAGCCGTTCTAATCACCGCTGTCCTCCTTCTTCTTTCGCTGCCAGTTCTTGCTGCAGGGATTACAATGTTGCTTACTGACCGGAACCTAAACACTACATTCNNNNNNNNNNNNNNNNNNNNNNNNNNNNNNNNNNNNNNNNNNNNNNNN
>BLZ4264_Scaridae
CCTATATCTTGTATTTGGTGCCTGAGCTGGAATAGTGGGCACCGCTCTAAGCCTTCTAATCCGAGCCGAACTGAGCCAACCTGGAGCCCTCCTCGGAGATGACCAGATCTATAATGTAATTGTTACCGCCCACGCATTCGTAATAATCTTTTTTATAGTAATGCCTATCATGATTGGGGGCTTTGGGAACTGATTAATCCCACTTATGATTGGAGCACCAGATATGGCTTTCCCCCGAATGAACAACATGAGCTTCTGACTTCTCCCGCCTTCTTTCCTTCTGCTGCTTGCTTCATCAGGAGTAGAAGCCGGAGCAGGAACAGGCTGAACCGTATACCCACCATTAGCGGGGAATCTTGCACATGCTGGGGCCTCTGTAGATCTAACAATCTTCTCTCTTCATCTTGCAGGAATTTCATCTATCTTAGGAGCAATTAATTTCATTACAACAATTGTCAACATGAAACCTCCCGCAATTTCACAATACCAAACGCCTTTATTTGTATGAGCCGTTCTAATCACCGCTGTCCTCCTTCTTCTTTCGCTGCCAGTTCTTGCTGCAGGGATTACAATGTTGCTTACTGACCGGAACCTAAACACCACATTCTTTGACCCCGCGGGCGGAGGAGACCCNNNNNNNNNNNNNNNNNNNNNN
>BLZ4265_Scaridae
CCTATATCTTGTATTTGGTGCCTGAGCTGGAATAGTGGGCACCGCTCTAAGCCTTCTAATCCGAGCCGAACTGAGCCAACCTGGAGCCCTCCTCGGAGATGACCAGATCTATAATGTAATTGTTACCGCCCACGCATTCGTAATAATCTTTTTTATAGTAATGCCTATCATGATTGGGGGCTTTGGGAACTGATTAATCCCACTTATGATTGGAGCACCAGATATGGCTTTCCCCCGAATGAACAACATGAGCTTCTGACTTCTCCCCCCTTCTTTCCTTCTGCTGCTTGCTTCATCAGGAGTAGAAGCCGGAGCAGGAACAGGCTGAACCGTATACCCACCATTAGCGGGGAATCTTGCACATGCTGGGGCCTCTGTAGATCTAACAATCTTCTCTCTTCATCTTGCAGGAATTTCATCTATCTTAGGAGCAATTAATTTCATTACAACAATTGTCAACATGAAACCTCCCGCAATTTCACAATACCAAACGCCTTTATTTGTATGAGCCGTTCTAATCACCGCTGTCCTCCTCCTTCTTTCGCTGCCAGTTCTTGCTGCAGGGATTACAATGTTGCTTACTGACCGGAACCTAAACACTACATTCTTTGACCCCGCGGGCGGAGGAGACCCTATTCTTTACCAACACTTATTT
>BLZ4266_Atherinidae
CCTCTATCTAGTATTTGGTGCTTGAGCCGGAATGGTAGGCACTGCCTTAAGCCTTCTAATTCGGGCAGAATTAAGCCAACCAGGCTCTCTCCTTGGAGATGACCAAATTTACAATGTAATCGTTACAGCACACGCCTTTGTAATAATTTTCTTTATAGTAATACCAATTATGATTGGAGGATTTGGAAACTGACTTATTCCCCTTATGATTGGAGCCCCTGATATGGCATTTCCCCGAATGAACAATATGAGCTTCTGACTTCTTCCTCCCTCTTTCCTTCTCCTCCTTGCATCATCTGGGGTTGAAGCCGGAGCTGGTACAGGCTGAACAGTCTATCCCCCTCTAGCAGGAAACCTAGCTCACGCAGGCGCATCTGTAGATCTTACCATCTTTTCTCTCCACCTAGCAGGTGTTTCATCAATTCTAGGGGCTATCAACTTCATTACAACTATTATTAATATGAAACCCCCTGCAATCTCACAATACCAGACACCCCTGTTCGTTTGAGCTGTCTTAATTACTGCCGTTCTTCTCCTTCTTTCCCTTCCAGTTCTGGCAGCTGGCATCACTATACTACTGACAGACCGAAATCTAAATACCACCTTCTTCGACCCTGCCGGAGGGGGTGACCCCATTCTGTATCAACATCTCTTC
>BLZ4267_Clupeidae
CCTTTATCTAGTATTCGGTGCCTGAGCAGGGATAGTAGGAACTGCCCTAAGCCTTCTAATTCGAGCAGAATTAAGCCAGCCTGGTGCACTCCTCGGAGATGACCAGATCTACAACGTCATCGTTACGGCGCATGCCTTCGTAATGATTTTCTTCATAGTAATGCCAATTCTGATCGGAGGATTTGGAAACTGGCTCGTTCCCCTAATGATCGGGRMAMCAGATATGGCATTCCCACGAATGAACAACATGAGCTTCTGACTTCTACCGCCTTCTTTCCTCCTCCTTCTCGCCTCTTCAGGAGTAGAAGCTGGGGCAGGGACAGGATGAACAGTATACCCGCCGCTATCAGGAAACCTGGCTCACGCCGGGGCGTCCGTAGACCTGACTATTTTCTCACTCCACCTGGCAGGGATTTCGTCAATTCTAGGAGCAATTAATTTTATTACTACGATCATTAACATGAAACCTCCTGCAATTTCACAATACCAGACCCCTCTATTCGTATGATCCGTCCTGGTAACTGCTGTTCTTCTTCTTCTCTCCCTACCAGTCCTAGCTGCTGGAATTACTATGCTACTTACGGATCGAAATCTAAATACAACCTTCTTTGACCCGGCAGGAGGGGGAGATCCCATCCTGTACCAACACTTATTC
>BLZ4268_Gnatholepis_thompsoni
CCTTTACCTAGTTTTCGGTGCCTGAGCCGGRATAGTAGGCACAGCTCTGAGCCTTCTTATTCGAGCCGAACTTAGCCAACCTGGAGCTCTTCTAGGGGACGACCAAATTTATAATGTAATTGTTACTGCTCATGCCTTTGTAATAATTTTCTTTATAGTAATACCAATCATGATTGGAGGCTTTGGAAATTGACTGATCCCTTTAATGATCGGGGCCCCTGACATGGCCTTTCCTCGAATGAACAACATGAGCTTTTGACTGCTTCCTCCCTCATTTCTTCTCCTTTTAGCCTCCTCTGGGGTTGAGGCAGGGGCAGGGACAGGCTGAACAGTGTACCCCCCACTATCGGGGAATCTTGCCCATGCTGGGGCCTCTGTTGATCTCACAATTTTTTCCCTACACTTAGCTGGTATTTCATCAATTTTAGGTGCAATCAACTTTATTACAACTATCCTGAATATGAAACCTCCTGCAATCTCGCAGTACCAAACCCCTTTATTTGTTTGGGCCGTTCTAATTACAGCTGTTCTCCTACTTCTGTCCCTCCCTGTTCTTGCAGCTGGCATTACAATGCTACTCACAGATCGAAACCTAAACACAACCTTCTTTGACCCTTCAGGAGGGGGAGACCCAATTCTGTACCAACACCTCTTC
>BLZ4269_Gerreidae
CCTTTACCTCATCTTTGGTGCCTGAGCTGGTATGGTAGGGACAGCCCTTAGCCTACTTATCCGTGCCGAGCTAAGCCAACCCGGTTCTCTCCTAGGTGATGACCAGATCTATAATGTTATTGTTACAGCTCACGCATTTGTAATAATTTTTTTTATAGTAATACCTATCATAATTGGAGGCTTCGGGAACTGACTAATCCCCCTAATGATTGGGGCACCTGACATAGCATTCCCTCGAATAAATAACATGAGCTTCTGGCTTCTTCCCCCCTCTTTTATTCTTCTCCTAGCCTCTTCAGGCGTAGAAGCAGGGGCCGGTACCGGGTGAACAGTTTACCCTCCCCTGGCAGGTAATTTAGCACATGCGGGGGCATCCGTAGACTTAACTATCTTTTCTCTCCACCTTGCTGGGATCTCATCAATCCTAGGGGCAATTAACTTTATTACAACCATTATTAACATAAAACCCCCTGCCATTTCCCAGTACCAAACACCTTTATTCGTTTGAGCTGTTTTAATCACGGCTGTCCTGCTTCTTCTTTCCCTCCCCGTTCTAGCAGCCGGTATTACTATACTTCTAACAGACCGAAACTTAAATACTACATTTTTTGACCCTGCAGGGGGAGGTGACCCTATCCTCTATCAACATCTCTTC
>BLZ4270_Gerreidae
CCTTTACCTCATCTTTGGTGCCTGAGCTGGTATGGTAGGGACAGCCCTTAGCCTACTTATCCGTGCCGAGCTAAGCCAACCCGGTTCTCTCCTAGGTGATGACCAGATCTATAATGTTATTGTTACAGCTCACGCATTTGTAATAATTTTTTTTATAGTAATACCTATCATAATTGGAGGCTTCGGGAACTGACTAATCCCCCTAATGATTGGGGCACCTGACATAGCATTCCCTCGAATAAATAACATGAGCTTCTGGCTTCTTCCCCCCTCTTTTATTCTTCTCCTAGCCTCTTCAGGCGTAGAAGCAGGGGCCGGTACCGGATGAACAGTTTACCCTCCCCTGGCAGGTAATTTAGCACATGCGGGGGCATCCGTAGACTTAACTATCTTTTCTCTTCACCTTGCTGGGATCTCATCAATCCTAGGGGCAATTAACTTTATTACAACCATTATTAACATAAAACCCCCTGCCATTTCCCAGTACCAAACACCTTTATTCGTTTGAGCTGTTTTAATCACGGCTGTCCTGCTTCTTCTTTCCCTCCCCGTTCTAGCAGCCGGTATTWYTWTACTTCTAACAGACCGAAACTTAAATACTACATTTTTTGACCCTGCAGGGGGAGGTGACCCTATCCTCTATCAACATCTCTTC
>BLZ4271_Gerreidae
CCTTTACCTCATCTTTGGTGCCTGAGCTGGTATGGTAGGGACAGCCCTTAGCCTACTTATCCGTGCCGAGCTAAGCCAACCCGGTTCTCTCCTAGGTGATGACCAGATCTATAATGTTATTGTTACAGCTCATGCATTTGTAATAATTTTTTTTATAGTAATACCTATCATAATTGGAGGCTTCGGGAACTGACTAATCCCCCTAATGATTGGGRMAMMTGACATAGCATTCCCTCGAATAAATAACATGAGCTTCTGGCTTCTTCCCCCCTCTTTTATTCTTCTCCTAGCCTCTTCAGGCGTAGAAGCAGGGGCCGGTACCGGATGAACAGTTTACCCTCCCCTGGCAGGTAATTTAGCACATGCGGGGGCATCCGTAGACTTAACTATCTTTTCTCTCCACCTTGCTGGGATCTCATCAATCCTAGGGGCAATTAACTTTATTACAACCATTATTAACATAAAACCCCCTGCCATTTCCCAGTACCAAACACCTTTATTCGTTTGAGCTGTTTTAATCACGGCTGTCCTGCTTCTTCTTTCCCTCCCCGTTCTAGCAGCCGGTATTACTATACTTCTAACAGACCGAAACTTAAATACTACATTTTTTGACCCTGCAGGKGGAGGTGACCCTATCCTCTATCAACATNNNNNN
>BLZ4272_Gerreidae
CCTTTACCTCATCTTTGGTGCCTGAGCTGGTATGGTAGGGACAGCCCTTAGCCTACTTATCCGTGCCGAGCTAAGCCAACCCGGTTCTCTCCTAGGTGATGACCAGATCTATAATGTTATTGTTACAGCTCATGCATTTGTAATAATTTTTTTTATAGTAATACCTATCATAATTGGAGGCTTCGGGAACTGACTAATCCCCCTAATGATTGGGGCACCTGACATAGCATTCCCTCGAATAAATAACATGAGCTTCTGGCTTCTTCCCCCCTCTTTTATTCTTCTCCTAGCCTCTTCAGGCGTAGAAGCAGGGGCCGGTACCGGATGAACAGTTTACCCTCCCCTGGCAGGTAATTTAGCACATGCGGGGGCATCCGTAGACTTAACTATCTTTTCTCTCCACCTTGCTGGGATCTCATCAATCCTAGGGGCAATTAACTTTATTACAACCATTATTAACATAAAACCCCCTGCCATTTCCCAGTACCAAACACCTTTATTCGTTTGAGCTGTTTTAATCACGGCTGTCCTGCTTCTTCTTTCCCTCCCCGTTCTAGCAGCCGGTATTACTATACTTCTAACAGACCGAAACTTAAATACTACATTTTTTGACCCTGCAGGGGGAGGTGACCCTATCCTCTATCAACATCTCTTC
>BLZ4273_Gerreidae
NNNNNNNNNNNNNNNNNNNNNNNNNNNNGGTATGGTAGGGACCGCCCTTAGCCTACTTATCCGTGCCGAGCTAAGCCAACCCGGTTCTCTCCTAGGTGATGACCAGATCTATAATGTTATTGTTACAGCTCACGCATTTGTAATAATTTTTTTTATAGTAATACCTATCATAATTGGAGGCTTCGGGAACTGACTAATCCCCCTAATGATTGGGGCACCTGACATAGCATTCCCTCGAATAAATAACATGAGCTTCTGGCTTCTTCCCCCCTCTTTTATTCTTCTCCTAGCCTCTTCAGGCGTAGAAGCAGGGGCCGGTACCGGATGAACAGTTTACCCTCCCCTGGCAGGTAATTTAGCACATGCGGGGGCATCCGTAGACTTAACTATCTTTTCTCTCCACCTTGCTGGGATCTCATCAATCCTAGGGGCAATTAACTTTATTACAACCATTATTAACATAAAACCCCCTGCCATTTCCCAGTACCAAACACCTTTATTCGTTTGAGCTGTTTTAATCACGGCTGTCCTGCTTCTTCTTTCCCTCCCCGTTCTAGCAGCCGGTATTACTATACTTCTAACAGACCGAAACTTAAATACTACATTTTTTGACCCTGCAGGGGGAGGTGACCCTATCCTCTATCAACATCTCTTC
>BLZ4274_Gerreidae
CCTCTACCTCATCTTTGGTGCCTGAGCTGGAATAGTAGGTACAGCCCTCAGCCTACTCATCCGTGCTGAACTAAGCCAGCCCGGATCTCTTTTAGGAGATGACCAGATTTATAATGTAATTGTTACAGCCCACGCATTTGTAATAATTTTTTTTATAGTAATACCTATTATGATTGGAGGCTTCGGAAACTGACTAATTCCCCTAATGATCGGRGMAMMCGACATAGCATTTCCTCGAATAAATAATATAAGCTTCTGGCTTCTTCCCCCCTCTTTTATTCTTCTTCTAGCCTCTTCAGGCGTAGAAGCAGGGGCCGGGACCGGGTGAACAGTCTACCCCCCACTAGCAGGTAATTTAGCACATGCGGGAGCATCCGTAGACCTAACTATTTTTTCTCTTCACCTTGCTGGTATTTCATCGATCCTAGGAGCAATTAACTTTATTACAACCATTATTAACATAAAACCCCCAGCCATCTCCCAATACCAAACGCCTCTGTTCGTTTGAGCTGTTCTAATTACGGCTGTTCTGCTTCTCCTCTCCCTCCCCGTTTTAGCAGCCGGTATCACTATGCTTTTAACAGACCGAAACTTGAACACCACATTCTTCGACCCCGCGGGAGGGGGGGACCCAATTCTCTATCAACACCTCTTC
>BLZ4275_Atherinidae
CCTCTATCTAGTATTTGGTGCTTGAGCCGGAATGGTAGGCACTGCCTTAAGCCTTCTAATTCGGGCAGAATTAAGCCAACCAGGCTCTCTCCTTGGAGATGACCAAATTTACAATGTAATCGTTACAGCACACGCCTTTGTAATAATTTTCTTTATAGTAATACCAATTATGATTGGAGGATTTGGAAACTGACTTATTCCCCTTATGATTGGAGCCCCTGATATGGCATTTCCCCGAATGAACAATATGAGCTTCTGACTTCTTCCTCCCTCTTTCCTTCTCCTCCTTGCATCATCTGGGGTTGAAGCCGGAGCTGGTACAGGCTGAACAGTCTATCCCCCTCTAGCAGGAAACCTAGCTCACGCAGGCGCATCTGTAGATCTTACCATCTTTTCTCTCCACCTAGCAGGTGTTTCATCAATTCTAGGGGCTATCAACTTCATTACAACTATTATTAATATGAAACCCCCTGCAATCTCACAATACCAGACACCCCTGTTCGTTTGAGCTGTCTTAATTACTGCCGTTCTTCTCCTTCTTTCCCTTCCAGTTCTGGCAGCTGGCATCACTATACTACTGACAGACCGAAATCTAAATACCACCTTCTTCGACCCTGCCGGAGGGGGTGACCCCATTCTGTATCAACATCTCTTC
>BLZ4276_Gerreidae
CCTCTACCTCATCTTTGGTGCCTGAGCTGGAATAGTAGGTACAGCCCTCAGCCTACTCATCCGTGCTGAACTAAGCCAGCCCGGATCTCTTTTAGGAGATGACCAGATTTATAATGTAATTGTTACAGCCCACGCATTTGTAATAATTTTTTTTATAGTAATACCTATTATGATTGGAGGCTTCGGAAACTGACTAATTCCCCTAATGATCGGGGCACCCGACATAGCATTTCCTCGAATAAATAATATAAGCTTCTGGCTTCTTCCCCCCTCTTTTATTCTTCTTCTAGCCTCTTCAGGCGTAGAAGCAGGGGCCGGGACCGGGTGAACAGTCTACCCCCCACTAGCAGGTAATTTAGCACATGCGGGAGCATCCGTAGACCTAACTATTTTTTCTCTTCACCTTGCTGGTATTTCATCGATCCTAGGAGCAATTAACTTTATTACAACCATTATTAACATAAAACCCCCAGCCATCTCCCAATACCAAACGCCTCTGTTCGTCTGAGCTGTTCTAATTACGGCTGTTCTGCTTCTCCTCTCCCTCCCCGTTTTAGCAGCCGGTATCACTATGCTTTTAACAGACCGAAACTTGAACACCACATTCTTCGACCCCGCGGGAGGGGGGGACCCAATTCTCTATCAACACCTCTTC
>BLZ4277_Gerreidae
CCTTTACCTCATCTTTGGTGCCTGAGCTGGTATGGTAGGGACAGCCCTTAGCCTACTTATCCGTGCCGAGCTAAGCCAACCCGGTTCTCTCCTAGGTGATGACCAGATCTATAATGTTATTGTTACAGCTCACGCATTTGTAATAATTTTTTTTATAGTAATACCTATCATAATTGGAGGCTTCGGGAACTGACTAATCCCCCTAATGATTGGGGCACCTGACATAGCATTCCCTCGAATAAATAACATGAGCTTCTGGCTTCTTCCCCCCTCTTTTATTCTTCTCCTAGCCTCTTCAGGCGTAGAAGCAGGGGCCGGTACCGGATGAACAGTTTACCCTCCCCTGGCAGGTAATTTAGCACATGCGGGGGCATCCGTAGACTTAACTATCTTTTCTCTCCACCTTGCTGGGATCTCATCAATCCTAGGGGCAATTAACTTTATTACAACCATTATTAACATAAAACCCCCTGCCATTTCCCAGTACCAAACACCTTTATTCGTTTGAGCTGTTTTAATCACGGCTGTCCTGCTTCTTCTTTCCCTCCCCGTTCTAGCAGCCGGTATTACTATACTTCTAACAGACCGAAACTTAAATACTACATTTTTTGACCCTGCAGGKGGAGGTGACCCTATCCTCTATCAACATCTCTTC
>BLZ4278_Gerreidae
CCTTTACCTCATCTTTGGTGCCTGAGCTGGTATGGTAGGGACAGCCCTTAGCCTACTTATCCGTGCCGAGCTAAGCCAACCCGGTTCTCTCCTAGGTGATGACCAGATCTATAATGTTATTGTTACAGCTCACGCATTTGTAATAATTTTTTTTATAGTAATACCTATCATAATTGGAGGCTTCGGGAACTGACTAATCCCCCTAATGATTGGGGCACCTGACATAGCATTCCCTCGAATAAATAACATGAGCTTCTGGCTTCTTCCCCCCTCTTTTATTCTTCTCCTAGCCTCTTCAGGCGTAGAAGCAGGGGCCGGTACCGGATGAACAGTTTACCCTCCCCTGGCAGGTAATTTAGCACATGCGGGGGCATCCGTAGACTTAACTATCTTTTCTCTCCACCTTGCTGGGATCTCATCAATCCTAGGGGCAATTAACTTTATTACAACCATTATTAACATAAAACCCCCTGCCATTTCCCAGTACCAAACACCTTTATTCGTTTGAGCTGTTTTAATCACGGCTGTCCTGCTTCTTCTTTCCCTCCCCGTTCTAGCAGCCGGTATTACTATACTTCTAACAGACCGAAACTTAAATACTACATTTTTTGACCCTGCAGGKGGAGGTGACCCTATCCTCTATCAACATCTCTTC
>BLZ4279_Gerreidae
NNNNNNNNNNNNNNNNNNNNNNNNNNNNGGTATGGTAGGGACAGCCCTTAGCCTACTTATCCGTGCCGAGCTAAGCCAACCCGGTTCTCTCCTAGGTGATGACCAGATCTATAATGTTATTGTTACAGCTCACGCATTTGTAATAATTTTTTTTATAGTAATACCTATCATAATTGGAGGCTTCGGGAACTGACTAATCCCCCTAATGATTGGGGCACCTGACATAGCATTCCCTCGAATAAATAACATGAGCTTCTGGCTTCTTCCCCCCTCTTTTATTCTTCTCCTAGCCTCTTCAGGCGTAGAAGCAGGGGCCGGTACCGGATGAACAGTTTACCCTCCCCTGGCGGGTAATTTAGCACATGCGGGGGCATCCGTAGACTTAACTATCTTTTCTCTCCACCTTGCTGGGATCTCATCAATCCTAGGGGCAATTAACTTTATTACAACCATTATTAACATAAAACCCCCTGCCATTTCCCAGTACCAAACACCTTTATTCGTTTGAGCTGTTTTAATCACGGCTGTCCTGCTTCTTCTTTCCCTCCCCGTTCTAGCAGCCGGTATTACTATACTTCTAACAGACCGAAACTTAAATACTACATTTTTTGACCCTGCAGGGGGAGGTGACCCTATCCTCTATCAACATCTCTTC
>BLZ4280_Gerreidae
NNTCTACCTCATCTTTGGTGCCTGAGCTGGAATAGTAGGTACAGCCCTCAGCCTACTCATCCGTGCTGAACTAAGCCAGCCCGGATCTCTTTTAGGAGATGACCAGATTTATAATGTAATTGTTACAGCCCACGCATTTGTAATAATTTTTTTTATAGTAATACCTATTATGATTGGAGGCTTCGGAAACTGACTAATTCCCCTAATGATCGGGRCACCCGACATAGCATTTCCTCGAATAAATAACATAAGCTTCTGGCTTCTTCCCCCCTCTTTTATTCTTCTTCTAGCCTCTTCAGGCGTAGAAGCAGGGGCCGGGACCGGGTGAACAGTCTACCCCCCACTAGCAGGTAATTTAGCACATGCGGGAGCATCCGTAGACCTAACTATTTTTTCTCTTCACCTTGCTGGTATTTCATCGATCCTAGGAGCAATTAACTTTATTACAACCATTATTAACATAAAACCCCCAGCCATCTCCCAATACCAAACGCCTCTGTTCGTCTGAGCTGTTCTAATTACGGCTGTTCTGCTTCTCCTCTCCCTCCCCGTTTTAGCAGCCGGTATCACTATGCTTTTAACAGACCGAAACTTAAACACCACATTCTTCGACCCCGCGGGAGGGGGGGACCCANNNNNNNNNNNNNNNNNNNNN
>BLZ4281_Syngnathidae
CCTATATCTAGTATTCGGTGCATGAGCTGGTATAGTTGGTACTGCACTTAGCCTCCTAATCCGGACAGAGCTTAGTCAACCCGGGGCACTATTGGGCGACGATCAAATCTACAATGTAATTGTCACTGCCCATGCCTTCGTAATAATCTTCTTCATGGTAATACCAATTATAATCGGAGGCTTTGGCAATTGACTAATCCCTCTAATAATTGGAGCCCCAGACATAGCCTTCCCCCGAATGAACAACATAAGCTTCTGGTTACTCCCCCCATCATTTCTACTCCTTCTCGCCTCATCAGGAGTTGAAGCAGGTGCAGGTACAGGGTGAACTGTTTATCCCCCTCTAGCGGGTAACCTTGCTCACGCAGGAGCCTCAGTAGATTTAACAATTTTTTCCCTACATTTGGCAGGGGTATCTTCTATTCTAGGGGCTATTAATTTTATTACCACTATTATTAACATAAAACCCCCCTCAACTTCTCAATATCAGACGCCTTTATTTGTATGAGCAGTACTAATTACTGCTGTGTTACTTCTACTTTCCCTGCCCGTCCTAGCAGCTGGTATTACCATACTATTAACCGATCGTAATCTAAACACCACCTTCTTTGACCCAGCAGGAGGGGGAGACCCTATCTTGTACCAACATTTATTC
>BLZ4282_Syngnathidae
CCTATATTTAGTATTTGGTGCATGAGCTGGCATAGTTGGTACTGCACTCAGCCTTTTAATTCGGACAGAACTTAGCCAGCCTGGGGCTCTATTGGGCGATGATCAAATTTATAATGTAATTGTTACCGCCCATGCATTCGTAATAATCTTCTTTATGGTTATACCTATCATGATTGGAGGTTTTGGTAACTGACTAATTCCTCTAATAATTGGTGCCCCAGATATAGCCTTTCCTCGAATAAATAATATGAGCTTCTGACTGCTGCCCCCATCCTTTCTTCTTCTCCTCGCTTCATCAGGTGTTGAAGCCGGTGCAGGTACAGGATGAACAGTTTATCCTCCTCTAGCGGGCAACCTAGCCCATGCAGGAGCTTCAGTTGATTTAACAATTTTTTCCCTACATTTGGCAGGAGTTTCCTCAATTTTAGGTGCTATTAATTTTATTACCACTATCATCAACATAAAACCTCCCTCTACCTCTCAATATCAAACCCCTTTATTTGTATGAGCAGTACTAATTACAGCTGTTCTACTCTTACTCTCTCTACCTGTTCTAGCAGCTGGTATTACAATACTACTTACCGATCGTAATTTAAACACAACCTTTTTTGACCCGGCGGGAGGAGGAGACCCGATCCTGTATCAACACTTATTT
>BLZ4283_Syngnathidae
CCTATATCTAGTATTTGGTGCATGAGCCGGAATAGTGGGCACTGCACTCAGCCTTCTAATCCGAGCAGAACTTAGTCAACCAGGAGCCCTCCTTGGCGATGATCAAATTTACAATGTAATCGTTACAGCTCATGCTTTTGTTATGATTTTTTTCATAGTTATACCCATTATGATCGGAGGTTTTGGCAACTGATTAGTACCACTAATGATTGGAGCCCCTGACATAGCATTCCCCCGAATAAATAACATAAGCTTCTGACTGCTGCCCCCTTCCTTCTTACTCCTTCTTGCTTCCTCAGGAGTAGAAGCAGGCGCAGGCACAGGATGAACTGTCTACCCTCCCCTCTCAGGTAATTTAGCCCATCAAGGAGCTTCTGTAGACCTAACAATTTTCTCCCTACACTTAGCAGGTGTATCCTCAATTCTAGGGGCTATTAACTTTATCACCACTATTATTAATATGAAACCCCCCTCAATCTCCCAATATCAGACACCCTTGTTTGTTTGAGCTGTTTTGATCACTGCCGTCTTACTTCTTCTCTCCCTACCTGTTTTAGCAGCCGGCATCACCATGCTTTTAACTGACCGAAATTTAAACACAACTTTCTTCGACCCTGCGGGAGGTGGGGATCCTATTCTCTACCAACACCTCTTC
>BLZ4284_Monacanthus_ciliatus
NNNNNNNNNNNNNNNNNNNNNNTGAGCCGGAATGGTAGGCACTGCCTTAAGCCTATTAATTCGAGCAGAACTAAGCCAACCCGGGGCACTCCTGGGAGACGATCAAATCTATAATGTGATCGTTACAGCCCACGCTTTCGTAATGATTTTCTTTATAGTAATGCCAATTATGATCGGAGGGTTCGGCAACTGACTGATCCCCCTAATGATTGGAGCCCCCGATATAGCATTCCCCCGAATGAACAACATGAGCTTCTGATTACTCCCCCCTTCATTCCTACTCCTCCTTGCTTCTTCAGGAGTTGAAGCCGGAGCCGGGACCGGATGAACTGTCTACCCGCCCCTTGCAGGAAACCTTGCCCATGCAGGAGCATCCGTAGATCTTACTATTTTCTCGCTCCATTTGGCAGGAATTTCATCAATTCTTGGTGCAATCAACTTCATCACAACAATTATTAACATGAAACCCCCTGCAATTTCTCAATACCAAACCCCTCTCTTCGTGTGAGCCGTTCTAATCACTGCCGTACTGCTTCTTCTCTCACTACCAGTCCTTGCCGCAGGAATTACTATGCTATTAACAGACCGAAACCTAAACACCACATTCTTTGACCCCGCTGGGGGAGGAGACCCCATTCTGTATCAGCACTTATTC
>BLZ4285_Thalassoma_bifasciatum
CCTCTATCTTGTGTTCGGCGCATGAGCCGGGATAGTAGGGACAGCCCTAAGCCTGCTCATCCGAGCAGAGTTAAGCCAGCCCGGCGCCCTCCTTGGGGACGATCAGATTTATAACGTTATCGTTACAGCCCACGCATTCGTCATAATTTTCTTTATAGTAATACCAATTATGATTGGAGGCTTCGGAAACTGACTTATTCCCCTAATGATTGGGGCCCCTGACATGGCCTTCCCTCGGATGAACAATATAAGCTTCTGACTTCTTCCACCCTCATTCCTTCTTCTCCTCGCCTCCTCTGGCGTTGAGGCAGGGGCCGGAACTGGTTGGACAGTCTACCCACCCCTAGCAGGGAACCTTGCCCATGCTGGTGCATCCGTTGACCTTACTATTTTTTCACTTCACTTGGCAGGGATTTCATCAATTCTAGGTGCAATCAACTTCATCACAACCATTATTAATATGAAACCCCCAGCCATCTCCCAATATCAAACGCCTCTTTTCGTATGGGCTGTTCTCATTACGGCAGTCCTTCTCCTCCTCTCGCTCCCAGTCCTTGCCGCTGGTATTACAATGCTCTTAACAGACCGAAATCTTAACACCACTTTCTTCGACCCTGCTGGAGGGGGGGACCCGATTCTTTACCAACACCTGTTC
>BLZ4286_Acanthemblemaria_greenfieldi
NNNNTACTTGATCTTCGGTGCTTGAGCAGGGATAGTGGGGACGGCTTTAAGCCTCCTGATTCGGGCTGAATTAAGCCAGCCCGGCTCACTACTGGGGGACGATCAAATTTATAATGTTATCGTCACAGCCCATGCTTTCGTAATAATCTTTTTTATAGTTATGCCAATTCTTATTGGAGGGTTTGGCAACTGGCTAGTTCCTCTCATGATCGGAGCTCCTGACATGGCATTCCCCCGAATAAATAACATGAGCTTCTGACTCCTCCCTCCTTCGTTTTTGCTCCTCTTAGCTTCTTCCGGCCTCGAAGGCGGAGCTGGGACAGGCTGAACCGTGTATCCTCCTCTGTCCGCGAACCTAGCACATGCAGGGGCTTCTGTGGACCTCACAATCTTCTCCCTCCACTTGGCAGGGGTTTCCTCTATTTTAGGGGCTATTAATTTTATTACAACTATTATTAACATAAAACCTCCCGCCATCTCGCAGTATCAAACCCCACTATTTGTGTGATCAGTCCTGATTACTGCAGTCCTCTTATTACTCTCCCTGCCTGTCCTAGCCGCAGGTATTACTATACTTCTAACGGACCGAAACCTCAACACAACTTTCTTTGACCCCGCTGGAGGAGGCGACCCGATTCTTTACCAACATCTCTTC
>BLZ4289_Myrophis_punctatus
NNNNNNNNNNNNNNNNNNNNNNNNNNCCGGANTAGTAGGAACTGCTTTAAGCCTCCTAATCCGAGCAGAATTAAGCCAGCCCGGAGCCCTACTCGGCGACGACCAGATTTATAACGTTATTGTGACGGCACACGCCTTCGTAATAATTTTCTTTATAGTAATGCCAGTCATGATCGGAGGCTTTGGGAACTGACTAGTGCCCCTAATGATCGGAGCACCCGACATAGCATTCCCACGAATAAACAACATAAGCTTCTGACTCCTTCCCCCATCCTTTTTACTCCTATTAGCCTCTTCAGGAGTTGAGGCCGGGGCAGGAACAGGATGAACCGTTTACCCCCCTCTGGCCGGAAATCTGGCACATGCAGGAGCATCCGTCGATTTAACAATTTTCTCTCTTCACCTAGCCGGAGTCTCCTCAATCCTAGGTGCTATTAACTTCATCACTACAATTATTAATATAAAACCCCCGGCAATTACACAATATCAAACCCCTTTATTTGTGTGATCAGTCCTAGTCACAGCCGTACTTCTGCTTCTATCCTTACCTGTGCTTGCTGCAGGAATTACAATGCTACTTACCGATCGAAACCTAAACACCACCTTCTTTGACCCCGCGGGAGGAGGAGACCCTATTCTCTACCAACACTTATTC
>BLZ4290_Myrophis_punctatus
NNNNNNNNNNNNNNNNNNNGCTTGAGCCGGANTAGTAGGAACTGCTTTAAGCCTTCTAATCCGAGCAGAATTAAGCCAGCCCGGAGCCCTACTCGGCGACGACCAGATTTATAACGTTATTGTGACGGCACACGCCTTCGTAATAATTTTCTTTATAGTAATGCCAGTCATGATCGGAGGCTTTGGGAACTGACTAGTGCCCCTAATGATCGGAGCACCCGACATAGCATTCCCACGAATAAACAACATAAGCTTCTGACTCCTTCCCCCATCCTTTTTACTCCTATTAGCCTCTTCAGGAGTTGAGGCCGGGGCAGGAACAGGATGAACCGTTTACCCCCCTCTGGCCGGAAATCTGGCACATGCAGGAGCATCCGTCGATTTAACAATTTTCTCTCTTCACCTAGCCGGAGTCTCCTCAATCCTAGGTGCTATTAACTTCATCACTACAATTATTAATATAAAACCCCCGGCAATTACACAATATCAAACCCCTTTATTTGTGTGATCAGTCCTAGTCACAGCCGTACTTCTGCTTCTATCCTTACCTGTGCTTGCTGCAGGAATTACAATGCTACTTACCGATCGAAACCTAAACACGACCTTCTTTGACCCCGCGGGAGGAGGAGACCCTATTCTCTACCAACACTTATTC
>BLZ4291_Myrophis_punctatus
CCTATATTTAGTATTTGGTGCTTGGGCCGGAATAGTAGGAACTGCTTTAAGTCTTCTAATCCGAGCAGAATTAAGCCAGCCCGGAGCCCTACTCGGCGACGACCAGATTTATAATGTTATTGTGACGGCACACGCCTTCGTAATAATTTTCTTTATAGTAATGCCAGTCATGATCGGAGGCTTTGGGAACTGACTAGTACCCCTAATGATCGGAGCACCCGACATAGCATTCCCACGAATAAACAACATAAGCTTCTGACTCCTTCCCCCATCATTTTTACTCCTATTAGCCTCTTCAGGAGTTGAGGCCGGGGCAGGAACAGGATGAACCGTTTATCCCCCTCTGGCCGGAAATCTGGCACATGCAGGAGCATCCGTCGATTTAACAATTTTCTCTCTTCACCTAGCCGGAGTCTCCTCAATCCTAGGTGCTATTAACTTCATCACTACAATTATTAATATAAAACCCCCGGCAATCACACAATATCAAACTCCTTTATTTGTGTGATCAGTCCTAGTCACAGCCGTACTTCTGCTTCTATCCTTACCTGTGCTTGCTGCAGGAATTACAATGCTACTCACCGATCGAAACCTAAACACTACCTTCTTTGACCCGGCGGGAGGAGGAGACCCTATTCTCTACCAACACCTGTTC
>BLZ4292_Myrophis_punctatus
NNNNNNNNNNNNNNNNNNNNNNNGAGCCGGAATAGTAGGAACTGCTTTAAGCCTCCTAATCCGAGCAGAATTAAGCCAGCCCGGAGCCCTACTCGGCGACGACCAGATTTATAACGTTATTGTGACGGCACACGCCTTCGTAATAATTTTCTTTATAGTAATGCCAGTCATGATCGGAGGCTTTGGGAACTGACTAGTGCCCCTAATGATCGGAGCACCCGACATAGCATTCCCACGAATAAACAACATAAGCTTCTGACTCCTTCCCCCATCCTTTTTACTCCTATTAGCCTCTTCAGGAGTTGAGGCCGGGGCAGGAACAGGATGAACCGTTTACCCCCCTCTGGCCGGAAATCTGGCACATGCAGGAGCATCCGTCGATTTAACAATTTTCTCTCTTCACCTAGCCGGAGTCTCCTCAATCCTAGGTGCTATTAACTTCATCACTACAATTATTAATATAAAACCCCCGGCAATTACACAATATCAAACCCCTTTATTTGTGTGATCAGTCCTAGTCACAGCCGTACTTCTGCTTCTATCCTTACCTGTGCTTGCTGCAGGAATTACAATGCTACTTACCGATCGAAACCTAAACACCACCTTCTTTGACCCCGCGGGAGGAGGAGACCCTATTCTCTACCAACACTTATTC
>BLZ4294_Halichoeres_maculipinna
CCTTTATCTAGTATTCGGAGCCTGAGCCGGGATAGTAGGCACAGCTCTCAGCCTACTCATTCGGGCTGAACTAAGCCAACCCGGCGCCCTCCTCGGTGATGATCAAATTTATAATGTAATCGTCACAGCCCATGCCTTCGTAATGATTTTCTTTATAGTAATACCAATCATGATTGGAGGGTTTGGAAACTGACTGATTCCACTAATGATTGGGGCACCTGATATGGCTTTCCCTCGAATAAACAACATAAGCTTTTGACTCCTTCCACCTTCCTTTCTTCTGCTTCTTGCCTCTTCAGGGGTTGAAGCGGGAGCCGGAACTGGTTGAACAGTCTACCCACCCCTAGCAGGAAACCTAGCCCACGCTGGTGCATCTGTTGACCTAACTATCTTCTCCCTGCATTTAGCTGGTATTTCATCAATTCTAGGTGCAATCAACTTTATTACAACTATTATTAATATGAAACCTCCAGCCATTTCTCAATACCAGACTCCCCTTTTCGTCTGAGCTGTGCTAATTACAGCAGTCCTACTCCTTCTTTCTCTCCCCGTTCTTGCTGCTGGCATTACAATGCTACTAACAGATCGAAACCTAAACACTACTTTCTTTGACCCTGCTGGTGGAGGGGACCCAATTCTATACCAACACTTATTC
>BLZ4295_Sparisoma
CCTCTACCTTGTATTTGGTGCCTGAGCCGGAATAGTAGGCACTGCTTTAAGCCTTCTCATCCGAGCCGAATTAAGCCAACCCGGGGCCCTTCTCGGAGACGACCAGATCTATAATGTAATTGTTACTGCTCACGCGTTCGTAATAATCTTTTTTATGGTCATGCCTATCATGATTGGAGGCTTTGGAAACTGACTCATCCCCCTCATGATTGGAGCGCCCGACATGGCATTCCCACGAATAAATAATATGAGCTTTTGACTTCTTCCGCCTTCCTTCCTTTTACTACTTGCCTCTTCTGGCGTTGAAGCAGGTGCAGGAACAGGGTGAACTGTCTATCCCCCACTAGCAGGCAACCTCGCACACGCAGGAGCATCCGTAGACCTCACAATTTTCTCCCTTCACCTCGCAGGGATTTCCTCAATTCTTGGGGCTATTAACTTCATTACAACTATTATTAACATGAAGCCCCCTGCTATCTCCCAGTATCAAACACCTCTATTTGTCTGAGCTGTTTTAATTACAGCTGTTCTCCTTCTGTTATCCCTGCCCGTTCTCGCTGCAGGAATTACGATACTCCTTACTGACCGTAATCTCAACACCACCTTCTTTGACCCGGCAGGAGGGGGAGACCCAATTCTTTACCAACATTTATTT
>BLZ4296_Sparisoma
NNNNNNNNNNNNNNNNNNNNNNTGAGCCGGAATAGTAGGCACTGCTTTAAGCCTTCTCATCCGAGCCGAATTAAGCCAACCCGGGGCCCTTCTCGGAGACGACCAGATCTATAATGTAATTGTTACTGCTCACGCGTTCGTAATAATCTTTTTTATGGTCATGCCTATCATGATTGGAGGCTTTGGAAACTGACTCATCCCCCTCATGATTGGAGCGCCCGACATGGCATTCCCACGAATAAATAATATGAGCTTTTGACTTCTTCCGCCTTCCTTCCTTTTACTACTTGCCTCTTCTGGCGTTGAAGCAGGTGCAGGAACAGGGTGAACTGTCTATCCCCCACTAGCAGGCAACCTCGCACACGCAGGAGCATCCGTAGACCTCACAATTTTCTCCCTTCACCTCGCAGGGATTTCCTCAATTCTTGGGGCTATTAACTTCATTACAACTATTATTAACATGAAGCCCCCTGCTATCTCCCAGTATCAAACACCTTTATTTGTCTGAGCTGTTTTAATTACAGCTGTTCTCCTTCTGTTATCCCTGCCCGTTCTCGCTGCAGGAATTACGATACTCCTTACTGACCGTAATCTCAACACCACCTTCTTTGACCCGGCAGGAGGGGGAGACCCAATTCTCTACCAACATTTATTT
>BLZ4297_Stegastes_diencaeus
NNNNNATCTAGTATTTGGTGCCTGAGCCGGAATGGTAGGAACAGCTCTAAGTCTCCTCATTCGGGCAGAACTAAGCCAACCCGGCGCTCTCCTTGGAGACGACCAAATTTATAATGTAATTGTTACGGCGCACGCCTTCGTAATAATCTTCTTTATAGTAATACCCATCATAATCGGAGGATTCGGAAACTGGCTTATCCCCCTGATGATTGGGRCCCCWGATATGGCCTTCCCCCGTATAAACAATATAAGCTTCTGACTTCTTCCTCCTTCCTTCCTTCTTCTGCTTGCCTCTTCAGGTGTAGAAGCAGGGGCAGGAACAGGATGAACAGTCTATCCTCCACTATCTGGTAACCTAGCTCACGCAGGGGCCTCCGTTGACCTAACTATTTTCTCCCTACATTTAGCAGGAATTTCATCCATCCTAGGGGCAATCAACTTTATTACTACTATTATTAACATGAAACCCCCTTCAATCTCCCAATACCAAACCCCTCTCTTTGTATGAGCAGTTCTAATTACCGCTGTACTACTACTCCTCTCCCTTCCCGTCTTAGCTGCCGGCATTACTATGCTCCTTACGGACCGAAACCTTAATACTACTTTCTTTGACCCTGCAGGAGGAGGAGACCCAATCCTTTACCAACACCTTTTC
>BLZ4298_Ogilbia
NNNNNNCCTGGTATTCGGTGCTTGAGCAGGAATAGTAGGCACAGCACTAAGCCTCCTTATTCGGGCAGAACTGAGCCAGCCCGGCTCTCTCCTTGGAGATGACCAAATTTATAACGTCATCGTCACAGCCCACGCCTTCGTAATAATTTTCTTTATAGTAATGCCAATCATGATCGGTGGATTTGGAAACTGACTCATTCCCCTAATGATTGGAGCACCCGATATAGCATTCCCCCGAATAAATAATATAAGCTTCTGACTACTACCCCCATCCTTCCTCCTCCTTCTTGCCTCTTCCGGAGTAGAAGCGGGAGCAGGAACCGGCTGAACAGTTTACCCACCCTTAGCAGGTAACCTCGCCCATGCAGGAGCCTCCGTTGACTTAACCATCTTTTCTCTTCACCTAGCCGGAGTTTCCTCCATCCTAGGGGCAATTAATTTCATCACAACAATTATTAATATGAAACCCCCAGCCATTTCCCAATACCAAACCCCTTTATTCGTGTGAGCCGTATTGATCACAGCCGTTCTCCTTCTCCTGTCTCTCCCAGTCCTTGCCGCTGGTATTACCATACTACTAACAGACCGAAATTTAAACACAACATTCTTCGACCCCGCTGGTGGAGGTGACCCAATCTTATACCAACACTTATTC
>BLZ4299_Sphyraena_barracuda
NNNNNNNNNNNNNNNNGGTGCCTGAGCTGGAATAGTAGGCACAGCCCTAAGCCTACTTATCCGAGCTGAACTGAGCCAACCTGGCTCCCTCCTGGGAGACGACCAGATTTATAATGTAATCGTCACAGCACACGCCTTTGTAATAATCTTTTTTATAGTTATACCCATCATGATTGGGGGCTTTGGAAACTGACTTATTCCCTTAATAATTGGTGCCCCGGACATGGCATTCCCTCGAATAAATAACATAAGCTTTTGACTACTCCCTCCTTCCTTCCTCTTACTCCTCTCTTCTTCAGCCGTCGAAGCAGGAGCCGGAACCGGATGGACCGTTTACCCCCCTCTAGCTGGAAACCTAGCTCACGCAGGAGCATCCGTCGACCTAACTATCTTCTCCCTACATCTAGCAGGGATTTCCTCAATCCTAGGGGCCATTAATTTTATTACAACCATCATTAACATGAAACCCGCAGCAACCTCAATGTATCAAATTCCCCTATTTGTCTGAGCTGTCTTAATTACTGCTGTCCTTCTTCTTCTCTCTCTCCCCGTTCTAGCTGCTGGGATTACAATACTCTTAACAGATCGAAACCTAAACNNNNNNNNNNNNNNNNNNNNNNNNNNNNNNNNNNNNNNNNNNNNNNNNNNNNNNNNN
>BLZ4301_Ctenogobius_saepepallens
CCTATACCTTATTTTCGGTGCTTGAGCCGGAATAGTAGGAACTGCTTTAAGCCTATTAATTCGTGCCGAACTAAGTCAACCAGGAGCCCTTCTTGGTGACGACCAAATCTACAACGTCATTGTTACTGCCCATGCCTTTGTAATAATTTTCTTTATAGTAATACCAATCATGATTGGAGGCTTCGGAAATTGACTCATCCCACTAATGATTGGAGMTCCCGATATAGCTTTCCCTCGAATGAACAATATGAGCTTCTGACTTCTTCCCCCTTCCTTCCTCTTACTCCTCGCCTCATCAGGAGTTGAGGCAGGGGCTGGAACAGGGTGAACAGTCTACCCCCCTCTAGCAGGCAACTTAGCACACGCCGGGGCTTCCGTAGACCTAACCATCTTTTCACTCCACTTAGCTGGTATTTCCTCTATTCTCGGGGCTWTTAACTTTATCACCACCATTCTAAACATGAAGCCCCCAGCAATTTCACAATACCAAACCCCTCTATTTGTTTGAGCCGTGCTAATTACAGCTGTGCTGCTACTACTTTCCCTCCCTGTCCTTGCAGCTGGAATTACAATGCTTTTAACTGATCGAAACCTTAATACCACCTTCTTTGACCCTYYTGGAGGAGGGGATCCTATCCTCTACCAACACTTATTC
>BLZ4302_Ctenogobius_saepepallens
NNNNNNNNNNNNGTTCGGTGCTTGAGCCGGAATAGTAGGAACTGCTTTAAGCCTATTAATTCGTGCCGAACTAAGTCAACCAGGAGCCCTTCTTGGTGACGACCAAATCTACAACGTCATTGTTACTGCCCATGCCTTTGTAATAATTTTCTTTATAGTAATACCAATCATGATTGGAGGCTTCGGAAATTGACTCATCCCACTAATGATTGGARCTCCCGATATAGCTTTCCCTCGAATGAACAATATGAGCTTCTGACTTCTTCCCCCTTCCTTCCTCTTACTCCTCGCCTCATCAGGAGTTGAGGCAGGGGCTGGAACAGGGTGAACAGTCTACCCCCCTCTAGCAGGCAACTTAGCACACGCCGGGGCTTCCGTAGACCTAACCATCTTTTCACTCCACTTAGCTGGTATTTCCTCTATTCTCGGGGCTATTWACTTTATCACCACCATTCTAAACATGAAGCCCCCGGCAATTTCACAATACCAAACCCCTCTATTTGTTTGAGCCGTGCTAATTACAGCTGTGCTGCTACTACTTTCCCTCCCTGTCCTTGCAGCTGGAATTACAATGCTTTTAACTGATCGAAACCTTAATACCACCTTCTTTGACCCTTCTGGAGGAGGGGATCCTATCCTCTACCAACACTTATTC
>BLZ4303_Scorpaenidae
CCTTTATCTAGTATTTGGTGCCTGAGCCGGAATAGTCGGTACGGCTTTAAGCCTCCTTATCCGGGCAGAATTAAGCCAACCCGGCGCCCTACTAGGGGATGACCAGATTTATAACGTAATTGTTACAGCGCATGCTTTCGTAATAATTTTCTTTATAGTAATGCCAATCATGATTGGAGGATTTGGAAACTGACTAATCCCCCTTATGATTGGGGMCCCTGACATGGCTTTCCCTCGAATAAATAATATAAGCTTTTGATTACTACCCCCCTCTTTCCTACTACTTCTTGCCTCATCAGGAGTTGAAGCAGGGGCCGGTACAGGGTGGACAGTTTATCCGCCTTTAGCTGGTAATTTAGCCCATGCAGGTGCTTCCGTTGACCTAACAATTTTCTCCCTGCACTTGGCAGGTATCTCATCCATTCTAGGGGCAATTAACTTCATTACGACAATTATTAACATGAAACCCCCAGCTATCTCCCAATATCAAACACCCCTATTTGTCTGAGCTGTTCTCATTACTGCTGTCCTTCTTCTCTTATCACTCCCCGTTCTTGCTGCCGGTATTACAATACTACTGACCGATCGTAATTTAAACACCACCTTCTTTGACCCAGCGGGAGGAGGGGACCCTATTCTTTACCAGCACCTGTTC
>BLZ4304_Scaridae
CCTCTACCTTGTATTTGGTGCCTGGGCCGGGATAGTAGGGACTGCTTTAAGCCTTCTCATCCGAGCCGAATTAAGCCAACCCGGGGCCCTTCTTGGGGACGACCAGATTTATAATGTAATTGTTACTGCTCATGCATTCGTAATAATCTTTTTTATGGTTATGCCAATTATGATTGGAGGTTTTGGGAACTGACTTATCCCTCTCATGATCGGARCACCAGACATGGCATTCCCACGAATAAATAATATGAGCTTCTGACTCCTACCGCCTTCCTTCCTTCTACTACTTGCCTCTTCCGGTGTTGAAGCAGGGGCAGGGACAGGATGAACTGTTTACCCCCCACTAGCAGGGAACCTTGCACACGCGGGGGCATCCGTGGACCTAACGATCTTTTCTCTTCACCTTGCAGGGATTTCCTCAATTCTTGGAGCTATTWATTTTATTACAACTATTATCAACATGAAACCCCCCGCTATTTCCCAATATCAAACACCTCTGTTTGTCTGAGCTGTATTAATTACAGCCGTGCTTCTTCTACTTTCCCTACCCGTTCTCGCTGCAGGCATTACAATGCTTCTCACAGACCGAAATCTTAACACTACATTCTTTGATCCGGCAGGTGGAGGAGACCCCATTCNNNNNNNNNNNNNNNNN
>BLZ4305_Sphyraena_barracuda
NNNNNNNNNNNNNNNNNNNNNNTGAGCTGGAATAGTAGGCACAGCCCTAAGCCTACTTATCCGAGCTGAACTGAGCCAACCTGGCTCCCTCCTGGGAGACGACCAGATTTATAATGTAATCGTCACAGCACACGCCTTTGTAATAATCTTTYTTATAGTTATACCCATCATGATTGGGGGCTTTGGAAACTGACTTATTCCCTTAATAATTGGWRMMMCGGACATGGCATTCCCTCGAATAAATAACATAAGCTTTTGACTACTCCCTCCTTCCTTCCTCTTACTCCTCTCTTCTTCAGCCGTCGAAGCAGGAGCCGGAACCGGATGGACCGTTTACCCCCCTCTAGCTGGAAACCTAGCTCACGCAGGAGCATCCGTCGACCTAACTATCTTCTCCCTACATCTAGCAGGGATTTCCTCAATCCTAGGGGCCATTAATTTTATTACAACCATCATTAACATGAAACCCGCAGCAACCTCAATGTATCAAATTCCCCTATTTGTCTGAGCTGTCTTAATTACTGCTGTCCTTCTTCTTCTCTCTCTCCCCGTTCTAGCTGCTGGGATTACAATACTCTTAACAGATCGAAACCTAAACACTGCCTTCTTTGACCCAGCAGGAGGAGGAGACCCCATCCTTTACCAACACTTATTT
>BLZ4306_Lutjanus_apodus
CCTTTATCTCGTATTCGGTGCTTGAGCCGGAATAGTAGGCACGGCCTTAAGCCTGCTCATTCGAGCAGAGCTAAGCCAACCAGGAGCCCTTCTTGGAGACGACCAGATTTATAATGTAATTGTTACAGCACATGCCTTTGTAATAATTTTCTTTATAGTAATGCCAATCATGATTGGAGGGTTCGGAAACTGACTAATCCCATTAATGATCGGAGCCCCCGACATGGCATTCCCCCGAATGAATAACATGAGCTTTTGACTTCTTCCCCCATCCTTCCTACTACTACTCGCCTCCTCTGGAGTAGAAGCCGGTGCCGGAACGGGATGAACAGTTTACCCTCCCTTAGCAGGAAATCTAGCACACGCAGGAGCGTCTGTAGACCTAACCATTTTCTCCCTCCACCTAGCGGGTGTTTCTTCAATTCTAGGGGCCATCAACTTTATTACAACAATCATCAACATGAAACCTCCCGCCATCTCACAATATCAAACACCACTATTCGTTTGAGCCGTCCTAATCACTGCTGTTCTACTTCTTCTGTCCCTTCCCGTACTAGCTGCCGGAATTACAATGCTCCTTACAGATCGAAATCTAAACACCACCTTCTTCGACCCAGCAGGAGGAGGAGACCCAATCCTCTACCAACACCTATTC
>BLZ4310_Albula
CCTTTATTTAGTGTTTGGCGCTTGGGCCGGAATGGTGGGTACAGCTCTTAGTCTTCTGATCCGGGCGGAGTTAAGTCAGCCTGGGGCTTTATTGGGAGATGATCAAATTTATAATGTTATTGTTACAGCACATGCTTTTGTAATGATTTTCTTTATAGTAATGCCTATTCTAATTGGTGGTTTTGGTAATTGACTTGTTCCGTTAATGATCGGGGCTCCGGATATGGCATTCCCTCRTATGAACAATATGAGTTTCTGGCTTCTGCCTCCTTCTTTCTTGCTCCTWTTAGCCTYTTCTGGGGTTGAAGCAGGGGCCGGTACGGGGTGAACTGTTTACCCTCCTCTTGCTGGTAATCTAGCTCATGSTGGGGCGTCGGTGGATCTCACTATMTTCTCTCTTCATCTTGCGGGTGTCTCTTCAATTCTTGGGGCAATCAATTTTATTACCACAATTATTAACATGAAGCCTCCTGCCATTTCTCAGTATCAGACCCCACTGTTCGTTTGGTCTGTTCTGGTCACTGCGGTTCTTCTTTTATTATCGTTGCCTGTTTTAGCTGCTGGTATTACAATGCTCTWGACTGATCGTAATCTCAATACTACTTTCTTTGATCCGGCAGGGGGAGGTGATCCTATTCTGTACCAACATCTGTTT
>BLZ4312_Scorpaenidae
CCTTTATCTAGTATTTGGTGCCTGAGCTGGAATGGTGGGGACTGCCCTAAGCCTGCTAATCCGGGCAGAGCTAAGTCAACCCGGAGCTCTTCTGGGGGACGATCAGATTTACAATGTAATCGTTACAGCTCATGCTTTTGTAATGATTTTCTTTATAGTAATACCAATCATAATTGGTGGTTTTGGAAACTGACTGATTCCTTTAATGATTGGGGCACCTGACATGGCATTCCCTCGTATAAATAACATAAGCTTTTGGCTACTTCCCCCCTCTTTCTTACTACTTCTGGCCTCATCAGCCGTAGAAGCCGGAGCCGGGACCGGATGAACGGTTTACCCCCCTCTAGCCGGTAACCTAGCCCACGCGGGGGCCTCCGTAGACCTTACTATTTTTTCTCTACATCTGGCGGGTATTTCATCAATTTTAGGTGCTATTAATTTTATTACAACGATCATTAACATGAAACCACCAGCAATCTCTCAATACCAGACACCCCTATTTGTATGGGCAGTTCTGATTACTGCCGTGCTTTTACTTCTTTCTCTCCCAGTCCTTGCTGCAGGCATTACAATGCTACTAACCGACCGTAATTTAAATACCACCTTCTTTGATCCGGCAGGGGGAGGGGANNNNNNNNNNNNNNNNNNNNNNNNN
>BLZ4313_Scorpaenidae
NNNNNNNNNNNNNNNNNNNNNNNNNNNNNNNNNNNNNNNNNNNNNNNNNNNNNNNNTAATCCGGGCAGAGCTAAGTCAACCCGGAGCTCTTCTGGGGGACGATCAGATTTACAATGTAATCGTTACAGCTCATGCTTTTGTAATGATTTTCTTTATAGTAATACCAATCATAATTGGTGGTTTTGGAAACTGACTGATTCCTTTAATGATTGGGGCACCTGACATGGCATTCCCTCGTATAAATAACATAAGCTTTTGGCTACTTCCCCCCTCTTTCTTACTACTTCTGGCCTCATCAGCCGTAGAAGCCGGAGCCGGAACCGGATGAACGGTTTACCCCCCTCTAGCCGGTAACCTAGCCCACGCGGGGGCCTCCGTAGACCTTACTATTTTTTCTCTACATCTGGCGGGTATTTCATCAATTTTAGGTGCTATTAATTTTATTACAACGATCATTAACATGAAACCACCAGCAATCTCTCAATACCAAACACCCCTATTTGTATGGGCAGTTCTGATTACTGCCGTGCTTTTACTTCTTTCTCTCCCAGTCCTTGCTGCAGGCATTACAATGCTACTAACCGACCGTAATTTAAATACCACCTTCTTTGATCCGGCNNNNNNNNNNNNNNNNNNNNNNNNNNNNNNNNNNNNN
>BLZ4314_Scorpaenidae
CCTTTATCTAGTATTTGGTGCCTGAGCTGGAATGGTGGGGACTGCCCTAAGCCTGCTAATCCGGGCAGAGCTAAGTCAACCCGGAGCTCTTCTGGGGGACGATCAGATTTACAATGTAATCGTTACAGCTCATGCTTTTGTAATGATTTTCTTTATAGTAATACCAATCATAATTGGTGGTTTTGGAAACTGACTGATTCCTTTAATGATTGGGGCACCTGACATGGCATTCCCTCGTATAAATAACATAAGCTTTTGGCTACTTCCCCCCTCTTTCTTACTACTTCTGGCCTCATCAGCCGTAGAAGCCGGAGCCGGAACCGGATGAACGGTTTACCCCCCTCTAGCCGGTAACCTAGCCCACGCGGGGGCCTCCGTAGACCTTACTATTTTTTCTCTACATCTGGCGGGTATTTCATCAATTTTAGGTGCTATTAATTTTATTACAACGATCATTAACATGAAACCACCAGCAATCTCTCAATACCAGACACCCCTATTTGTATGAGCAGTTCTGATTACTGCCGTGCTTTTACTTCTTTCTCTCCCAGTCCTTGCTGCAGGCATTACAATGCTACTAACCGACCGTAATTTAAATACCACCTTCTTTGATCCGGCAGNNNNNNNNNNNNNNNNNNNNNNNNNNNNNNNNNNN
>BLZ4315_Callionymus_bairdi
NNNNNNNNNNNNNNNNNNNNNNNNNNNNNNNATGGTGGGCACAGCTTTAAGCCTTCTTATCCGTGCTGAACTAAACCAACCAGGAGCTCTTCTTGGCGACGACCAGATCTACAATGTCATTGTCACTGCACATGCATTTGTAATGATTTTTTTTATGGTCATGCCTATCATGATTGGAGGCTTTGGAAACTGACTAATTCCAATGATGATTGGAGCCCCAGACATGGCCTTCCCTCGAATAAACAATATAAGCTTTTGACTTCTTCCCCCCTCATTCCTACTCCTTCTAGCCTCGTCTGGGGTAGAGGCCGGGGCAGGAACTGGATGAACTGTCTACCCGCCCCTGTCCAGCAATCTTGCCCACGCTGGGGCCTCAGTAGACTTAACCATCTTTTCCCTTCACTTAGCAGGTATCTCATCTATTTTAGGAGCTATTAACTTCATCACTACAATTACTAACATGAAGCCCCCAGCCCTGACCCAATATCAAACCCCTCTTTTTGTGTGGGCCGTCTTAATTACAGCCGTCCTTCTACTCCTATCCCTGCCCGTCCTGGCCGCTGGAATCACAATACTTTTAACTGACCGTAACCTCAATACCACTTTTTTCGACCCTGCTGGCGGAGGAGACCCCATTCTTTATCAGCACCTCTTN
>BLZ4316_Astrapogon_puncticulatus
CCTCTATTTAGTATTTGGTGCTTGAGCCGGAATGGTAGGAACAGCCCTTAGTCTCCTTATCCGAGCAGAACTAAGCCAGCCCGGAGCCCTCCTGGGTGACGATCAGATTTATAACGTAATTGTAACAGCACATGCCTTTGTTATGATTTTCTTTATAGTAATACCAATTATGATTGGAGGCTTTGGAAATTGATTAATTCCTTTAATGATCGGARCCCCTGACATGGCCTTCCCTCGGATAAATAATATGAGCTTCTGACTTCTTCCCCCTTCCTTTATTCTACTACTGGCCTCTTCCGGGGTAGAAGCAGGGGCGGGAACAGGGTGGACAGTCTACCCGCCCCTTGCAGGCAATCTTGCCCATGCGGGAGCTTCCGTTGACCTGACTATCTTCTCCCTCCATCTGGCTGGAATCTCCTCAATTCTTGGGGCAATTAACTTCATCACTACAATTACAAACATGAAACCCCCTGGGATTACCCAGTACCAAACCCCCCTATTTGTCTGGGCAGTACTAATTACTGCTGTTCTTCTCCTTCTATCCCTCCCCGTTCTAGCTGCCGGAATTACAATGCTTCTAACAGACCGGAATTTAAACACTACYTTCTTCGACCCTGCAGGAGGAGGGGACCCAATCCTTTACCAACACTTATTT
>BLZ4317_Halichoeres_maculipinna
CCTTTATCTAGTATTCGGAGCCTGAGCCGGGATAGTAGGCACAGCTCTCAGCCTACTCATTCGGGCTGAACTAAGCCAACCCGGCGCCCTCCTCGGTGATGATCAAATTTATAATGTAATCGTCACAGCCCATGCCTTCGTAATGATTTTCTTTATAGTAATACCAATCATGATTGGAGGGTTTGGAAACTGACTGATTCCACTAATGATTGGGGCACCTGATATGGCTTTCCCTCGAATAAACAACATAAGCTTTTGACTCCTTCCACCTTCCTTTCTTCTGCTTCTTGCCTCTTCAGGGGTTGAAGCGGGGGCCGGAACTGGTTGAACAGTCTACCCACCCCTAGCAGGAAACCTAGCCCACGCTGGTGCATCTGTTGACCTAACTATCTTCTCCCTGCATTTAGCTGGTATTTCATCAATTCTAGGTGCAATCAACTTTATTACAACTATTATTAATATGAAACCCCCAGCCATTTCTCAATACCAGACTCCCCTTTTCGTCTGAGCTGTGCTAATTACAGCAGTCCTACTCCTTCTTTCTCTCCCCGTTCTTGCTGCTGGCATTACAATGCTGCTAACAGATCGAAACCTAAACACTACTTTCTTTGACCCTGCTGGTGGAGGGGACCCAATTCTATACCAACACTTATTC
>BLZ4318_Moringua_edwardsi
NNNNNNNNNNNNNNTCGGTGCATGAGCTGGCATAGTAGGAACCGCATTAAGCCTACTAATCCGAGCCGAACTAAGCCAGCCCGGAGCACTTCTTGGAGACGACCAGATCTATAATGTTATCGTCACAGCACATGCTTTYGTAATAATTTTCTTTATAGTAATACCAGTAATGATCGGGGGGTTCGGCAACTGGCTTGTACCATTAATAATTGGCGCCCCCGATATGGCATTTCCACGAATAAACAACATAAGCTTYTGACTCCTGCCTCCTTCATTCTTACTCTTACTAGCCTCCTCAGGCGTAGAAGCTGGGGCCGGCACCGGATGAACTGTCTACCCCCCATTGGCCGGGAACCTAGCTCACGCCGGAGCATCCGTTGATTTGACTATCTTTTCACTTCACCTCGCAGGTGTTTCATCAATCTTAGGAGCCATCAACTTTATTACCACAATTTTAAATATAAAACCCCCCGCCATTACACAGTACCAAACCCCTCTATTTGTATGGGCCGTTCTTGTAACAGCAGTCCTTCTTCTCCTATCTCTCCCCGTACTAGCAGCTGGAATTACAATATTACTAACAGACCGAAACTTAAACACAACATTCTTNGACCCCGCCGGATGNNNNNNNNNNNNNNNNNNNNNNNNNNNNNNN
>BLZ4319_Stegastes_variabilis
CCTTTATCTAGTATTTGGTGCCTGAGCCGGAATAGTGGGAACAGCCCTAAGTCTCCTCATTCGGGCTGAACTAAGCCAGCCCGGCGCTCTCCTTGGAGACGACCAAATTTATAATGTAATTGTTACGGCACACGCCTTCGTAATAATCTTCTTTATAGTAATGCCTATCATAATCGGGGGATTCGGAAACTGGCTTATCCCCCTAATGATTGGAGCCCCCGATATAGCCTTCCCCCGTATAAACAATATAAGCTTCTGACTCCTTCCCCCCTCCTTTCTTCTTCTGCTCGCCTCTTCAGGGGTAGAAGCAGGTGCAGGAACAGGATGAACAGTTTACCCTCCACTATCTGGCAACCTAGCTCACGCAGGAGCCTCCGTTGACCTAACCATTTTTTCCCTACATTTAGCAGGAATTTCATCCATCCTAGGAGCAATCAACTTTATTACTACCATCATCAACATGAAACCCCCTTCAATCTCCCAATACCAAACCCCACTCTTTGTATGAGCAGTTCTAATTACCGCTGTGCTGTTGCTCCTCTCCCTTCCCGTCTTAGCTGCCGGCATTACTATGCTCCTTACAGACCGAAACCTCAATACTACTTTCTTTGACCCTGCAGGAGGAGGAGACCCGATCCTTTACCAACACCTTTTC
>BLZ4320_Belonidae
CCTTTATCTGGTATTCGGTGCTTGAGCTGGAATAGTAGGCACTGCCTTAAGCCTTCTCATTCGAGCAGAACTTAGCCAGCCTGGCTCCCTCTTAGGTGATGATCAAATTTATAATGTTATCGTTACAGCACATGCCTTTGTAATGATTTTCTTTATAGTAATACCAATTATAATTGGAGGCTTTGGAAACTGATTAGTACCACTTATGATTGGAGCTCCTGACATAGCTTTCCCTCGAATAAATAACATAAGCTTTTGACTATTACCCCCATCATTCCTTCTCCTTTTAGCCTCATCTGGAGTTGAAGCAGGTGCAGGAACTGGATGAACCGTCTACCCCCCTTTAGCTGGAAACTTAGCTCATGCTGGGGCGTCCGTAGATCTGACAATTTTTTCTTTACACCTAGCGGGTGTTTCATCAATTCTTGGGGCTATTAATTTTATTACCACAATTATTAATATGAAACCCCCTGCAATTTCACAATACCAAACCCCTCTCTTTGTGTGGGCTGTTTTAATCACCGCCGTCCTTCTCCTCCTTTCCCTGCCCGTTTTAGCCGCCGGTATTACCATGCTCCTGACAGACCGGAATTTAAACACCACCTTCTTTGACCCTGCTGGAGGAGGAGATCCTATTCTTTACCAACACCTTTTC
>BLZ4322_Atherinomorus_stipes
NNNNNNNNTAGTATTTGGTGCTTGAGCCGGAATGGTAGGCACTGCCTTAAGCCTTCTAATTCGGGCAGAATTAAGCCAACCAGGCTCTCTCCTTGGAGATGACCAAATTTACAATGTAATCGTTACAGCACACGCCTTTGTAATAATTTTCTTTATAGTAATACCAATTATGATTGGAGGATTTGGAAACTGACTTATTCCCCTTATGATTGGAGCCCCTGATATGGCATTTCCCCGAATGAACAATATGAGCTTCTGACTTCTTCCTCCCTCTTTCCTTCTCCTCCTTGCATCATCTGGGGTTGAAGCCGGAGCTGGTACAGGCTGAACAGTCTATCCCCCTCTAGCAGGAAACCTAGCTCACGCAGGCGCATCTGTAGATCTTACCATCTTTTCTCTCCACCTAGCAGGTGTTTCATCAATTCTAGGGGCTATCAACTTCATTACAACTATTATTAATATGAAACCCCCTGCAATCTCACAATACCAGACACCCCTGTTCGTTTGAGCTGTCTTAATTACTGCCGTTCTTCTCCTTCTTTCCCTTCCAGTTCTGGCAGCTGGCATCACTATACTACTGACAGACCGAAATCTAAATACCACCTTCTTCGACCCTGCCGGAGGGGGTGACCCCATTCTGTATCAACATCTCTTC
>BLZ4323_Stegastes_leucostictus
NNNNNNNNNNNNNNNNNNNNNNNNNNNNGGAATAGTTGGGACAGCTTTAAGCCTACTCATTCGGGCAGAACTAAGCCAACCAGGCGCTCTCCTCGGAGACGACCAAATTTACAATGTAATTGTTACAGCACACGCCTTTGTAATAATTTTCTTTATAGTAATACCCATTATAATTGGRGGATTCGGAAACTGGCTTATTCCCTTGATGATCGGGGCCCCTGACATAGCCTTCCCCCGAATAAATAACATAAGCTTCTGACTCCTCCCTCCCTCATTTCTTCTCCTACTTGCCTCTTCAGGTGTAGAAGCAGGTGCCGGGACAGGATGGACAGTTTACCCCCCACTATCTGGTAATCTAGCCCACGCAGGAGCCTCCGTTGATTTAACAATTTTTTCCCTACACTTAGCAGGCATCTCATCCATCTTAGGTGCAATTAACTTTATCACTACCATTATTAATATAAAACCTCCTGCCATTTCACAATACCAGACCCCTCTATTCGTCTGAGCAGTCCTAATCACCGCCGTTCTTCTACTCCTCTCCCTTCCCGTCCTGGCTGCCGGCATTACGATACTTCTTACCGATCGAAACCTAAACACCACATTCTTTGACCCTGCAGGAGGGGGGGATCCTATCCTCTACCAGCACCTTTTC
>BLZ4324_Tetraodontidae
CCTCTACCTAGTATTTGGTGCCTGAGCCGGAATAGTAGGAACAGCTTTAAGCCTCCTTATTCGAGCTGAGCTCAGCCAACCCGGCGCACTKTTAGGTGACGACCAAATTTACAATGTAATCGTCACAGCCCATGCATTCGTAATAATTTTCTTTATAGTAATGCCAATCATGATCGGCGGCTTTGGAAACTGGCTAGTACCCCTTATAATCGGAGCAMMCGACATGGCATTCCCCCGAATAAATAATATAAGTTTCTGACTACTACCCCCCTCTTTCCTGCTCCTTCTAGCATCTTCCGGAGTAGAAGCAGGAGCTGGTACAGGCTGAACAGTCTACCCACCACTAGCAGGCAACCTAGCCCACGCAGGAGCATCTGTTGACCTTACAATTTTCTCCCTCCACCTGGCAGGTGTCTCATCAATTCTAGGTGCTATTAATTTTATTACTACAATTATTAACATGAAACCCCCAGCTATTTCTCAATACCAAACCCCCCTTTTCGTATGAGCTGTTCTAATTACTGCTGTTCTACTATTATTATCACTACCAGTTCTCGCAGCCGGAATTACAATACTTCTCACAGATCGAAACCTAAACACCACCTTCTTTGACCCAGCGGGAGGAGGGGACCCCATTCTTTATCAACACCTATTT
>BLZ4325_Albula
CCTTTATTTAGTGTTTGGCGCTTGGGCCGGRATGGTGGGTACGGCTTTGAGTCTTCTAATCCGGGCGGAGTTAAGTCAGCCTGGGGCTTTATTGGGAGATGATCAAATTTACAATGTTATTGTTACAGCACATGCTTTTGTAATGATTTTCTTTATAGTGATGCCCATTTTAATTGGTGGGTTCGGTAACTGGCTTGTTCCTCTTATGATTRGGRCTCCGGATATGGCGTTTCCTCGTATGAATAACATGAGCTTTTGGCTCCTTCCTCCTTCTTTCCTGCTTCTTTTAGCCTCTTCTGGGGTGGAAGCAGGGGCTGGGACGGGATGGACGGTTTATCCTCCTCTTGCTGGTAACTTAGCTCACGCTGGGGCGTCGGTAGACTTAACCATTTTTTCTCTCCATCTTGCAGGTGTCTCTTCAATTCTTGGGGCTATTAATTTCATTACCACAATCATTAATATGAAACCTCCTGCTATTTCCCAGTATCAGACTCCTCTGTTTGTCTGATCCGTCTTAGTTACTGCGGTTCTTCTCCTGTTGTCGTTGCCCGTGTTAGCCGCTGGCATTACAATGCTTCTTACTGACCGTAATCTTAATACTACTTTCTTTGATCCAGCGGGGGGTGGTGATCCCATTCTTTATCAGCATTTATTC
>BLZ4326_Ctenogobius
CCTATACCTAGTTTTCGGTGCCTGAGCCGGAATAGTAGGAACTGCATTAAGCCTACTAATTCGTGCCGAACTAAGTCAACCAGGAGCTCTTCTTGGTGATGACCAGATCTACAATGTAATTGTTACTGCCCATGCCTTTGTAATAATCTTCTTTATAGTAATACCAATCATGATTGGAGGCTTTGGAAATTGACTAATTCCACTAATGATTGGAGCCMCTGATATGGCCTTCCCTCGAATAAACAACATAAGCTTTTGACTTCTTCCACCTTCTTTCCTTCTTCTCCTAGCTTCCTCAGGGGTTGAAGCCGGAGCAGGAACTGGGTGAACAGTCTACCCCCCACTAGCAGGCAACCTTGCCCATGCCGGAGCTTCTGTAGACCTAACCATCTTTTCTCTTCACTTAGCAGGGATTTCTTCTATTCTAGGAGCTATTAATTTTATTACAACTATTATTAATATGAAACCCCCTGCAATTTCACAATATCAAACCCCCCTGTTTGTCTGAGCTGTCCTAATTACAGCAGTTCTACTTCTGCTCTCTCTACCCGTTCTTGCAGCTGGAATTACAATGCTTTTAACAGACCGAAACCTAAACACTACCTTCTTTGACCCTTCTGGAGGAGGTGACCCCATCCTTTACCAACATCTATTC
>BLZ4327_Ctenogobius_saepepallens
CCTATACCTTATTTTCGGTGCTTGAGCCGGAATAGTAGGAACTGCTTTAAGCCTATTAATTCGTGCCGAACTAAGTCAACCAGGAGCCCTTCTTGGTGACGACCAAATCTACAACGTCATTGTTACTGCCCATGCCTTTGTAATAATTTTCTTTATAGTAATACCAATCATGATTGGAGGCTTCGGAAATTGACTCATCCCACTAATGATTGGAGMTCCCGATATAGCTTTCCCTCGAATGAACAATATGAGCTTCTGACTTCTTCCCCCTTCCTTCCTCTTACTCCTCGCCTCATCAGGAGTTGAGGCAGGGGCTGGAACAGGGTGAACAGTCTACCCCCCTCTAGCAGGCAACTTAGCACACGCCGGGGCTTCCGTAGACCTAACCATCTTTTCACTCCACTTAGCTGGTATTTCCTCTATTCTCGGGGCTATTWACTTTATCACCACCATTCTAAACATGAAGCCCCCGGCAATTTCACAATACCAAACCCCTCTATTTGTTTGAGCCGTGCTAATTACAGCTGTGCTGCTACTACTTTCCCTCCCTGTCCTTGCAGCTGGAATTACAATGCTTTTAACTGATCGAAACCTTAATACCACCTTCTTTGACCCTTCTGGAGGAGGGGATCCTATCCTCTACCAACACTTATTC
>BLZ4328_Ctenogobius_saepepallens
CCTATACCTTATTTTCGGTGCTTGAGCCGGRATAGTAGGAACTGCTTTAAGCCTATTAATTCGTGCCGAACTAAGTCAACCAGGAGCCCTTCTTGGTGACGACCAAATCTACAACGTCATTGTTACTGCCCATGCCTTTGTAATAATTTTCTTTATAGTAATACCAATCATGATTGGAGGCTTCGGAAATTGACTCATCCCACTAATGATTRGAGMWCCCGATATAGCTTTCCCTCGAATGAACAATATGAGCTTCTGACTTCTTCCCCCTTCCTTCCTCTTACTCCTCGCCTCATCAGGAGTTGAGGCAGGGGCTGGAACAGGGTGAACAGTCTACCCCCCTCTAGCAGGCAACTTAGCACACGCCGGGGCTTCCGTAGACCTAACCATCTTTTCACTCCACTTAGCTGGTATTTCCTCTATTCTCGGGGCTATTAWCTTTATCACCACCATTCTAAACATGAAGCCCCCGGCAATTTCACAATACCAAACCCCTCTATTTGTTTGAGCCGTGCTAATTACAGCTGTGCTGCTACTACTTTCCCTCCCTGTCCTTGCAGCTGGAATTACAATGCTTTTAACTGATCGAAACCTTAATACCACCTTCTTTGACCCTTCTGGAGGAGGGGATCCTATCCTCTACCAACACTTATTC
>BLZ4329_Ctenogobius_saepepallens
CCTATACCTTATTTTCGGTGCTTGAGCCGGAATAGTAGGAACTGCTTTAAGCCTATTAATTCGTGCCGAACTAAGTCAACCAGGAGCCCTTCTTGGTGACGACCAAATCTACAACGTCATTGTTACTGCCCATGCCTTTGTAATAATTTTCTTTATAGTAATACCAATCATGATTGGAGGCTTCGGAAATTGACTCATCCCACTAATGATTRGAGMWCCCGATATAGCTTTCCCTCGAATGAACAATATGAGCTTCTGACTTCTTCCCCCTTCCTTCCTCTTACTCCTCGCCTCATCAGGAGTTGAGGCAGGGGCTGGAACAGGGTGAACAGTCTACCCCCCTCTAGCAGGCAACTTAGCACACGCCGGGGCTTCCGTAGACCTAACCATCTTTTCACTCCACTTAGCTGGTATTTCCTCTATTCTCGGGGCTWTTAWCTTTATCACCACCATTCTAAACATGAAGCCCCCGGCAATTTCACAATACCAAACCCCTCTATTTGTTTGAGCCGTGCTAATTACAGCTGTGCTGCTACTACTTTCCCTCCCTGTCCTTGCAGCTGGAATTACAATGCTTTTAACTGATCGAAACCTTAATACCACCTTCTTTGACCCTYYTGGAGGAGGGGATCCTATCCTNNNNNNNNNNNNNNNN
>BLZ4330_Synodus
CCTATATATAATTTTTGGTGCCTGAGCTGGAATGGTTGGGACAGCTCTTAGCCTTTTAATTCGGGCCGAGCTCAGCCAACCAGGGGCTCTTTTAGGGGATGACCAAATCTACAATGTCATTGTTACGGCTCATGCTTTTGTCATAATTTTTTTTATAGTAATGCCGATTATGATCGGAGGGTTCGGAAATTGACTGATCCCACTCATGATTGGTGCCCCCGACATGGCGTTTCCCCGCATGAATAACATAAGCTTTTGGTTACTTCCCCCCTCCTTTTTACTCCTTCTCGCCTCCTCCGGGGTTGAAGCTGGGGCAGGGACCGGCTGAACTGTTTATCCTCCTTTAGCGGGTAACCTAGCCCACGCTGGCGCCTCAGTAGATTTAACAATTTTTTCCCTCCATTTAGCAGGTATTTCATCCATTCTCGGGGCAATTAACTTTATCACAACCATCATTAATATAAAACCCCCCTCCATCTCACAATATCAAACACCGCTTTTTGTCTGGGCTGTACTTATTACAGCAGTACTTTTACTGCTCTCCCTCCCAGTCTTAGCAGCAGGAATTACAATACTGCTGACTGATCGCAACCTAAATACAACATTTTTTGACCCCGCAGGAGGAGGCGACCCAATCCTCTACCAACACTTGTTC
>BLZ4331_Serranidae
CCTATACTTAGTATTTGGTGCTTGGGCTGGTATAGTTGGGACGGCTTTAAGCCTTCTTATCCGTGCCGAGCTCAGCCAACCGGGTGCACTTCTAGGAGATGATCAAATCTATAATGTAATTGTTACGGCACACGCCTTTGTAATAATTTTTTTTATAGTAATGCCTATTATGATCGGAGGCTTCGGAAATTGACTAATTCCCCTAATGATTGGARCCMCCGATATAGCATTCCCTCGTATAAATAATATAAGCTTTTGACTTCTTCCGCCCTCTTTTCTTCTTCTTCTAGCCTCTTCAGGTGTTGAAGCAGGAGCTGGAACAGGCTGAACAGTCTATCCCCCACTTGCTGGTAACCTGGCCCACGCAGGAGCTTCAGTTGACTTAACGATTTTTTCACTCCACTTAGCAGGTGTCTCATCAATCCTAGGGGCTATCWACTTTATTACGACTATTATTAATATGAAACCCCCCGCTATATCCCAATATCAAACACCTTTATTTGTATGAGCAGTATTAATTACCGCAGTTCTACTTCTTCTATCTCTTCCAGTTCTTGCCGCTGGTATTACAATACTATTAACAGATCGAAATCTCAATACAACCTTCTTTGACCCCGCAGGAGGAGGAGATCCGATCCTCTATCAACACCTNNNN
>BLZ4332_Pleuronectiformes
CCTCTACCTTGTATTCGGTGCCTGGGCCGGCATGGTCGGGACAGCCCTAAGCCTTCTCATCCGAGCCGAACTGAGTCAGCCAGGAGCCCTCCTGGGCGATGACCAAATCTACAACGTGATCGTTACGGCACACGCTTTCGTAATAATTTTCTTTATAGTAATGCCCATTATAATTGGAGGATTCGGCAATTGATTGATCCCCCTTATGATTGGGGCCCCCGACATGGCATTCCCACGAATAAACAACATAAGCTTCTGACTTCTTCCCCCATCCTTTCTGCTGCTGCTAGCCTCCTCAGCTGTGGAGGCGGGGGCAGGCACGGGGTGAACGGTCTACCCACCCTTAGCCGGTAACCTGGCCCACGCAGGCGCGTCCGTAGACCTAACCATTTTTTCTCTTCATCTGGCTGGGATTTCCTCAATCCTCGGGGCTATTAATTTTATTACAACCATTATAAATATGAAGCCTGTCTCAGTTACAATATACCAAATCCCACTATTCGTCTGGGCTGTACTGATTACCGCAGTACTTCTCCTTCTCTCCCTACCAGTGCTCGCTGCTGGCATTACAATGCTCCTTACAGACCGTAATCTAAATACAACCTTTTTTGACCCGGCAGGCGGAGGAGACCCAATTTTATATCAGCACCTCTTT
>BLZ4333_Ogilbia
NNNNNNNNNNNNNNNNNNNNNNNNNNNCAGGATAGTAGGCACAGCACTAAGCCTCCTTATTCGGGCAGAACTGAGCCAGCCCGGCTCTCTCCTTGGAGATGACCAAATTTATAACGTCATCGTCACAGCCCACGCCTTCGTAATAATTTTCTTTATAGTAATGCCAATCATGATCGGTGGATTTGGAAACTGACTCATTCCCCTAATGATTGGAGCACCCGATATAGCATTCCCCCGAATAAATAATATAAGCTTCTGACTACTACCCCCATCCTTCCTCCTCCTTCTTGCCTCTTCCGGAGTAGAAGCGGGAGCAGGAACCGGCTGAACAGTTTACCCACCCTTAGCAGGTAACCTCGCCCATGCAGGAGCCTCCGTTGACTTAACCATCTTTTCTCTTCACCTAGCCGGAGTTTCCTCCATCCTAGGGGCAATTAATTTCATCACAACAATTATTAATATGAAACCCCCAGCCATTTCCCAATACCAAACCCCTTTATTCGTGTGAGCCGTATTGATCACAGCCGTTCTCCTTCTCCTGTCTCTCCCAGTCCTTGCCGCTGGTATTACCATACTACTAACAGACCGAAATTTAAACACAACATTCTTCGACCCCGCTGGTGGAGGTGACCCAATCTTATACCAACACTTATTC
>BLZ4334_Moringua_edwardsi
CCTATACCTAGTTTTCGGTGCATGAGCTGGCATAGTAGGAACCGCATTAAGCCTACTAATCCGAGCCGAACTAAGCCAGCCCGGAGCACTTCTTGGAGACGACCAGATCTATAATGTTATCGTCACAGCACATGCTTTCGTAATAATTTTCTTTATAGTAATACCAGTAATGATCGGGGGGTTCGGCAACTGGCTTGTACCATTAATAATTGGCGCCCCCGATATGGCATTTCCACGAATAAACAACATAAGCTTCTGACTCCTGCCTCCTTCATTCTTACTCTTACTAGCCTCCTCAGGCGTAGAAGCTGGGGCCGGCACCGGATGAACTGTCTACCCCCCATTGGCCGGGAACCTAGCTCACGCCGGAGCATCCGTTGATTTGACTATCTTTTCACTTCACCTCGCAGGTGTTTCATCAATCTTAGGAGCCATCAACTTTATTACCACAATTTTAAATATAAAACCCCCCGCCATTACACAGTACCAAACCCCTCTATTTGTATGGGCCGTTCTTGTAACAGCAGTCCTTCTTCTCCTATCTCTCCCCGTACTAGCAGCTGGAATTACAATATTACTAACAGACCGAAACTTAAACACAACATTCTTTGACCCCGCCGGAGGAGGAGACCCAATTCTCTACCAACACCTATTC
>BLZ4335_Chaetodon_ocellatus
TCTCTACCTAGTATTTGGTGCTTGAGCTGGGATGGTAGGCACCGCCTTAAGTCTGCTCATCCGAGCAGAACTTAGCCAGCCAGGTACCCTCCTGGGCGACGATCAAATTTATAATGTAATTGTTACGGCGCATGCGTTCGTAATGATTTTCTTTATAGTAATACCAATCATGATTGGGGGATTTGGGAATTGATTAATTCCCCTAATGATTGGGGCCCCTGATATGGCCTTCCCTCGAATGAATAACATAAGTTTTTGACTCCTCCCTCCGTCCTTTTTCCTGCTTCTTGCCTCTTCTGGCGTAGAGTCCGGAGCCGGCACTGGGTGAACAGTTTATCCCCCTCTAGCCAGCAACCTGGCCCACGCCGGGGCATCTGTTGACCTAACTATCTTCTCCCTTCACCTTGCAGGGATCTCCTCCATTCTCGGAGCTATTAATTTTATTACAACAATCCTCAATATGAAGCCTCCTGCTATGTCCCAGTATCAAACCCCCCTTTTCGTCTGGTCTGTCTTAATTACGGCCGTTCTACTCCTCTTGTCCCTCCCTGTTCTCGCGGCTGGAATCACAATACTCCTCACGGATCGAAACCTAAATACGACCTTCTTTGACCCCGCAGGAGGTGGTGACCCCATTCTTTACCAACACTTATTC
>BLZ4336_Holocentrus_adscensionis
CCTTTATTTAGTATTTGGTGCCTGAGCCGGAATAGTTGGTACAGCCCTTAGCCTTCTAATCCGAGCTGAACTGAGCCAACCCGGAGCTCTTCTGGGGGACGACCAGATTTATAATGTTATTGTTACAGCACACGCATTTGTAATAATTTTCTTTATAGTAATACCAATTATGATCGGAGGATTCGGTAATTGACTAATTCCTTTAATAATCGGAGCCCCTGACATAGCATTCCCCCGAATAAATAATATGAGCTTCTGATTACTTCCCCCTTCATTCCTACTTCTATTAGCCTCCTCTGGTGTAGAAGCTGGTGCTGGGACAGGATGAACAGTTTATCCACCCCTTGCAGGAAACCTAGCACACGCAGGGGCCTCTGTAGATTTAACCATCTTCTCCCTTCACCTAGCAGGTATTTCCTCAATTCTAGGAGCTATTAACTTCATTACAACTATCATTAATATGAAACCTCCCGCTATTTCTCAGTATCAAACGCCTCTCTTCGTATGAGCCGTTCTGATTACAGCTGTTCTTCTCCTTCTATCCCTGCCTGTACTTGCAGCAGGTATTACCATGCTACTAACAGACCGAAACCTAAATACAACATTCTTCGACCCGGCAGGTGGGGGAGACCCAATTCTTTACCAACATCTATTC
>BLZ4337_Pseudupeneus_maculatus
NNNNNNNNNNNNNNNNNNNNNNNNNNNNNNNATGGTAGGAACTGCTTTAAGCCTTCTTATTCGTGCCGAGCTCAGCCAACCAGGCGCTCTTTTAGGAGACGACCAAATTTATAACGTAATTGTTACAGCACATGCCTTTGTAATAATTTTCTTTATGGTAATGCCAATCATGATCGGCGGGTTCGGAAACTGACTCATCCCACTAATGATTGGTGCGCCAGATATGGCTTTCCCTCGAATGAACAATATGAGCTTTTGACTCCTTCCTCCATCTTTCCTCCTACTACTTGCCTCTTCAGGCGTTGAAGCAGGGGCAGGAACTGGTTGAACAGTATATCCCCCACTAGCCAGCAACTTAGCACACGCCGGTGCCTCAGTTGATTTAACCATCTTCTCGCTGCATCTGGCAGGTATCTCTTCTATTCTAGGAGCAATTAATTTCATTACCACAATTATTAATATGAAACCCCCTGCTATCTCGCAGTATCAAACCCCTCTATTTGTGTGGGCCGTACTAATCACAGCCGTCCTACTCCTGCTCTCACTCCCAGTTCTTGCCGCCGGCATTACAATGCTACTCACAGATCGTAATCTAAATACAACCTTCTTCGACCCAGCGGGAGGGGGAGATCCTATCCTTTACCAACACCTATTC
>BLZ4338_Pseudupeneus_maculatus
NNNNNNNNNNNTCTTCGGTGCTTGGGCCGGTATGGTAGGAACTGCTTTAAGCCTTCTTATTCGTGCCGAGCTCAGCCAACCAGGCGCTCTTTTAGGAGACGACCAAATTTATAACGTAATTGTTACAGCACATGCCTTTGTAATAATTTTCTTTATGGTAATGCCAATCATGATCGGCGGGTTCGGAAACTGACTCATCCCACTAATGATTGGTGCGCCAGATATGGCTTTCCCTCGAATGAACAATATGAGCTTTTGACTCCTTCCTCCATCTTTCCTCCTACTACTTGCCTCTTCAGGCGTTGAAGCAGGGGCAGGAACTGGTTGAACAGTATATCCCCCACTAGCCAGCAACTTAGCACACGCCGGTGCCTCAGTTGATTTAACCATCTTCTCGCTGCATCTGGCAGGTATCTCTTCTATTCTAGGAGCAATTAATTTCATTACCACAATTATTAATATGAAACCCCCTGCTATCTCGCAGTATCAAACCCCTCTATTTGTGTGGGCCGTACTAATCACAGCCGTCCTACTCCTGCTCTCACTCCCAGTTCTTGCCGCCGGCATTACAATGCTACTCACAGATCGTAATCTAAATACAACCTTCTTCGACCCAGCGGGAGGGGGAGATCCTATCCTTTACCAACACCTATTC
>BLZ4339_Pseudupeneus_maculatus
NNNNTACCTAGTCTTCGGTGCTTGGGCCGGTATGGTAGGAACTGCTTTAAGCCTTCTTATTCGTGCCGAGCTCAGCCAACCAGGCGCTCTTTTAGGAGACGACCAAATTTATAACGTAATTGTTACAGCACATGCCTTTGTAATAATTTTCTTTATGGTAATGCCAATCATGATCGGCGGGTTCGGAAACTGACTCATCCCACTAATGATTGGTGCGCCAGATATGGCTTTCCCTCGAATGAACAATATGAGCTTTTGACTCCTTCCTCCATCTTTCCTCCTACTACTTGCCTCTTCAGGCGTTGAAGCAGGGGCAGGAACTGGTTGAACAGTATATCCCCCACTAGCCAGCAACTTAGCACACGCCGGTGCCTCAGTTGATTTAACCATCTTCTCGCTGCATCTGGCAGGTATCTCTTCTATTCTAGGAGCAATTAATTTCATTACCACAATTATTAATATGAAACCCCCTGCTATCTCGCAGTATCAAACCCCTCTATTTGTGTGGGCCGTACTAATCACAGCCGTCCTACTCCTGCTCTCACTCCCAGTTCTTGCCGCCGGCATTACAATGCTACTCACAGATCGTAATCTAAATACAACCTTCTTCGACCCAGCGGGAGGGGGAGATCCTATCCTTTACCAACACCTATTC
>BLZ4340_Callionymus_bairdi
CCTTTATCTAGTATTTGGTGCATGAGCCGGCATGGTGGGCACAGCTTTAAGCCTTCTTATCCGTGCTGAACTAAACCAACCAGGAGCTCTTCTTGGCGACGACCAGATCTACAATGTCATTGTCACTGCACATGCATTTGTAATGATTTTTTTTATGGTTATGCCTATCATGATTGGAGGCTTTGGAAACTGACTAGTTCCAATGATGATTGGAGCCCCAGACATGGCCTTCCCTCGAATAAACAATATGAGCTTTTGACTTCTGCCCCCCTCATTCCTACTCCTTCTAGCCTCGTCTGGGGTAGAGGCCGGGGCAGGAACTGGATGAACTGTCTACCCGCCCCTGTCCAGCAATCTTGCCCACGCTGGGGCCTCAGTAGACTTAACCATCTTTTCCCTTCACTTAGCAGGTATCTCATCTATTTTAGGAGCTATTAACTTCATCACTACTATTACGAACATGAAGCCCCCAGCCCTAACCCAATATCAGACCCCTCTCTTTGTGTGGGCCGTCTTAATTACAGCCGTCCTTCTACTTCTATCCCTGCCCGTCCTGGCCGCCGGAATCACGATACTTTTAACCGACCGTAACCTCAATACCACTTTTTTCGACCCTGCTGGCGGAGGAGACCCCATTCTTTATCAGCACCTCTTC
>BLZ4341_Clupeidae
CCTCTACCTAGTCTTTGGTGCCTGAGCAGGAATAGTAGGGACCGCCCTAAGTTTGCTAATCCGAGCTGAACTTAGCCAGCCGGGGGCACTCTTAGGGGACGATCAAATCTACAATGTTATCGTAACTGCACACGCCTTCGTAATGATTTTCTTCATAGTAATGCCGATTTTGATTGGCGGGTTTGGGAACTGACTCGTGCCCCTTATGATCGGGGCGCCAGACATGGCATTCCCTCGAATGAACAACATGAGCTTTTGGCTCTTACCTCCCTCTTTCCTCCTCCTCCTTGCCTCCTCAGGCGTAGAGGCAGGGGCCGGGACCGGCTGAACTGTGTACCCCCCTCTTTCCGGCAACCTAGCCCACGCCGGAGCATCAGTCGACCTAACCATCTTTTCTCTACATCTGGCCGGTATCTCGTCGATTCTTGGGGCGWTTAACTTCATTACCACAATTATTAACATGAAGCCCCCTGCGATCTCGCAATATCAAACCCCACTATTCGTCTGGGCTGTTCTTGTTACAGCCGTTCTTCTTCTGCTATCTCTTCCCGTACTGGCTGCAGGGATTACTATGCTGCTCACAGACCGAAATTTGAACACAACCTTCTTCGATCCTGCGGGAGGGGGGGACCCAATTCTATACCAGCACTTATTC
>BLZ4344_Albula
CCTTTATTTAGTGTTTGGCGCTTGGGCCGGAATGGTGGGTACGGCTTTGAGTCTTCTAATCCGGGCGGAGTTAAGTCAGCCTGGGGCTTTATTGGGAGATGATCAAATTTACAATGTTATTGTTACAGCACATGCTTTTGTAATGATTTTCTTTATAGTGATGCCCATTTTAATTGGTGGGTTCGGTAACTGGCTTGTTCCTCTTATGATTGGGGCTCCGGATATGGCGTTTCCTCGTATGAATAACATGAGCTTTTGGCTCCTTCCTCCTTCTTTCCTGCTTCTTTTAGCCTCTTCTGGGGTGGAAGCAGGGGCTGGGACGGGATGGACGGTTTATCCTCCTCTTGCTGGTAACTTAGCTCACGCTGGGGCGTCGGTAGACTTAACCATTTTTTCTCTCCATCTCGCAGGTGTCTCTTCAATTCTTGGGGCTATTAACTTCATTACCACAATCATTAATATGAAACCTCCTGCTATTTCCCAGTATCAGACTCCTCTGTTTGTCTGATCTGTCTTAGTTACTGCGGTTCTTCTCCTGTTGTCGTTGCCCGTGTTAGCCGCTGGCATTACAATGCTTCTTACTGACCGTAATCTTAATACTACTTTCTTCGATCCAGCGGGGGGTGGTGATCCCATTCTTTATCAGCATTTATTC
>BLZ4345_Albula
CCTTTATTTAGTGTTTGGCGCTTGGGCCGGRATGGTGGGTACGGCTTTGAGTCTTCTAATCCGGGCGGAGTTAAGTCAGCCTGGGGCTTTATTGGGAGATGATCAAATTTACAATGTTATTGTTACAGCACATGCTTTTGTAATGATTTTCTTTATAGTGATGCCCATTTTAATTGGTGGGTTCGGTAACTGGCTTGTTCCTCTTATGATTRRRRCTCCGGATATGGCGTTTCCTCGTATGAATAACATGAGCTTTTGGCTCCTTCCTCCTTCTTTCCTGCTTCTTTTAGCCTCTTCTGGGGTGGAAGCAGGGGCTGGGACGGGATGGACGGTTTATCCTCCTCTTGCTGGTAACTTAGCTCACGCTGGGGCGTCGGTAGACTTAACCATTTTTTCTCTCCATCTCGCAGGTGTCTCTTCAATTCTTGGGGCTATTAATTTCATTACCACAATCATTAATATGAAACCTCCTGCTATTTCCCAGTATCAGACTCCTCTGTTTGTCTGATCCGTCTTAGTTACTGCGGTCCTTCTCCTGTTGTCGTTGCCCGTGTTAGCCGCTGGCATTACAATGCTTCTTACTGACCGTAATCTTAATACTACTTTCTTTGATCCAGCGGGGGGTGGTGATCCCATTCTTTATCAGCATTTATTC
>BLZ4346_Holocentridae
CCTTTATTTAGTATTTGGTGCTTGAGCTGGAATAGTTGGCACAGCCCTTAGCCTTCTAATTCGAGCTGAACTGAGCCAACCCGGAGCCCTTCTGGGAGACGACCAGATTTATAATGTTATTGTTACAGCACATGCATTTGTAATAATTTTCTTTATAGTAATACCAATTATGATTGGAGGCTTCGGGAACTGATTAATTCCTTTAATGATCGGAGCTCCCGACATGGCATTCCCCCGAATAAATAACATAAGCTTCTGACTTCTCCCTCCCTCATTCCTACTCCTACTAGCTTCTTCAGGAGTCGAAGCTGGTGCCGGAACAGGCTGAACAGTTTATCCACCCCTTGCAGGCAACTTAGCACACGCAGGGGCTTCTGTTGATCTTACCATTTTCTCACTTCACCTAGCAGGAATTTCCTCAATCCTGGGGGCCATCAACTTTATTACAACTATTATTAATATGAAACCTCCTGCCATTTCTCAATATCAAACACCTCTATTTGTGTGAGCCGTCCTAATTACAGCAGTACTTCTCCTTCTCTCCCTACCAGTACTAGCAGCCGGCATCACAATACTCCTAACAGACCGAAACCTAAACACAACATTCTTTGATCCGGCAGGGGGTGGAGACCCAATTCTTTATCAACACCTGTTC
>BLZ4347_Pseudupeneus_maculatus
NNNNNNNNNNNTCTTCGGTGCTTGGGCCGGTATGGTAGGAACTGCTTTAAGCCTTCTTATTCGTGCCGAGCTCAGCCAACCAGGCGCTCTTTTAGGAGACGACCAAATTTATAACGTAATTGTTACAGCACATGCCTTTGTAATAATTTTCTTTATGGTAATGCCAATCATGATCGGCGGGTTCGGAAACTGACTCATCCCACTAATGATTGGTGCGCCAGATATGGCTTTCCCTCGAATGAACAATATGAGCTTTTGACTCCTTCCTCCATCTTTCCTCCTACTACTTGCCTCTTCAGGCGTTGAAGCAGGGGCAGGAACTGGTTGAACAGTATATCCCCCACTAGCCAGCAACTTAGCACACGCCGGTGCCTCAGTTGATTTAACCATCTTCTCGCTGCATCTGGCAGGTATCTCTTCTATTCTAGGAGCAATTAATTTCATTACCACAATTATTAATATGAAACCCCCTGCTATCTCGCAGTATCAAACCCCTCTATTTGTGTGGGCCGTACTAATCACAGCCGTCCTACTCCTGCTCTCACTCCCAGTTCTTGCCGCCGGCATTACAATGCTACTCACAGATCGTAATCTAAATACAACCTTCTTCGACCCAGCGGGAGGGGGAGATCCTATCCTTTACCAACACCTATNN
>BLZ4348_Balistes_capriscus
CCTTTACCTGATCTTTGGTGCTTGGGCTGGGATAGTAGGCACAGCTTTAAGCCTCCTAATCCGAGCAGAATTAAGCCAACCCGGCGCCCTTTTAGGCGATGATCAAATTTATAATGTTATCGTCACAGCACATGCTTTCGTAATAATTTTCTTTATAGTAATACCAATTATGATTGGAGGATTTGGAAACTGACTCATTCCCTTAATAATTGGAGCCCCTGATATAGCTTTTCCTCGAATAAATAACATGAGCTTCTGGCTTCTCCCCCCCTCTTTACTCCTACTCCTCGCCTCCTCAAGCGTAGAAGCGGGAGCCGGAACTGGTTGAACAGTGTATCCCCCTCTCGCGGGGAACCTCGCCCATGCAGGAGCCTCTGTTGATCTAACCATCTTTTCATTACATTTAGCGGGTATTTCGTCAATTCTGGGGGCAATTAWCTTTATTACAACAATTATTAACATAAAACCCCCTGCTATTTCTCAATATCAAACGCCCTTGTTTGTCTGAGCAGTCCTAATTACGGCTGTTCTTCTCCTTTTATCGCTCCCCGTCCTAGCCGCCGGCATTACAATGCTTCTCACTGATCGAAACTTAAATACCACATTCTTTGACCCTGCAGGAGGCGGCGACCCCATCCTTTACCAACACCTCTAT
>BLZ4349_Gambusia
NNNNNNNNTGCTATTTGGTGCTTGGGCCGGCATAGTTGGGACAGCCCTGAGCCTGTTGATCCGGGCCGAACTTAGCCAACCCGGCACTTTTCTGGGGGATGATCAAATTTATAATGTAATCGTCACAGCCCATGCCTTTGTAATAATCTTTTTTATAGTCATGCCGGTTATAATTGGAGGCTTCGGTAACTGATTAGTACCTCTTATAATTGGCGCCCCGGACATGGCCTTTCCCCGAATAAACAACATAAGTTTTTGATTACTTCCGCCCTCATTTCTTCTCCTCCTTGCGTCTTCTGGCGTCGAAGCGGGGGCAGGGACAGGATGAACCGTGTATCCCCCCCTTGCAGGCAACTTAGCACATGCCGGACCTTCAGTAGATTTAACCATTTTTTCCCTTCACCTGGCGGGTGTCTCCTCCATTCTAGGAGCAATCAACTTTATTACCACCATCATCAATATAAAACCTCCCGCAGCATCCCAGTACCAAACACCATTATTTGTTTGAGCAGTACTCATTACTGCTGTACTTCTGCTTTTGTCTCTTCCGGTTCTTGCCGCAGGAATTACCATACTTCTTACAGATCGAAATCTAAACACTACCTTCTTTGACCCCGCAGGAGGTGGAGACCCAATCCTCTATCAACACTTATTC
>BLZ4350_Bothus_ocellatus
CCTTTATCTTGTATTCGGTGCTTGAGCCGGCATAGTAGGGACGGCCCTCAGCCTCCTTATTCGGGCAGAACTAAGCCAGCCCGGGGCCCTTCTGGGGGATGACCAGATTTATAATGTCATCGTCACGGCCCATGCATTCGTAATGATTTTCTTTATAGTAATGCCTATTATGATTGGGGGATTTGGTAACTGACTAATTCCCCTAATGGTTGGRGCRCCTGACATGGCATTCCCACGAATAAATAATATGAGTTTCTGACTTCTTCCCCCCTCTTTCCTCCTCCTCCTCGCCTCCTCCGGAGTTGAAGCAGGAGCCGGGACCGGGTGAACCGTGTACCCCCCGCTATCGGGCAATCTTGCCCACGCAGGGGCATCCGTAGACCTGACCATCTTCTCGCTCCACCTGGCGGGAATTTCGTCTATTCTTGGGGCTATTAATTTCATCACTACAATTTTGAACATGAAACCCCCAGCCATGACAATGTATCAGGCCCCTCTATTCGTGTGGGCAGTCCTAATTACCGCTGTCCTACTCCTCCTCTCTCTACCCGTACTAGCAGCAGGAATTACGATGCTACTAACTGACCGAAATTTAAACACCACCTTCTTCGACCCCGCGGGAGGAGGGGACCCTATCCTCTACCAACACCTGTTT
>BLZ4351_Polydactylus_virginicus
NNNNNNNNNNNNNNNNNNNNNNTGAGCCGGGATAGTGGGGACAGCCCTGAGCCTTTTAATTCGTGCAGAACTTAGTCAGCCCGGTGCACTCCTGGGAGATGACCAGATCTACAATGTTATCGTTACTGCGCATGCTTTTGTTATAATTTTCTTTATAGTAATGCCAATTATAATTGGAGGCTTTGGAAACTGACTTGTCCCCCTAATGATTGGGGCTCCCGATATGGCGTTTCCTCGAATAAACAATATAAGCTTTTGACTTCTTCCTCCCTCCTTCTTGCTCCTCCTAGCCTCTTCTGGGGTTGAAGCAGGGGCCGGGACAGGTTGGACTGTATATCCGCCTCTAGCAGGAAACCTAGCCCATGCTGGAGCATCAGTTGACCTAACTATCTTCTCCCTCCACTTGGCAGGTGTATCCTCAATTCTTGGGGCAATCAACTTTATTACAACTATTTTAAATATAAAACCTGCCGCTGCCTCAATATACCAGCTACCTCTCTTCGTCTGAGCCGTCCTAGTCACAGCCGTCCTTCTCCTTCTTTCCCTGCCCGTCTTGGCCGCCGGAATTACCATATTACTCACAGACCGAAATCTTAATACTGCCTTCTTTGATCCAGCAGGCGGGGGAGATCCCATCCTCTACCAACACCTATTC
>BLZ4352_Scorpaenidae
CCTTTATCTAGTATTTGGTGCCTGAGCCGGAATAGTAGGTACGGCTTTAAGCCTCCTTATCCGGGCGGAATTAAGCCAACCCGGCGCCCTACTAGGGGATGACCAGATTTATAACGTAATTGTTACAGCGCATGCTTTCGTAATAATTTTCTTTATAGTAATGCCAATTATGATTGGAGGATTTGGAAACTGACTAATCCCCCTTATGATTGGGGCCCCTGACATGGCTTTCCCTCGAATAAATAATATAAGCTTTTGATTACTACCACCCTCTTTCCTACTACTTCTTGCCTCATCAGGAGTTGAGGCAGGGGCCGGTACAGGGTGGACAGTTTATCCACCTTTAGCTGGTAATTTAGCCCATGCAGGTGCTTCCGTTGACCTAACAATTTTCTCCCTGCACTTGGCAGGTATCTCATCCATTCTAGGGGCAATTAACTTCATTACGACAATTATTAACATGAAGCCCCCAGCTATCTCACAATATCAAACACCCCTATTTGTCTGAGCTGTTCTCATTACTGCTGTGCTTCTTCTCTTATCACTCCCCGTTCTTGCTGCCGGTATTACAATACTGCTGACCGATCGTAATTTAAACACCACCTTCTTTGACCCAGCGGGAGGAGGGGACCCTATTCTTTANNNNNNNNNNNNN
>BLZ4353_Scaridae
CCTTTACCTTGTATTTGGTGCCTGAGCCGGAATAGTAGGCACTGCCTTAAGCCTCCTCATCCGAGCTGAATTAAGTCAACCCGGGGCCCTTCTCGGAGACGACCAGATTTATAATGTTATCGTTACAGCTCATGCATTTGTAATAATCTTTTTTATAGTCATGCCTATCATGATTGGAGGCTTCGGAAACTGACTCATCCCGCTCATGATCGGAGCACCCGACATGGCCTTCCCTCGAATGAACAATATGAGCTTCTGACTTCTCCCTCCCTCCTTTCTCCTATTACTCGCCTCCTCTGGCGTAGAAGCAGGAGCAGGTACCGGATGAACCGTTTACCCCCCTCTAGCAGGAAATCTTGCACACGCAGGTGCATCCGTTGATCTGACAATCTTTTCCCTTCACCTAGCAGGAATTTCTTCTATCCTAGGGGCAATTAACTTCATTACAACAATTATTAACATAAAACCACCTGCCATCTCCCAGTACCAAACCCCACTGTTCGTATGGGCTGTTTTAATTACTGCCGTTCTCCTTCTCCTCTCACTTCCTGTCCTCGCTGCAGGAATTACAATGCTTCTTACAGATCGAAATCTAAACACTACTTTCTTTGACCCTGCAGGCGGAGGAGACCCGATTCTTTACCAACACCTGTTC
>BLZ4354_Ctenogobius_saepepallens
CCTATACCTTATTTTCGGTGCTTGAGCCGGAATAGTAGGAACTGCTTTAAGCCTATTAATTCGTGCCGAACTAAGTCAACCAGGAGCCCTTCTTGGTGACGACCAAATCTACAACGTCATTGTTACTGCCCATGCCTTTGTAATAATTTTCTTTATAGTAATACCAATCATGATTGGAGGCTTCGGAAATTGACTCATCCCACTAATGATTGGAGMTCCCGATATAGCTTTCCCTCGAATGAACAATATGAGCTTCTGACTTCTTCCCCCTTCCTTCCTCTTACTCCTCGCCTCATCAGGAGTTGAGGCAGGGGCTGGAACAGGGTGAACAGTCTACCCCCCTCTAGCAGGCAACTTAGCACACGCCGGGGCTTCCGTAGACCTAACCATCTTTTCACTCCACTTAGCTGGTATTTCCTCTATTCTCGGGGCTATTAACTTTATCACCACCATTCTAAACATGAAGCCCCCGGCAATTTCACAATACCAAACCCCTCTATTTGTTTGAGCCGTGCTAATTACAGCTGTGCTGCTACTACTTTCCCTCCCTGTCCTTGCAGCTGGAATTACAATGCTTTTAACTGATCGAAACCTTAATACCACCTTCTTTGACCCTTCTGGAGGAGGGGATCCTATCCTCTACCAACACTTATTC
>BLZ4355_Sphoeroides
CCTCTACCTAGTATTTGGTGCCTGAGCCGGAATAGTGGGGACAGCCCTAAGCCTCCTCATTCGGGCAGAGCTAAGCCAACCCGGCGCACTCTTAGGTGACGACCAAATTTATAATGTAATCGTCACAGCCCATGCATTTGTAATAATTTTCTTTATAGTAATACCAATCATGATTGGTGGCTTCGGAAACTGATTAATTCCGCTTATGATCGGAGCCCCCGACATGGCATTCCCCCGAATGAACAACATAAGCTTCTGACTCCTGCCCCCCTCTTTCCTTCTTCTGCTTGCCTCCTCTGGGGTTGAAGCCGGGGCTGGAACAGGATGAACCGTCTACCCCCCTCTAGCCGGAAACCTGGCACACGCAGGGGCCTCCGTAGATCTAACCATCTTTTCCCTACATCTTGCAGGTGTTTCTTCGATTCTAGGGGCCATTAACTTCATCACCACCATTATTAACATGAAACCCCCTGCCATTTCGCAATACCAAACACCCCTGTTTGTATGAGCCGTACTAATTACTGCCGTTCTTCTTCTACTTTCCCTCCCTGTCCTTGCAGCCGGCATTACAATGCTTCTTACAGACCGAAACCTGAACACAACCTTCTTTGACCCGGCGGGCGGANNNNNNNNNNNNNNNNNNNNNNNNNNNNNN
>BLZ4356_Eleotris
CCTTTATCTTGTATTTGGTGCTTGAGCGGGCATGGTAGGCACCGCTTTAAGCCTGCTCATCCGCGCTGAACTGAGTCAACCTGGTGCCCTACTAGGCGACGACCAAATCTACAATGTCATCGTTACGGCTCACGCCTTCGTGATGATTTTCTTTATAGTAATACCAATTATAATTGGTGGCTTTGGAAACTGATTAATTCCCTTAATGATTGGGGCCCCCGATATAGCCTTTCCACGAATAAATAACATAAGCTTTTGGCTTCTCCCTCCCTCTTTCCTCCTCCTCCTTGCATCCTCTGGCGTTGAGGCAGGGGCTGGAACAGGATGAACAGTCTACCCGCCTCTAGCAGGAAACCTAGCCCACGCAGGTGCCTCCGTAGACTTAACCATCTTCTCCCTCCACTTAGCAGGGGTGTCCTCAATCTTAGGGGCTATTAATTTTATCACCACAATTATCAATATGAAACCCCCCGCAATTTCACAGTACCAAACCCCCCTATTCGTCTGAGCTGTTCTAATCACAGCCGTTCTCCTACTACTGTCTCTTCCTGTCCTTGCTGCAGGCATTACAATACTACTAACAGACCGAAACCTAAACACTACCTTCTTTGACCCAGCAGGAGGGGGAGATCCAATTCTGTACCAACACCTTTTC
>BLZ4357_Gymnothorax
CCTGTATTTAGTTTTTGGTGCTTGAGCCGGGATGGTCGGTACCGCGTTGAGCTTGCTTATCCGTGCTGAACTTAGCCAGCCGGGCGCTCTTCTAGGTGACGACCAGATTTACAATGTTATTGTAACAGCCCATGCCTTCGTAATAATCTTCTTTATAGTAATGCCAGTTATGATTGGAGGGTTTGGAAACTGACTTATTCCACTAATGATTGGAGCCCCTGATATAGCATTTCCACGGATAAATAATATAAGCTTCTGATTACTTCCTCCTTCCTTCCTACTACTACTAGCCTCATCTGGCGTAGAAGCTGGAGCAGGGACAGGATGAACTGTTTATCCTCCTCTTGCAGGAAACCTTGCTCATGCTGGAGCGTCTGTTGATTTGACTATCTTTTCCCTCCACTTAGCTGGTGTGTCATCAATTTTAGGGGCAATTAACTTTATTACAACCATTATTAACATAAAACCCCCAGCCATTACACAATATCAAACACCTTTATTCGTGTGAGCAGTCCTGGTTACAGCAGTACTTTTACTGCTCTCTTTACCCGTACTAGCAGCTGGTATTACAATGCTTTTAACAGATCGAAACCTTAATACAACCTTCTTTGACCCCGCCGGAGGAGGCGACCCGATTCTCTATCAACACCTATTC
>BLZ4358_Prognichthys_occidentalis
NNNNNNNNNNNNNNNNNNNNNCTGAGCCGGAATAGTAGGGACAGCCCTAAGCCTTCTTATTCGAGCAGAACTAAGCCAACCAGGCTCTCTCCTTGGAGACGACCAAATTTATAACGTAATTGTTACAGCACATGCCTTTGTAATAATTTTCTTTATAGTAATGCCAATTATGATCGGTGGCTTTGGAAACTGACTTATTCCCCTTATGATCGGAGCTCCCGACATGGCATTCCCTCGAATGAATAACATGAGCTTTTGACTTCTTCCACCCTCCTTCCTTCTGCTCCTAGCCTCTTCAGGAGTTGAAGCTGGGGCCGGGACAGGATGAACAGTATACCCCCCTCTAGCAGGAAACCTAGCCCACGCTGGAGCATCCGTTGACCTAACAATTTTCTCACTCCATCTAGCAGGGGTTTCATCAATTCTAGGGGCAATCAACTTTATTACAACTATTATTAATATAAAACCTCCCGCAATTTCACAGTACCAAACTCCGCTTTTCGTATGAGCAGTCCTTATTACAGCAGTTCTTCTGCTTCTTTCTCTACCTGTTCTTGCAGCAGGAATCACTATACTTCTAACAGACCGAAATCTAAATACAACATTCTTTGACCCTGCTGGAGGAGGTGACCCAATCCTTTACCAACATTTATTT
>BLZ4359_Megalops_atlanticus
CCTTTACCTAGTATTTGGTGCCTGGGCCGGAATAGTTGGAACAGCACTAAGCTTACTAATCCGGGCTGAGCTAAGCCAACCCGGGGCACTACTTGGTGATGACCAAATTTATAATGTCATCGTCACGGCACACGCCTTCGTAATAATCTTCTTTATAGTAATGCCTATTTTAATTGGTGGGTTTGGAAACTGACTAGTCCCTCTTATGATCGGGGCCCCAGACATAGCATTCCCCCGTATAAACAATATAAGCTTCTGGCTTCTCCCGCCGTCATTCCTTCTTCTGTTAGCTTCCTCGGGAGTCGAAGCGGGGGCAGGTACTGGATGAACAGTCTACCCTCCTCTTGCTGGTAACCTAGCCCACGCAGGTGCATCTGTAGACCTTACCATCTTTTCTCTCCACCTGGCAGGTGTCTCCTCAATCCTAGGCGCTATCAACTTTATTACTACAATTATCAACATAAAACCGCCCGCCATGTCACAATACCAAACACCACTATTCGTTTGATCTGTCTTAGTTACCGCAGTACTTCTCCTGCTATCTCTGCCGGTATTAGCTGCAGGTATTACTATACTCCTCACAGATCGCAATCTAAACACAACCTYCTTTGACCCTGCAGGAGGAGGAGACCCAATCCTATACCAACACCTATTT
>BLZ4360_Labrisomus
CCTCTATTTAATCTTTGGTGCCTGAGCCGGAATAATCGGGACTGCTCTTAGCCTCCTAATTCGGGCCGAATTAAGCCAACCAGGGGCACTTCTTGGGGACGATCAGATTTATAATGTAATCGTCACTGCGCATGCCTTTGTAATAATCTTCTTTATAGTGATACCAATTATGATCGGCGGCTTCGGCAACTGACTCATCCCCCTTATGATCGGGGCCCCCGATATGGCATTCCCCCGAATGAATAACATGAGCTTCTGGCTTCTTCCTCCCTCATTCCTCCTGCTACTTGCCTCTTCAGGGGTAGAAGCTGGAGCGGGAACCGGGTGGACTGTTTACCCCCCTCTTTCCGGAAACTTAGCCCACGCGGGAGCTTCTGTAGACCTAACTATTTTCTCCCTTCACCTAGCCGGGATCTCTTCCATTCTAGGAGCTATTAATTTTATTACTACTATTATTAACATGAAACCTCCAGCCATTTCCCAATATCAAACACCCCTGTTCGTTTGAGCCGTGCTAATTACGGCCGTCCTACTACTCCTCTCTCTTCCCGTTCTAGCAGCTGGAATCACAATGCTCCTTACTGATCGAAACCTCAATACAACCTTCTTTGATCCCGCTGGAGGGGGTGACCCCATCCTCTACCAACACCTCTTC
>BLZ4361_Labrisomus
CCTCTATTTAATCTTTGGTGCCTGAGCCGGAATAATCGGGACTGCTCTTAGCCTCCTAATTCGGGCCGAATTAAGCCAACCAGGGGCACTTCTTGGGGACGATCAGATTTATAATGTAATCGTCACTGCGCATGCCTTTGTAATAATCTTCTTTATAGTGATACCAATTATGATCGGCGGCTTCGGCAACTGACTCATCCCCCTTATGATCGGGGCCCCCGATATGGCATTCCCCCGAATGAATAACATGAGCTTCTGGCTTCTTCCTCCCTCATTCCTCCTGCTACTTGCCTCTTCAGGGGTAGAAGCTGGAGCGGGAACCGGGTGGACTGTTTACCCCCCTCTTTCCGGAAACTTAGCCCACGCGGGAGCTTCTGTAGACCTAACTATTTTCTCCCTCCACCTAGCCGGGATCTCTTCCATTCTAGGAGCTATTAATTTTATTACTACTATTATTAACATGAAACCTCCAGCCATTTCCCAATATCAAACACCCCTGTTCGTTTGAGCCGTGCTAATTACGGCCGTCCTACTGCTCCTCTCTCTTCCCGTTCTAGCAGCTGGAATCACAATGCTCCTTACTGATCGAAACCTCAATACAACCTTCTTTGATCCCGCTGGAGGGGGTGACCCCATCCTCTACCAACACCTCTTC
>BLZ4362_Labrisomus
CCTCTATTTAATCTTTGGTGCCTGAGCCGGAATAATCGGGACTGCTCTTAGCCTCCTAATTCGGGCCGAATTAAGCCAACCAGGGGCACTTCTTGGGGACGATCAGATTTATAATGTAATCGTCACTGCGCATGCCTTTGTAATAATCTTCTTTATAGTGATACCAATTATGATCGGCGGCTTCGGCAACTGACTCATCCCCCTTATGATCGGGGCCCCCGATATGGCATTCCCCCGAATGAATAACATGAGCTTCTGGCTTCTTCCTCCCTCATTCCTCCTGCTACTTGCCTCTTCAGGGGTAGAAGCTGGAGCGGGAACCGGGTGGACTGTTTACCCCCCTCTTTCCGGAAACTTAGCCCACGCGGGAGCTTCTGTAGACCTAACTATTTTCTCCCTCCACCTAGCCGGGATCTCTTCCATTCTAGGAGCTATTAATTTTATTACTACTATTATTAACATGAAACCTCCAGCCATTTCCCAATATCAAACACCCCTGTTCGTTTGAGCCGTGCTAATTACGGCCGTCCTACTGCTCCTCTCTCTTCCCGTTCTAGCAGCTGGAATCACAATGCTCCTTACTGATCGAAACCTCAATACAACCTTCTTTGATCCCGCTGGAGGGGGTGACCCCATCCTCTACCAACACCTCTTC
>BLZ4363_Labrisomus
CCTCTATTTAATCTTTGGTGCCTGAGCCGGAATAATCGGGACTGCTCTTAGCCTCCTAATTCGGGCCGAATTAAGCCAACCAGGGGCACTTCTTGGGGACGATCAGATTTATAATGTAATCGTCACTGCGCATGCCTTTGTAATGATCTTCTTTATAGTGATACCAATTATGATCGGCGGCTTCGGCAACTGACTCATCCCCCTTATGATCGGGGCCCCCGATATGGCATTTCCCCGAATGAATAACATGAGCTTCTGGCTTCTTCCTCCCTCATTCCTCCTGCTACTTGCCTCTTCAGGGGTAGAAGCTGGAGCGGGAACCGGGTGGACTGTTTACCCCCCTCTTTCCGGAAACTTAGCCCACGCGGGAGCTTCTGTAGACCTAACTATTTTCTCCCTCCACCTAGCCGGGATCTCTTCCATTCTAGGAGCTATTAATTTTATTACTACTATTATTAACATGAAACCTCCAGCCATTTCCCAATATCAAACACCCCTGTTCGTTTGAGCCGTGCTAATTACGGCCGTCCTACTGCTCCTCTCTCTTCCCGTTCTAGCAGCTGGAATCACAATGCTCCTTACTGATCGAAACCTCAATACAACCTTCTTTGATCCCGCTGGAGGGGGTGACCCCATCCTCTACCAACACCTCTTC
>BLZ4364_Labrisomus
CCTCTATTTAATCTTTGGTGCCTGAGCCGGAATAATCGGGACTGCTCTTAGCCTCCTAATTCGGGCCGAATTAAGCCAACCAGGGGCACTTCTTGGGGACGATCAGATTTATAATGTAATCGTCACTGCGCATGCCTTTGTAATAATCTTCTTTATAGTGATACCAATTATGATCGGCGGCTTCGGCAACTGACTCATCCCCCTTATGATCGGGGCCCCCGATATGGCATTCCCCCGAATGAATAACATGAGCTTCTGGCTTCTTCCTCCCTCATTCCTCCTGCTACTTGCCTCTTCAGGGGTAGAAGCTGGAGCGGGAACCGGGTGGACTGTTTACCCCCCTCTTTCCGGAAACTTAGCCCACGCGGGAGCTTCTGTAGACCTAACTATTTTCTCCCTCCACCTAGCCGGGATCTCTTCCATTCTAGGAGCTATTAATTTTATTACTACTATTATTAACATGAAACCTCCAGCCATTTCCCAATATCAAACACCCCTGTTCGTTTGAGCCGTGCTAATTACGGCCGTCCTACTGCTCCTCTCTCTTCCCGTTCTAGCAGCTGGAATCACAATGCTCCTTACTGATCGAAACCTCAATACAACCTTCTTTGATCCCGCTGGAGGGGGTGACCCCATCCTCTACCAACACCTCTTC
>BLZ4365_Bothus_ocellatus
CCTTTATCTTGTATTCGGTGCTTGAGCCGGCATAGTAGGGACGGCCCTCAGCCTCCTTATTCGGGCAGAACTAAGCCAGCCCGGGGCCCTTCTGGGGGATGACCAGATTTATAATGTCATCGTCACGGCCCATGCATTCGTAATGATTTTCTTTATAGTAATGCCTATTATGATTGGGGGATTTGGTAACTGACTAATTCCCCTAATGATTGRRRMGCCTGACATGGCATTCCCACGAATAAATAATATGAGCTTCTGACTTCTTCCCCCCTCTTTCCTCCTCCTCCTCGCCTCCTCAGGAGTTGAAGCAGGAGCCGGGACCGGGTGAACCGTGTACCCCCCGCTATCGGGCAATCTTGCCCACGCAGGGGCATCCGTAGACCTGACCATCTTCTCGCTCCACCTGGCGGGAATTTCGTCTATTCTTGGGGCTWTTWATTTCATCACTACAATTTTGAACATGAAACCCCCAGCCATGACAATGTATCAGGCCCCTCTATTCGTGTGGGCAGTCCTAATTACCGCTGTCCTACTCCTCCTCTCTCTACCCGTACTAGCAGCAGGAATTACGATGCTACTAACTGACCGAAATTTAAACACCACCTTCTTCGACCCCGCAGGAGGAGGGGACCCTATCCTCTACCAACACCTGTTT
>BLZ4366_Bothus_ocellatus
CCTTTATCTTGTATTCGGTGCTTGAGCCGGCATAGTAGGGACGGCCCTCAGCCTCCTTATTCGGGCAGAACTAAGCCAGCCCGGGGCCCTTCTGGGGGATGACCAGATTTATAATGTCATCGTCACGGCCCATGCATTCGTAATGATTTTCTTTATAGTAATGCCTATTATGATTGGGGGATTTGGTAACTGACTAATTCCCCTAATGGTTRRRRMRMCTGACATGGCATTCCCACGAATAAATAATATGAGTTTCTGACTTCTTCCCCCCTCTTTCCTCCTCCTCCTCGCCTCCTCAGGAGTTGAAGCAGGAGCCGGGACCGGGTGAACCGTGTACCCCCCGCTATCGGGCAATCTTGCTCACGCAGGGGCATCCGTAGACCTGACCATCTTCTCGCTCCACCTGGCGGGAATTTCGTCTATTCTTGGGGCTATTAATTTCATCACTACAATTTTGAACATGAAACCCCCAGCCATGACAATGTATCAGGCCCCTCTATTCGTGTGGGCAGTCCTAATTACCGCTGTCCTACTCCTCCTCTCTCTACCCGTACTAGCAGCAGGAATTACGATGCTACTAACTGACCGAAATTTAAACACCACCTTCTTCGACCCCGCGGGAGGAGGGGACCCTATCCTCTACCAANNNNNNNNN
>BLZ4367_Bothus_ocellatus
NNNNNNNNNNGTATTCGGTGCTTGAGCCGGCATAGTAGGGACGGCCCTCAGCCTCCTTATTCGGGCAGAACTAAGCCAGCCCGGGGCCCTTCTGGGGGATGACCAGATTTATAATGTCATCGTCACGGCCCATGCATTCGTAATGATTTTCTTTATAGTAATGCCTATTATGATTGGGGGATTTGGTAACTGACTAATTCCCCTAATGGTTGGGGCGCCTGACATGGCATTCCCACGAATAAATAATATGAGTTTCTGACTTCTTCCCCCCTCTTTCCTCCTCCTCCTCGCCTCCTCAGGAGTTGAAGCAGGAGCCGGGACCGGGTGAACCGTGTACCCCCCGCTATCGGGCAATCTTGCCCACGCAGGGGCATCCGTAGACCTGACCATCTTCTCGCTCCACCTGGCGGGAATTTCGTCTATTCTTGGGGCTATTAATTTCATCACTACAATTTTGAACATGAAACCCCCAGCCATGACAATGTATCAGGCCCCTCTATTCGTGTGGGCAGTCCTAATTACCGCTGTCCTACTCCTCCTCTCTCTACCCGTACTAGCAGCAGGAATTACGATGCTACTAACTGACCGAAATTTAAACACCACCTTCTTCGACCCCGCGGGAGGAGGGGACCCTATCCTCTACCAACACCTGTTT
>BLZ4368_Serranidae
CCTTTATTTAGTATTTGGTGCCTGGGCCGGCATGGTAGGCACTGCATTGAGCCTTTTAATTCGAGCCGAGCTAAGCCAACCCGGCGCTCTTTTAGGAGACGACCAGATTTATAATGTTATCGTAACAGCCCACGCTTTTGTAATAATCTTCTTCATGGTTATGCCAATTATGATTGGGGGTTTCGGTAATTGACTTATTCCCCTTATGATCGGAGCACCAGACATGGCATTCCCTCGAATAAATAACATGAGCTTCTGGCTTTTACCCCCCTCTTTCCTTCTTCTACTAGCCTCCTCAGGCGTTGAGGCTGGGGCTGGAACAGGGTGAACAGTTTACCCACCCCTTGCCGGGAACCTAGCCCATGCAGGGGCTTCAGTTGATTTAACAATTTTCTCCCTGCACTTAGCAGGTGTTTCATCAATTTTAGGGGCCATTAACTTTATTACGACTATCATTAATATGAAACCCCCTGCAATTTCTCAGTACCAAACACCCTTATTCGTTTGAGCTGTATTAATTACTGCCGTTCTTCTCCTTCTTTCTCTCCCTGTTTTAGCCGCTGGAATTACTATGCTTTTAACAGACCGAAACCTAAACACCACTTTCTTTGACCCAGCAGGAGGTGGAGACCCTATCCTTTACCAGCACCTGTTC
>BLZ4369_Ostraciidae
CCTTTATCTAGTATTCGGTGCTTGAGCCGGGATAGTAGGAACAGCCCTAAGCCTACTCATCCGAGCAGAACTAAGCCAACCAGGCGCTCTTCTTGGGGACGATCAGATTTACAATGTTATTGTTACGGCACATGCATTCGTAATAATTTTCTTTATAGTAATACCCATCATAATTGGAGGCTTTGGAAACTGACTAGTCCCATTAATAATTGGGGCCCCTGACATAGCATTCCCCCGGATGAATAACATAAGTTTTTGACTTCTTCCCCCTTCCTTTCTTCTTCTTCTAGCTTCATCAGGAGTTGAAGCAGGGGCAGGAACTGGCTGAACTGTCTACCCACCCTTAGCAGGAAACCTAGCACACGCAGGAGCATCTGTAGATTTAACTATTTTCTCCCTTCATCTAGCCGGAGTCTCCTCAATTTTAGGAGCTATTAACTTTATTACTACCATTATCAACATAAAACCCCCTGCCATTTCTCAATATCAGACCCCCCTATTTGTTTGGGCTGTCTTAATTACCGCCGTTCTTCTCCTCCTATCACTACCAGTTCTTGCTGCCGGCATCACAATGCTTCTGACAGATCGAAACCTCAACACCACCTTCTTCGACCCGGCAGGAGGCGGAGACCCTATTCTTTATCAACACTTATTC
>BLZ4370_Holocentridae
CCTTTATTTAGTATTTGGTGCTTGAGCTGGAATAGTTGGCACAGCCCTTAGCCTTCTAATTCGAGCTGAACTGAGCCAACCCGGAGCCCTTCTGGGAGACGACCAGATTTATAATGTTATTGTTACAGCACATGCATTTGTAATAATTTTCTTTATAGTAATACCAATTATGATTGGAGGCTTCGGGAACTGATTAATTCCTTTAATGATCGGAGCTCCCGACATGGCATTCCCCCGAATAAATAACATAAGCTTCTGACTTCTCCCTCCCTCATTCCTACTCCTACTAGCTTCTTCAGGAGTCGAAGCTGGTGCCGGAACAGGCTGAACAGTTTATCCACCCCTTGCAGGCAACTTAGCACACGCAGGGGCTTCTGTTGATCTTACCATTTTTTCACTTCACCTAGCAGGAATTTCCTCAATCCTGGGGGCCATCAACTTTATTACAACTATTATTAATATGAAACCTCCTGCCATTTCTCAATATCAAACACCTCTATTTGTGTGAGCCGTCCTAATTACAGCAGTACTTCTCCTTCTCTCCCTACCAGTACTAGCAGCCGGCATCACAATACTCCTAACAGACCGAAACCTAAACACAACATTCTTTGATCCGGCAGGGGGTGGAGACCCAATTCTTTATCAACACCTGTTC
>BLZ4371_Clupeidae
CCTCTACCTTGTATTTGGTGCTTGAGCTGGCATGGTAGGGACGGCGTTAAGCCTCCTGATCCGAGCTGAGCTAAGCCAACCAGGCGCTCTGCTGGGAGACGATCAAATTTATAATGTGATCGTTACTGCACACGCCTTCGTAATGATTTTCTTCATAGTAATGCCCATCCTCATCGGAGGCTTCGGTAACTGATTAGTACCCCTAATGATCGRTGMMCCAGACATGGCCTTCCCACGTATGAATAACATGAGCTTCTGATTACTTCCTCCCTCATTCCTACTTCTCCTGGCATCCTCCGGAGTTGAAGCTGGGGCAGGAACCGGGTGAACTGTATACCCCCCTCTGTCCGGCAATCTCGCCCACGCCGGGGCCTCAGTCGATCTCACCATTTTCTCTCTCCACCTGGCCGGGATTTCTTCTATTCTTGGTGCAWTCWWCTTCATTACTACAATTATTAATATGAAACCTCCGGCTATCTCCCAGTATCAGACACCTCTCTTCGTCTGAGCTGTTCTGGTAACAGCTGTGCTCCTGCTCCTCTCACTTCCAGTTCTAGCCGCTGGTATTACAATGCTCCTTACCGATCGTAATCTTAACACAACCTTCTTCGATCCTGCGGGGGGTGGAGATCCAATCCTTTACCAACACTTATTC
>BLZ4372_Monacanthus_tuckeri
CCTTTATCTAATCTTCGGTGCCTGAGCCGGRATGGTAGGCACTGCCTTAAGTCTACTAATTCGAGCAGAGCTAAGCCAACCCGGGGCACTCCTGGGGGACGATCAAATCTACAATGTAATCGTTACAGCCCACGCTTTCGTAATGATTTTCTTTATAGTAATGCCAATTATGATCGGGGGGTTCGGCAACTGACTGATCCCCCTAATGATTGGAGCTCCCGACATAGCATTCCCCCGAATGAACAACATGAGCTTCTGATTGCTCCCCCCTTCATTCCTGCTCCTCCTTGCTTCTTCAGGGGTTGAAGCCGGGGCTGGGACCGGATGAACTGTCTACCCGCCCCTTGCAGGAAACCTCGCCCATGCAGGAGCATCGGTAGATCTTACTATTTTCTCGCTTCATTTGGCAGGAATTTCATCAATTCTTGGTGCAATCAACTTCATCACAACAATTATTAACATGAAGCCCCCTGCAATTTCTCAGTACCAAACCCCCCTCTTCGTGTGGGCCGTTCTAATCACTGCCGTGCTGCTTCTTCTCTCACTACCAGTCCTTGCCGCAGGGATTACTATGCTATTAACAGACCGAAACCTAAACACCACATTCTTTGACCCTGCTGGAGGAGGAGACCCCATTCTGTATCAACACTTATTC
>BLZ4373_Monacanthus_ciliatus
NNNNNNNNTAATTTTCGGTGCCTGAGCCGGAATGGTAGGCACTGCCTTAAGCCTACTAATTCGAGCAGAACTAAGCCAACCCGGGGCACTCCTGGGAGACGATCAAATCTATAATGTGATCGTTACAGCCCACGCTTTCGTAATGATTTTCTTTATAGTAATGCCAATTATGATCGGAGGGTTCGGCAACTGACTGATCCCCCTAATGATTGGAGCCCCCGATATAGCATTCCCCCGAATGAACAACATGAGCTTCTGATTACTCCCCCCTTCATTTCTACTCCTCCTTGCTTCTTCAGGAGTTGAAGCCGGAGCCGGGACCGGATGAACTGTCTACCCGCCCCTTGCAGGAAACCTTGCCCATGCAGGAGCATCCGTAGATCTTACTATTTTCTCGCTCCATTTGGCAGGAATTTCATCAATTCTTGGTGCAATCAACTTCATCACAACAATTATTAACATGAAACCCCCTGCAATTTCTCAATACCAAACCCCTCTCTTCGTGTGAGCCGTTCTAATCACTGCCGTACTGCTTCTTCTCTCACTACCGGTCCTTGCCGCAGGAATTACTATGCTATTAACAGACCGAAACCTAAACACCACATTCTTTGACCCCGCTGGGGGAGGAGACCCCATTCTGTATCAGCACTTATTC
>BLZ4374_Monacanthus_ciliatus
NNNNNNNNNNNNNTTCGGTGCCTGAGCCGGAATGGTAGGCACTGCCTTAAGCCTACTAATTCGAGCAGAACTAAGCCAACCCGGGGCACTCCTGGGAGACGATCAAATCTATAATGTGATCGTTACAGCCCACGCTTTCGTAATGATTTTCTTTATAGTAATGCCAATTATGATCGGAGGGTTCGGCAACTGACTGATCCCCCTAATGATTGGAGCCCCCGATATAGCATTCCCCCGAATGAACAACATGAGCTTCTGATTACTCCCCCCTTCATTCCTACTCCTCCTTGCTTCTTCAGGAGTTGAAGCCGGAGCCGGGACCGGATGAACTGTCTACCCGCCCCTTGCAGGAAACCTTGCCCATGCAGGAGCATCCGTAGATCTTACTATTTTCTCGCTCCATTTGGCAGGAATTTCATCAATTCTTGGTGCAATCAACTTCATCACAACAATTATTAACATGAAACCCCCTGCAATTTCTCAATACCAAACCCCTCTCTTCGTGTGAGCCGTTCTAATCACTGCCGTACTGCTTCTTCTCTCACTACCAGTCCTTGCCGCAGGAATTACTATGCTATTAACAGACCGAAACCTAAACACCACATTCTTTGACCCCGCTGGGGGAGGAGACCCCATTCTGTATCAACACTTATTC
>BLZ4375_Eleotris
[truncated: 2,304,775 more chars]
